# Supplementary material for: Gender Phenotyping of Patients with Obstructive Sleep Apnea Syndrome Using a Network Science Approach
Source: J Clin Med. 2020 Dec 12;9(12):4025. doi: 10.3390/jcm9124025 (PMC7764072; doi:10.3390/jcm9124025)
Supplement: Supplementary file 1 [file jcm-09-04025-s001.xlsx]

## Sheet: all
ID	Gender	Year of birth	Age	BMI	Obesity	Obesity grade	Neck circumference	Waist circumference	Hip circumference	Waist/hip ratio	Hypertension	HT stage	HT duration	BP max value	BP max value (sys)	BP max value (dia)	BP current value	BP current value (sys)	BP current value (dia)	Snoring	Somnolence	Epworth Sleepiness Scale	Morning headache	Agitated sleepiness	Nocturia	Awakenings	COPD	Diabetes mellitus	Coronary disease	Cardiac insuffience	Arhythmias	Stroke	Nasal septal deviation	Polyposis	Uvula hypertrophy	Amygdala hypertrophy	Mallamati score	Smoking	Packet X year	Alcohol	Polysomnograph type	Index central apneas /h	Index obstructive apneas /h	Index mixed apneas /h	Index hypopneas /h	Total index Apneas-Hypopneas (AHI/REI) /h	Mean duration of central apnea (sec)	Mean duration of obstructive apnea (sec)	Mean duration of mixed apnea (sec)
120	M	1938	67	33	1	1	44	120			0						130/80	130	80		1	17	0	1	0	0	0		0	0	0	0	0	0	0	0	1	0		0	S	0.5	2.4	0.2	31.4	34.5	10.5	12.9	11.5
121	M	1949	56	31	1	1	48	126			1	3	20	190/105	190	105	150/100	150	100	1	1	10	0	0	1	1	0		1	0	0	0	0	1	0	1	1	1	5	1	AR	10.3	20.7	2.1	37	70.1	16.1	17.9	16.6
123	F	1939	66	25	0	0	36	90			1	3	4	200/105	200	105	160/90	160	90		0	2	0	0	1	0	0		1	0	0	0	1	0	1	0	1	0		1	AR	1.1	8.8	1.5	16	27.4	15	20.4	28.3
124	M	1965	40	42	1	3	39	138			0										0	6			1		0		0	0	0	0	0	0	0	0		2	15		AR	0.3	1.7	1	0.6	3.6	11.9	11.2	13
125	F	1954	52	33	1	1	38	108			1	3	7	190/105	190	105	145/95	145	95		0	6	0	1	0	1	0		1	0	0	0	0	0	0	0	1	2		0	AR	0.5	0.2	0	0.6	1.2	12.5	10	0
126	F	1951	54	39	1	2	36	112			1	3	5	185/100	185	100	130/80	130	80		0	9	0	0	1	0	0		1	0	0	0	0	0	0	0	1	0		0	S	8.3	26.1	15.9	7.3	57.6	31.1	35.9	40.3
127	M	1975	29	45	1	3	52	143			1	3	8	190/105	190	105	140/95	140	95		0	4	0	1	1	1	0		0	0	0	0	0	1	0	0	1	0		0	AR	0.7	0.3	0.2	2.8	3.9	10.8	12.8	12.5
128	M	1945	60	31	1	1	51	111			0										0	7	0	0	1	0	0		0	0	0	0	1	0	0	0	1	0		0	S	0.5	8.8	0.4	21.4	31	13.9	20	17.8
129	M	1948	57	41	1	3	53	134			1	3	9	195/105	195	105	150/90	150	90		1	17	1	1	1	1	0		0	0	1	0	0	0	0	0	1	0		0	AR	3.7	6.7	3	62	75.3	11.7	13	22.4
130	F	1954	51	31	1	1	36	101			1	3	6	200/100	200	100	145/95	145	95			4	1	1	1	1	0		1	0	0	0	0	0	0	0	1	0		0	AR	0.6	7.3	0.1	18.7	26.7	14.3	15.5	22
131	F	1949	56	33	1	1	37	110			0										1	11	1	1	1	1	0		0	0	0	0	1	1	0	0	1	1		1	AR	0.2	2.7	0	11.2	14.1	14	21.3	0
132	F	1961	43	37	1	2	49	123			0									1	0	1	0	1	0	1	0		0	0	0	0	1	1	0	1	1	2	12	1	AR	0.3	5.3	0.5	17	23	11	16.2	14.5
133	M	1954	51	31	1	1	52	121			1	3	5	195/100	195	100	145/95	145	95		0	4	1	1	0	0	0		1	0	0	0	0	0	0	0	1	2	10	0	AR	0.5	1.7	0.7	18.6	21.5	10.3	15.1	13.7
134	M	1968	37	21	0	0	35	81			0									1	0		0	1	0	0	0		0	0	0	0	1	0	0	1	1	0		0	S	6.6	12.5	2.7	17.4	39.2	24.3	40.2	54.9
135	M	1940	65	35	1	2	51	121			1	3	5	200/100	200	100	160/100	160	100		1	11	1	0	1	0	1		0	0	0	0	0	0	0	0	1	1		1	S	6.8	13.6	0	52.1	72.5	12.8	14.3	0
136	F	1947	58	33	1	1	34	94			0									0	0	7	0	0	1	0	0		0	0	0	0	0	0	0	0	1	0		0	AR	1.2	1.3	0.2	4.2	6.9	10.9	12.4	10
137	M	1960	45	28	0	0	46	116			0						140/95	140	95	1	0	8	0	1	0	1	0		0	0	0	0	1	0	0	1	1	0		0	AR	3	0.7	1.2	1.9	6.9	13.1	15.2	16.8
138	M	1978	27	26	0	0	41	92			0									1	1	12	0	1	0	1	0		0	0	0	0	0	0	1	1	1	1		1	AR	0	3	0.1	34.2	37.4	0	14.5	10
139	M	1958	47	34	1	1	44	119			0									1	1	14	0	1	1	0	1		1	0	0	0	1	0	0	1	2	1	30	0	AR	1.3	26.2	4.3	26.6	58.3	16.4	25.6	21.6
140	M	1953	52	30	0	0	46	114			1	3	5	200/100	200	100	170/100	170	100	1	1	11	1	1	1	1	0		1	0	0	0	1	0	0	1	2	1		1	S	1.2	23.4	1.1	19.2	44.8	17.2	23	16.1
141	M	1950	55	28	0	0	41	113			1	3	9	195/100	195	100	150/95	150	95	1	0	10	1	1	1	1	0		0	0	0	0	0	0	1	1	1	0		1	AR	6.2	26.9	4.4	21.1	58.6	16.2	29.4	20.9
142	M	1957	48	41	1	3	54	145			1	3	12	210/110	210	110	160/100	160	100	1	1	18	1	1	1	1	1		0	1	1	0	0	0	1	1	3	1		1	S	8.1	15.4	25.3	18.7	67.5	19.8	17.4	27.9
143	F	1956	49	31	1	1	39	107			1	3	6	190/100	190	100	170/100	170	100	1	0	5	0	1	1	0	0		0	0	1	0	0	0	0	1	2	0		0	S	1.5	4.8	0.7	20.6	27.7	12.4	13.1	13
146	M	1936	66	34	1	1	43	123			1	3	14	210/110	210	110	180/100	180	100	1	1	12	0	1	1	1	1		0	0	1	1	0	0	0	0	1	1	20	0	S	5.4	6.8	2.8	27.4	42.4	17.1	33.2	17.6
147	M	1935	70	26	0	0	47	118			0									1	0	6	0	1	1	1	0		0	0	0	0	0	0	0	0	1	1	25		S	2.9	17.5	0.6	19.7	40.6	15.5	19.1	19.9
148	M	1948	57	30	0	0	43	116			1	3	6	175/100	175	100	135/95	135	95	1	1	12	1	1	1	1	0		0	0	0	0	1	0	0	0	1	0		0	AR	0.1	5.1	0.4	20.6	26.2	15	19	22
149	F	1949	56	32	1	1	40	116			1	3	5	180/90	180	90	140/95	140	95	1	1	14	0	0	1	0	0		0	0	0	0	0	0	0	1	3	0		0	S	0.4	26.5	0.5	14	41.5	12.3	19.4	13.9
150	M	1957	48	30	0	0	66	117			0									1	1	22	1	1	1	1	0		0	0	0	0	0	0	1	0	3	1	27	0	AR	8.2	11	49.3	4.8	73.3	18.6	33.9	34.9
151	F	1962	43	28	0	0	40	110			1	3	1	190/100	190	100	150/100	150	100	1	1	11	0	1	0	1	0		0	0	0	0	0	0	0	0	1	1	23	0	S	0.3	5.9	1.1	10.8	18.1	54.3	48.6	27.8
152	M	1957	48	27	0	0	43	109			0										0	5	0	1	0	0	0		0	0	0	0	0	0	0	1	1	1			S	1	4	0.1	10.5	15.5	15.4	19.3	11
153	M	1970	35	38	1	2	49	125			1	3	4	200/100	200	100	180/140	180	140	1	1	20	1	1	1	1	0		1	0	0	0	1	0	0	1	2	1	33	1	S	12.9	44.6	7.9	23	88.4	24.4	18.1	22.3
154	M	1945	60	30	0	0	44	116			0									1	1	18	1	1	1	1	0		1	1	0	0	1	1	0	0	2	0		1	AR	7.6	18.6	6.6	34	66.7	24.9	19.5	31.3
155	F	1962	42	27	0	0	36	97			0									1	1	15	1	1	1	1	0		1	0	0	0	0	0	0	1	1	0		0	AR	0.5	0.5	0	11.8	12.9	11.3	10.8	0
157	F	1937	68	33	1	1	40	100			1	3	4	190/110	190	110	150/100	150	100	1	0	10	0	1	1	1	0		0	0	0	0	0	0	1	1	2	0		1	S	1.3	8.7	0.2	8.9	19.1	14.8	15.8	11
158	M	1965	41	31	1	1	46	108			0									1	1	12	0	1	1	1	0		0	0	0	0	0	0	1	1	1	2	21	1	S	6.1	51.8	5.3	20	83.2	20.3	22.4	22.5
159	M	1969	37	36	1	2	47	123			0									1	1	18	0	1	1	1	0		0	0	0	0	1	0	0	1	1	2	20	1	S	2.8	52.1	6.8	1.7	63.4	40.6	28.2	42
160	M	1950	55	28	0	0	45	120			1	3	6	200/105	200	105	150/100	150	100	1	1	12	0	1	1	1	0		0	0	0	0	0	0	0	0	1	1		1	S	2.5	40.2	3.4	28.5	74.5	16.7	21.8	17.9
161	M	1956	49	32	1	1	41	128			0						120/85	120	85		0	3				0	1		0	0	0	0	0	0	0	0		2	15		AR	0.7	0.7	0.3	5.1	6.7	13.4	12.3	15.3
164	M	1939	67	28	0	0	44	109			0										1	10	1	1	1	1	0		0	0	0	0	1	0	0	0	1	0		1	S	2.3	3.3	0.5	13.3	19.5	18.1	18.3	33.1
165	F	1945	60	31	1	1	39	106			1	3	6	220/120	220	120	220/120	220	120		1	10	1	1	1	1	0		1	0	0	0	0	0	0	0	1				S	1.5	5.6	0.3	5.9	13.2	16.5	19.1	16
167	M	1959	46	29	0	0	40	108			1	3	9	195/105	195	105	145/110	145	110	1	0	8	1	1	1	1	0		0	0	0	0	1	0	0	0	1	2	25	0	S	6.3	2.8	0.1	21.4	30.6	14.5	18.2	11
168	F	1954	51	36	1	2	41	124			1	3	8	230/120	230	120	230/120	230	120	1	1	14				0	0		0	0	1	0	0	0	1	1	3	0		1	S	2.5	2.3	0.1	16.9	21.8	17.5	14.9	11.5
169	M	1978	27	33	1	1	45	122			0										0	1	0	1	1	1	0		0	0	0	0	1	0	0	1	1	2	18	1	S	0.4	1.6	0.5	22.4	25	15.5	12.6	11.4
170	F	1946	59	32	1	1	38	112			1	3	8	200/100	200	100	145/100	145	100	1	1	12	1	1	1	1	0		0	0	0	0	0	0	0	0	1	0		0	S	2.3	7.3	1.1	8.4	19.1	13.8	18.5	17.5
171	M	1982	22	20	0	0	34	103			0										0	6				0	1		0	0	0	0	0	0	0	0		0			S	1.3	1	0	3	5.3	15.6	13	0
172	M	1947	58	44	1	3	52	142			1	3	7	205/110	205	110	160/100	160	100	1	1	23	1	1	1	1	0		1	1	0	0	0	0	0	0	2	1		1	S	1.9	20	3	71.5	96.4	11.8	19.5	13.9
173	F	1949	56	34	1	1	47	131			0										1	14				1	1		0	0	0	0	0	0	0	0		1	45		AR	0.4	11.4	0.8	42.9	55.5	11	13.8	13.5
175	M	1963	42	38	1	2	50	134			0									1	0	7	0	0	1	1	0		0	0	0	0	1	1	0	0	1	0		1	AR	0.4	119.1	1.2	4.6	125.3	10.7	17.7	17.5
176	F	1951	55	29	0	0	39	104			1	3	6	165/105	165	105	135/90	135	90	1	0	8	0	1	1	1	0		1	0	1	0	0	0	0	1	1	0		0	AR	0	9.2	0.1	14.7	24.1	0	16.3	25.5
177	M	1945	61	35	1	2	60	150			0									1	1	10	0	1	1	1	0		0	0	0	0	1	0	0	0	1	0		1	S	3.3	35.5	8.1	23	69.9	27.9	30	31.6
178	M	1951	55	44	1	3	48	129			1	3	1	190/95	190	95	150/95	150	95	1	1	17	1	1	0	1	0		0	0	1	0	1	0	0	0	2	1		0	AR	0.3	35	0.7	32.7	68.6	12.5	18.8	14.9
179	F	1960	46	35	1	2	40	115			0									1	0	1	0	1	0	0	0		0	0	0	0	0	0	0	1	1	0		0	S	1.5	1.7	0.1	9.9	13.2	13.2	16.4	14.5
180	M	1960	45	30	0	0	42	120			0									1	1	14	0	1	1	1	0		0	0	0	0	0	0	0	1	2	2	50	0	AR	3.9	61.2	2.2	9.5	76.7	21	25.3	14.6
181	M	1958	47	31	1	1	45	116			0									1	1	16	1	1	1	1	0		0	0	0	0	0	0	0	1	2	0		1	AR	1.3	6	0.3	17.5	25	15.6	16.9	18.8
182	M	1957	49	27	0	0	43	106			0									1	0	6	0	1	1	1	0		0	0	0	0	0	0	0	1	1	0		0	AR	1.1	11.7	0.6	15.9	29.3	12.2	26	21.9
183	M	1977	28	33	1	1	42	116			0									1	0	9	0	1	0	0	0		0	0	0	0	0	0	0	0	1	0		0	S	0.1	3.2	0.5	17.9	21.8	10	17.3	16.1
184	M	1947	59	35	1	2	45	126			1	3	5	195/100	195	100	140/100	140	100	1	1	12	1	0	1	1	1		1	1	0	0	0	0	1	1	1				S	0.4	11.2	2.3	29.4	43.2	20	19.3	23.9
185	F	1956	49	33	1	1	39	122			0									1	0	9	1	1	0	1	0		0	0	0	0	0	0	0	0	3	0		0	AR	11.2	2.9	7.1	2.4	23.6	14	13.4	14.3
186	M	1980	25	29	0	0	40	97			0									1	0	7	0	1	0	1	0		0	0	0	0	1	0	0	1	1	1	10	1	S	1.5	4.6	1	8.4	15.5	15.2	15.7	14.7
187	F	1927	78	41	1	3	44	121			1	3	28	230/140	230	140	160/110	160	110	1	1	11	1	1	1	1	0		0	0	1	0	0	0	0	0	3	0		0	S	0.2	4.2	0.3	16.4	21.2	10.5	15.4	15.2
188	M	1971	34	29	0	0	44	123			1	3	6	170/110	170	110	130/80	130	80	1	0	7	0	1	1	1	0		0	0	1	0	0	0	0	0	1	2	5	0	S	3.5	0.2	0.5	16.9	21.2	14.4	12.8	23.8
189	M	1954	55	32	1	1	47	114			1	3	2	200/100	200	100	160/100	160	100	1	1	12	0	1	1	1	0		0	0	1	0	0	0	0	0	1	2	50	1	AR	7.7	28.9	22.8	10.8	70.2	19	25.6	29.7
190	M	1957	48	27	0	0	45	106			0									1	0	6	0	1	1	1	0		1	0	0	0	0	0	0	0	1	1	10	1	AR	0.8	2.4	1.1	9.1	13.4	16.8	17	16.4
191	M	1947	59	35	1	2	44	127			1	3	2	220/120	220	120	210/114	210	114	1	1	11	0	1	1	0	0		0	0	0	0	0	0	0	0	1	2		0	AR	1.2	54.3	3.4	11	69.9	18.9	27.2	24.7
192	M	1952	53	32	1	1	45	122			1	3	3	200/105	200	105	160/90	160	90	1	1	19	1	1	1	1	0		0	0	0	0	0	0	1	1	2	0		0	S	7.3	15.1	4.9	14	41.3	20.1	21.4	23.5
193	M	1949	57	31	1	1	44	113			1	3	12	210/110	210	110	180/90	180	90	1	0	7	1	0	1	1	1		1	0	0	0	0	0	0	0	1	2		0	AR	0.3	4.8	1.1	16	22.2	19	20.3	16.5
194	M	2000	6	21	0	0	31	73			0									1	0	0	0	1	1	0	0		0	0	0	0	0	1	0	1	1	0		0	AR	1	0.6	0.4	1.4	3.4	11.7	16.6	13.2
195	M	1960	46	28	0	0	43	106			1	3	3	180/140	180	140	130/80	130	80	1	1	13	1	1	1	1	0		1	0	1	0	0	0	1	0	2	0		0	AR	0.9	69.7	1.5	3.2	75.4	12.6	30.3	27
196	F	1957	48	43	1	3	42	117			1	3	5	230/100	230	100	160/100	160	100	1	0	14	1	1	1	1	0		0	0	1	0	0	1	0	0	1	0		0	S	1.8	5.6	1.8	9.9	19.1	14	18.6	19
197	F	1921	84	23	0	0	32	101			1	3	50	200/120	200	120	180/100	180	100	1	0	4	0	1	1	1	0		1	1	1	0	1	0	0	0	1	0		0	S	1.6	15.5	6.8	3	26.9	23.1	36.7	43.4
198	M	1945	60	29	0	0	44	110			1	3	3	210/110	210	110	180/60	180	60	1	0	3	0	1	1	1	0		0	0	0	0	1	0	0	1	1	2		0	AR	4.2	30.8	9.2	9.9	54.1	34.9	36.7	39.7
199	M	1966	39	37	1	2	49	120			1	3	11	210/120	210	120	190/120	190	120		0	7	1	1	1	1	0		1	0	0	0	0	0	0	0	2	2	20	1	S	9.7	22.8	17.1	18.8	68.4	15.6	17.5	19
200	M	1950	55	31	1	1	42	127			0										0	8					1		0	0	0	0		0	0	0					AR	0.2	2.1	0	4.8	7.1	13	11.9	0
201	M	1949	56	29	0	0	44	122			1	3	12	195/105	195	105	170/95	170	95		0	9	1	0	0	1	0		0	0	0	0	1	0	0	0	2	1	8	0	S	1.6	5.9	0.6	13.8	21.9	13.1	15.6	12.5
203	M	1946	60	37	1	2	53	119			1	3	12	230/140	230	140	160/100	160	100	1	1	11	0	1	1	1	0		1	1	0	0	0	0	0	0	2	0		0	S	5.4	35.9	4	12	57.3	22.7	22.6	25.1
204	M	1946	60	39	1	2	51	137			1	3	6	180/150	180	150	140/75	140	75	1	1	23	1	1	0	1	1		1	1	1	0	0	0	0	0	1	2	60	1	S	1.2	1	0.1	3.8	6.1	12.6	17.8	11
206	F	1959	46	27	0	0	41				0										0	1	0	1	1	1	0		0	0	1	0	0	0	0	0	1	0		0	S	1.3	2.8	0.5	21	25.6	14.9	16.5	17.9
207	M	1949	57	34	1	1	54	120			1	3	4	270/136	270	136	150/90	150	90	1	1	22	1	1	1	1	0		0	0	0	0	0	0	0	0	2	0		0	AR	3.8	15	32.8	19.8	71.5	13.9	28.2	30.4
208	M	1942	63	33	1	1	44	124			1	3	23	220/120	220	120	135/80	135	80	1	1	13	0	1	1	1	0		1	0	0	0	0	0	0	1	3	1		1	AR	1.9	6.2	1.4	20.7	30.3	14.2	20.7	16.4
209	M	1947	59	29	0	0	42	119			1	3		190/100	190	100	145/115	145	115		0	6	0	0	0	0	0		0	0	1	0	0	0	0	0	1	2	15	1	S	15.6	2.6	0.4	13.8	32.4	26.1	20	23.8
210	M	1938	67	39	1	2	44	120			0						130/70	130	70	1	0	2	1	1	0	1	0		1	0	0	0	0	1	0	1	1	0		0	S	0.5	11.3	0.7	8.6	21	15	27.6	16.5
212	M	1967	38	37	1	2	54	126			1	3	1	180/90	180	90	160/90	160	90	1	0	8	1	1	1	1	0		0	0	0	1	0	0	0	1	2	1		0	AR	3.8	10.8	8	8.1	30.6	15.5	15.4	16.5
213	M	1951	54	33	1	1	49	126			1	3	1	200/110	200	110	180/100	180	100	1	1	19	1	1	1	1	0		0	0	1	0	1	0	1	1	2	1		1	S	2.9	57.8	0.9	15.4	77	15.6	20.6	14.1
217	M	1962	43	31	1	1	43	112			1	3	4	190/100	190	100	160/100	160	100	1	1	16	1	1	1	1	0		0	0	0	0	0	0	0	0	1	0		0	AR	4.4	5.3	3.1	6.7	19.5	12.3	24.9	12.7
218	M	1939	66	26	0	0	44	108			1	3	5	200/100	200	100	170/90	170	90	1	1	12	1	1	1	1	0		0	0	1	0	0	0	0	0	1	0		0	S	0	0	0	20	20	0	0	0
220	M	1954	52	37	1	2	51	129			1	3	3	210/100	210	100	180/105	180	105	1	1	11	0	1	1	1	0		0	0	0	0	0	0	0	0	3	2	20	1	S	0.8	21.4	0.2	10.5	32.9	23.7	23.9	11.5
221	M	1959	46	36	1	2	50	113			0									1	1	15	0	1	1	1	0		0	0	0	0	0	0	1	0	1	1		0	S	7.7	66.9	6.6	2.9	84	24.4	29.2	34.2
222	F	1986	20	20	0	0	31	90			0									1	0	2	1	1	0	1	0		0	0	0	0	0	1	0	1	1	0		0	S	1.3	11.8	0.4	1.2	14.6	20.1	24.1	41.8
224	F	1943	62	34	1	1	38	105			1	3	7	210/120	210	120	190/100	190	100	1	0	5	1	0	0	1	0		1	0	0	0	0	0	0	0	2	1		1	S	0.5	7.2	0	18.5	26.2	11	16.2	0
225	M	1935	71	34	1	1	51	129			1	3	6	190/100	190	100	170/80	170	80	1	1	18	1	1	1	1	0		1	1	0	0	1	0	1	0	1	0		0	S	4.1	50.7	1.7	7.2	63.7	24.9	33.4	36.3
226	F	1958	48	37	1	2	38	111			1	3	10	210/105	210	105	160/110	160	110	1	1	12	1	1	1	1	0		1	1	0	0	0	0	0	0	2	0		0	S	1.4	7.4	0.7	10.9	20.4	13.9	19.4	13.8
227	M	1960	45	27	0	0	40	94	91	1.03297	0									1	1	14	0	1	0	0	0		0	0	0	0	1	0	0	0	1	0		0	S	20.1	10.7	5.2	11.3	47.3	26.7	27.8	28.3
229	M	1945	60	30	0	0	41	110			1	3	3	200/105	200	105	160/95	160	95	1	1	18	0	1	1	1	0		0	0	0	0	0	0	0	0	1	0		0	S	12.2	29.4	8.3	40.3	90.2	14.2	16.4	13.9
230	M	1974	32	50	1	3	51	138			1	3	2	205/165	205	165	160/110	160	110	1	1	21	1	1	1	1	0		0	0	0	0	0	0	0	0	2	1	20	1	S	3.3	11.6	3	22.1	40	13.2	17.6	15
231	F	1965	40	40	1	2	48	126			1	3	6	180/100	180	100	140/100	140	100	1	0	2	1	1	0	0	0		0	0	0	0	0	0	1	0	3	0		0	AR	0	1.7	0	12.1	13.8	0	11.9	0
232	M	1942	63	34	1	1	45	126			1	3	8	190/100	190	100	170/110	170	110	1	0	8	0	1	1	1	1		0	0	0	0	0	0	0	0	1	1	30	0	S	62	20.5	13.9	28.9	69.6	18	21.5	21.7
233	M	1960	45	35	1	2	42	122			1	3	4	175/105	175	105	160/100	160	100	1	1	17	1	1	1	1	0		1	0	0	0	0	0	0	1	2	1		1	AR	1.5	11.6	0.9	23.3	37.3	14.9	21.4	18.2
234	M	1964	41	35	1	2	45	125			1	3	3	180/90	180	90	120/70	120	70	1	1	20	1	1	1	1	1		1	0	0	0	1	0	0	0	1	1		0	AR	0.5	0	1.1	2.6	4.2	10.3	0	13.9
235	F	1950	55	54	1	3	48	148			0										1	15	0	0	0	0	0		0	0	0	0	0	0	0	0	1				S	4.2	41.5	4	16.5	66.2	23.8	31.1	27.1
238	M	1945	60	30	0	0	43	128			0										0	5	0	0	0	0	0		0	0	0	0	0	0	0	0	1	0		0	S	9.7	7	4	13.6	34.2	23.3	33.7	24.3
240	M	1940	65	29	0	0	44	107			1	3	14	200/105	200	105	140/95	140	95	1	0	2	0	0	1	0	0		1	0	0	0	0	0	0	0	2	2		0	AR	1.2	1.4	0.6	8.3	11.5	14.4	14.2	15.4
241	M	1968	37	30	0	0	47	102			0						150/90	150	90	1	1	10	0	1	1	1	0		0	0	0	0	1	0	1	1	1	1	48	1	S	5.2	18.3	6.8	21.8	52.1	16.4	19.6	21.4
242	M	1965	40	45	1	3	45	141			0										1	11				1	1		0	0	0	0	0	0	0	0					S	0.5	24.8	0.8	27.2	53.4	25.3	20.1	20
243	F	1946	60	35	1	2	38	112			1	3	1	160/100	160	100	140/80	140	80	1	1	10	1	1	1	1	1		0	0	0	0	1	1	1	1	3	2	20	0	S	1.3	14.8	0.2	35	51.3	11.8	24.9	16.5
244	M	1947	59	27	0	0	43	105	101	1.0396	1	3	10	230/130	230	130	120/70	120	70	1	0	9	1	1	1	1	0		0	1	0	0	0	0	0	0	1	2	20		S	0.5	15.1	0.5	10.5	26.7	12.6	25	24.5
245	M	1949	56	38	1	2	49	123			1	3	19	181/110	181	110	140/95	140	95	0	0	8	0	1	1	1	0		0	0	0	0	0	0	0	0	2	0		1	S	1.7	23.7	2.4	27.4	55.2	16.4	21	20.5
246	F	1960	46	30	0	0	35	98			0						140/90	140	90		1	16	1	1	0	1	0		0	0	0	0	1	0	0	0	1	0		0	S	2.3	1.5	1	6.3	11.1	14.1	12.8	16.4
247	M	1941	65	35	1	2	51	106			1	3	5	220/120	220	120	150/90	150	90		0	6	0	1	0	0	1		0	0	0	0	0	0	0	0	1	2		0	AR	0.1	12	1.3	25.4	38.8	43.5	18.6	21.7
248	F	1935	71	25	0	0	37	110			1	3	20	220	220		180/100	180	100		1	11	1	1	1	1	0		1	1	1	0	0	0	0	0	1	0		0	AR	7.1	5.5	1.3	20.8	34.7	21	24	22.4
249	M	1976	30	31	1	1	40	101			0										1	14	0	1	1	1	0		0	0	0	0	1	0	0	0	1	1	10	0	AR	0	10.2	0.3	39.4	49.8	0	12.3	11.5
250	M	1940	66	37	1	2	47	127			1	3	1	180/100	180	100	140/80	140	80		0	11	0	1	1	1	0		0	0	0	0	1	0	0	0	1	2	20	1	S	7.7	33.6	11.5	9.1	61.8	27.3	31.4	38.4
252	F	1970	36	49	1	3	45	137	118	1.16102	0						140/100	140	100		1	14	1	1	1	1	1		0	0	1	0	0	1	0	0	1	1	5	0	AR	0.1	49.8	0.4	25.8	76.2	10.5	17.1	11.8
253	F	1955	51	47	1	3	41	133	150	0.886667	1	3	30	190/120	190	120	135/80	135	80	1	1	3	0	1	1	1	0		0	0	1	0	0	0	0	0	2	0		0	S	0.5	6.5	1.6	12.6	21.3	15.8	15.2	13.8
255	M	1970	36	30	0	0	44	110			1		1				170/100	170	100	1	1	22	1	1	1	1	0		0	0	0	0	0	0	1	0	1				S	3.9	53.4	9.1	6.4	72.9	27.7	32.6	33.9
256	M	1950	56	36	1	2	49	120	114	1.05263	1	3	3	200/100	200	100	160/100	160	100	1	1	15	1	1	1	1	0		1	0	0	0	1	0	0	0	1	0		0	AR	0.4	3	0.3	18.6	22.4	13.3	15.9	14
257	F	1956	49	31	1	1	37	96			0										0	7	1	1	1	1	0		0	0	0	0	0	1	0	0	1	0		0	S	0.9	3.1	0.1	12.7	16.8	12.1	12	13
258	M	1952	54	29	0	0	43	106			1	3	2	190/100	190	100	140/90	140	90	1	1	10	1	1	1	1	0		1	0	1	0	1	0	0	0	1	1	56	1	S	0.1	8.2	0	8.8	17.1	12	17.1	0
259	M	1955	50	47	1	3	50	143			1	3	4	180/100	180	100	150/90	150	90	1	1	16	1	1	1	1	1		0	0	0	0	0	0	0	0	3	1	90	1	S	3.9	23.9	2.5	42.1	72.4	11.5	14	14.2
261	M	1952	54	47	1	3	50	142			1	3	9	230/120	230	120	150/95	150	95		1	12	1	1	1	1	1		1	1	0	0	0	1	0	1	3	0		0	AR	1.3	24.9	1.3	12.8	40.2	13.8	15.8	14.8
262	M	1977	29	30	0	0	41	109			0						140/80	140	80		1	14	1	1	0	1	0		0	0	0	0	1	0	0	0	1	1	13	1	S	0.6	1	0	10.7	12.3	13.6	15.3	0
263	M	1956	50	31	1	1	44	114	108	1.05556	1	3	4	190/110	190	110	160/95	160	95		0	5	0	1	1	1	0		0	0	1	0	0	0	0	0	1	2	11	1	S	11.1	12	4.1	35.9	63.1	15.8	24.6	15.5
264	M	1953	53	35	1	2	47	125	117	1.06838	1	3	6	220/110	220	110	160/90	160	90	1	1	15	0	1	1	1	0		0	0	0	0	0	0	1	0	1	2	16	0	S	0.9	2.8	0.6	21.5	25.8	15.5	15.7	18
265	M	1950	56	42	1	3	54	132			1	3	5	195/100	195	100	150/100	150	100		0	5	0	1	1	1	1		1	1	1	0	0	0	1	0	1	2	90	1	AR	1.7	8.1	1	13.3	24.1	22.4	21.7	14.7
266	F	1945	61	46	1	3	46	133	146	0.910959	1	3		240/140	240	140	154/92	154	92		1	13	1	1	1	1	0		1	1	1	0	0	0	0	1	1	2	10	0	S	0.1	5.7	0.8	15	21.6	10	14.6	16.4
267	M	1936	70	35	1	2	42	143			0										1	20	0	1	1	1	1		0	0	1	0	0	0	0	1	3	0		1	S	14.9	33.6	12.5	11.1	72.1	27.9	32.5	37.8
268	M	1963	42	35	1	2	46	131			0										1	10	0	0	0	0	0		0	0	0	0	0	0	0	0	1	1			S	5.9	33.1	13.6	28.5	81	19.4	19.9	22.6
269	M	1957	49	48	1	3	53	153			0						140/90	140	90		1	21	1	1	1	1	1		0	0	0	0	0	0	0	0		1	45	1	S	1.3	37	1.5	20.8	60.5	13.7	17.5	13.7
270	M	1951	55	39	1	2	46	120			1	3	9	270/150	270	150	160/110	160	110		1	11	1	1	1	1	0		1	1	0	1	0	1	0	1	3	2	69	0	AR	5.6	32.4	25.3	12.2	75.5	15.3	27.9	26
271	M	1992	14	27	0	0	41	102			0										0	7	0	1	1	0	0		0	0	0	0	0	0	0	0	1	0		0	S	14.7	2.4	2.7	5.7	25.6	13.1		44.8
272	M	1949	57	26	0	0	41	100			1	3	4	190/95	190	95	145/90	145	90		1	10	0	1	1	1	0		0	0	0	0	1	0	0	1	3	0		0	S	1.5	8.6	1.1	12.2	23.4	25	24.3	29.6
273	M	1954	52	29	0	0	39	123													1	13				0	0		0	0	0	0	0	0	0	0					S	0.2	17.1	0.2	26.4	43.8	11.5	18.1	10.5
274	M	1961	44	32	1	1	51	126			0									1	1	9	0	1	1	1	0		0	0	0	0	0	0	0	0	3	0		1	S	15	24.5	39.1	5.1	83.7	20.7	28.7	36.9
275	M	1942	64	32	1	1	45	127			0										1	12				1	1		0	0	0	0	0	0	0	0					S	1.1	7.1	0.6	14.9	23.6	13.7	16	16.4
276	F	1940	66	31	1	1	37	112			1	3	7	200/100	200	100	150/100	150	100		1	11	1	1	1	1	0		1	0	0	0	0	0	0	0		0		0	AR	2.5	1.1	1.1	17	21.7	12	12.3	13.2
277	M	1979	26	46	1	3	47	148													1	18	1	1	1	1	0		0	0	0	0	0	0	0	1	1	2	6	0	S	15.2	45.2	36.7	2.5	99.6	17.4	21.1	22.8
278	M	1961	44	31	1	1	41	109													1	12	0	1	0	0	0		0	0	0	0	0	0	0	0	1	0		0	S	0.2	1.3	0.7	16.7	18.9	14.5	13.3	14.6
279	M	1968	38	33	1	1	41	109			1	3	1	180/120	180	120	130/70	130	70		0	9	1	1	0	0	0		0	0	1	0	1	0	0	1	2	1	10	0	AR	0.1	0	0.3	0.7	1.2	10.5	0	12.5
280	M	1971	35	22	0	0	45	106			0										1	13				1	0		0	0	0	0	0	1	1	0					S	3.6	4.2	1.5	22.1	31.4	16.1	20.6	23.8
281	M	1952	54	27	0	0	44	112			0										1	11				1	1		0	0	0	0	0	0	0	0					S	0.9	0.3	0.7	17.6	19.5	13.8	14.2	15.3
282	M	1962	44	27	0	0	42	92			0									1	0	8	1	1	1	1	0		0	0	0	0	1	0	0	0	1	2	17	1	AR	4.4	16.1	7.5	19.7	47.7	30.8	31.7	29.1
284	M	1957	49	22	0	0	40	89			0										1	13	0	1	1	1	0		0	0	0	0	0	0	0	0	3	2	20		S	0.4	3.2	1.5	19.5	24.6	12.1	16.1	13.9
285	M	1939	67	38	1	2	48	143			1	3	10	165/100	165	100	140/90	140	90		1	16	0	1	1	1	1		0	0	0	0	0	0	0	1	1	2	46	0	S	0.9	4.5	0.2	33.5	39	15.5	20.7	11.8
287	M	1950	55	30	0	0	45	110			1	3	20	200/110	200	110	145/90	145	90		0	8	0	0	1	0	0		1	0	0	0	1	0	0	0	1	2	13	0	S	2.4	12.8	1.4	35.7	52.3	16.7	18.7	16.4
288	M	1952	53	27	0	0	42	108			1		4				140/100	140	100	1	0	5	0	0	0	0	0		1	0	0	0	0	1	0	0	2	2	5	1	S	2.3	5.3	0.7	12	20.4	16.2	27.7	59.9
290	M	1955	51	23	0	0	39	92			1	3		220/120	220	120	140/85	140	85		1	18	0	1	1	0	0		0	0	0	0	1	0	0	0	1	2	35	0	AR	5.4	0.4	1.5	2.7	10	14.5		17.4
291	F	1962	43	37	1	2	46	117	100	1.17	1	3	2	160/96	160	96	130/80	130	80	1	0	4	0	0	1	0	0		0	0	0	0	0	0	0	0	1	0		0	S	2.4	9.8	0.4	33.8	46.4	11.8	16.9	20.3
292	M	1961	44	33	1	1	50	113			1	3	2	170/100	170	100	140/90	140	90		0	6	0	1	1	1	0		0	0	0	0	0	0	0	1	3	2	10	0	S	21.6	5.2	4.4	26.8	58.1	15.5	14.9	25.3
293	F	1939	67	30	0	0	39	122	138	0.884058	1	3	7	130/100	130	100	130/95	130	95		0	8	0	1	0	1	0		0	0	1	0	0	0	0	1	2	0		0	S	0.8	10.4	2.7	16	29.9	13.1	18.6	15.6
294	M	1955	51	32	1	1	45	103			1	3	2	200/135	200	135	150/100	150	100	1	0	9	0	1	1	1	0		1	0	0	0	1	0	1	1	3	1	5	1	S	1.8	29.4	2.8	11	45	22.9	35	45.9
295	M	1976	29	33	1	1	45	118			1	3	2	160/100	160	100					0	6	0	0	0	0	0		0	0	0	0	0	0	0	0	1	1	10	1	S	4.1	3.6	1	16.4	25.1	15	17.5	15.1
296	F	1958	48	36	1	2	39	107			1	3	1	190/105	190	105	140/100	140	100	1	0	7	0	1	0	1	0		0	0	0	0	0	0	0	0	3	2		0	AR	1.3	54.7	4	14.8	74.9	14.4	19.6	18.9
297	M	1955	51	47	1	3	48	123			0						120/100	120	100		1	12	1	0	0	1	0		0	0	0	0	1	1	0	1	1	0		0	AR	6.9	13.1	29.2	32.3	81.5	12.4	22.1	18.2
298	F	1946	59	38	1	2	48	129			1	3	5	170/110	170	110	150/95	150	95		1	17	0	1	1	0	0		1	0	0	0	0	0	0	0	1	2	1		S	1.4	8.8	0.8	17	28	17.9	18.8	18.9
299	M	1957	48	33	1	1	47	127	116	1.09483	0									1	1	20	1	1	1	1	0		0	0	1	0	1	1	1	1	3	0		0	S	2.2	57.5	12	12.9	84.6	12.3	21.6	25.8
301	M	1967	39	25	0	0	41	99			0									1	1	13	1	1	0	0	0		0	0	0	0	1	0	0	1	1	2	34	1	S	5.9	16.2	2.7	13.5	38.3	15.2	17.5	20.5
304	M	1953	53	34	1	1	50	124	119	1.04202	0						118/68	118	68		1	10	1	1	1	1	0		0	0	0	0	1	0	1	1	3	2	6	0	AR	11.5	27	35.7	2.8	76.9	23.7	23.3	30.9
305	F	1953	53	26	0	0	38	85	108	0.787037	0						130/80	130	80		0	8	0	0	1	0	0		0	0	0	0	0	0	0	0	1	1		1	S	1	1.1	0.1	8.7	10.9	13.5	18.3	22
306	F	1958	48	34	1	1	50	150	148	1.01351	1	3	1	140/110	140	110	135/110	135	110	1	1	20	1	1	1	1	0		0	0	0	0	0	0	0	0	1	2	45	0	AR	0.9	0.9	0.6	0.6	2.9	12.1	15	12.6
307	F	1952	54	31	1	1	34	106			0									1	0	6	0	1	1	1	0		0	0	0	0	1	0	0	0	2	0		0	S	0	3.5	0	25.1	28.6	0	16.5	0
308	M	1948	58	39	1	2	53	133	119	1.11765	1	3	1	160/120	160	120	140/80	140	80		0	8	0	1	1	1	0		1	1	1	0	0	1	0	1	3	1	35		AR	1.2	2.3	0	1.2	4.7	12.9	13.9	0
309	M	1943	63	31	1	1	46	119			0										0	3	0	0	0	0	1		0	0	0	1	1	0	0	0	3	1	75	1	S	0	1.4	0	21.4	22.9	0	12.5	0
310	F	1947	59	32	1	1	40	125	111	1.12613	1	3	13	200/100	200	100	130/85	130	85	1	0	6	1	1	0	1	0		1	0	1	0	0	0	0	0	1	0		0	S	0.4	1.8	0.4	8.8	11.5	13.5	14.4	12.2
311	F	1958	48	27	0	0	39	99	101	0.980198	1	3	5	195/115	195	115	120/85	120	85	1	0	3	0	1	1	1	0		0	0	1	0	0	0	0	0	1	0		1	AR	1.4	1.4	0.6	28.2	31.6	13.3	14.1	15.4
312	F	1955	51	31	1	1	38	105			0										0	5	1	1	0	1	0		0	0	0	0	0	0	0	0	1	0		0	S	0.5	4.3	0	19.2	24	13.3	15.8	0
313	M	1955	51	35	1	2	45	124	132	0.939394	1	3	6	200/140	200	140	130/80	130	80	1	0	3	0	0	1	1	1		1	0	1	0	0	1	0	1	1	2	20		AR	31.6	10.3	23.7	3.1	68.7	25.3	26.8	29.6
314	F	1960	46	26	0	0	35	96	108	0.888889	1	3	2	156/90	156	90	124/76	124	76	1	1	11	1	1	0	0	0		0	0	1	0	1	1	0	0	3	0			AR	1	4.2	1	17.2	23.3	11.9	16.2	15.3
315	F	1960	46	34	1	1	43	106	119	0.890756	1	3	1	170/110	170	110	110/70	110	70	1	1	13	1	1	1	1	0		0	0	1	0	0	0	0	0	2	0			AR	0.2	0	0	2.6	2.8	22.5	0	0
316	M	1950	56	41	1	3	47	136	129	1.05426	1	3	6	190/100	190	100	140/95	140	95		1	12	0	0	1	0	1		1	1	0	0	0	0	0	0	3	1	45	1	AR	8.7	39	2.5	43.1	93.3	16.1	17	15.4
317	M	1936	70	41	1	3	47	127			1	3	4	200/110	200	110	150/100	150	100	1	1	21	1	0	0	0	0		0	0	1	0		0		0	3	2	10		S	15.3	40.6	6.7	28	90.6	17.4	16.7	19.4
318	F	1955	51	29	0	0	44	123			1	3	6	200/100	200	100	140/80	140	80	1	0	5	1	0	1	1	0		0	0	0	0	0	0	0	0	2	0		0	AR	0.3	0.2	0	0.2	0.6	11.3	24.5	0
319	M	1956	50	33	1	1	46	116	111	1.04505	0									1	1	13	1	1	1	1	0		0	0	0	0	1	1	0	0	2	2			S	21.1	54.3	23.5	4.3	103.2	24.3	23.8	24.6
320	M	1978	28	27	0	0	38	96			0									1	0	3	0	1	0	1	0		0	0	0	0	0	0	0	0	1	1	7	1	S	1.3	0.1	0.1	17.3	18.9	14.1	16.5	12.5
321	M	1949	57	35	1	2	49	118	111	1.06306	1	3	6	190/120	190	120	160/100	160	100	1	1	21	1	1	1	1	1		1	1	0	0	0	0	1	1	3	1	40		S	5.3	11.2	16.7	11.1	44.3	17.9	19.3	19.9
322	F	1953	53	27	0	0	41	91	106	0.858491	1	3	10	170/115	170	115	130/80	130	80	1	0	2	1	1	1	1	0		0	0	1	1	1	0	0	0	1	0		0	S	1.5	6	1.2	26	34.5	14.2	21.2	21
324	M	1949	57	32	1	1	45	120	112	1.07143	1	3	1	200/120	200	120	150/100	150	100	1	0	3	1	1	1	1	0		1	1	1	0	0	0	0	0	1	2	7	1	S	8	15.8	5.7	19.6	49.2	18.4	21.3	19.8
325	M	1977	29	56	1	3	50	129	123	1.04878	1	3	1	150/110	150	110	140/95	140	95	1	1	22	1	1	1	1	0		0	0	1	0	1	1	0	0	3	0		1	AR	13	52.7	30	21.4	117	13.8	18.7	17.2
326	M	1989	17	17	0	0	33	77	83	0.927711	0										1	15	0	0	0	0	0		0	0	0	0	1	1	1	1	2	0		0	AR	3.5	0.4	0.4	0.5	4.7	15.8	13.8	17.2
327	F	1959	47	37	1	2	38	124	124	1	0										0	9	1	1	1	1	0		0	0	0	0	0	0	0	0	2	1	30	0	S	0.7	1.8	0.7	8.5	11.6	17.3	13.4	14.8
330	M	1942	64	21	0	0	37	89			1	3	15	160/110	160	110	120/70	120	70	1	1	10	0	0	1	1	0		0	1	0	0	1	0	0	0		2	25	0	AR	2.2	5	3.9	18.2	29.3	16.3	26.1	22.6
333	M	1946	60	30	0	0	42	107	108	0.990741	1	3	2	180/130	180	130	150/100	150	100	1	0	9	0	1	1	1	0		1	0	0	0	0	0	0	0	1	0			S	4.9	11.5	1.9	18.6	37	15.4	24.3	16.6
334	M	1959	47	33	1	1	46	115	114	1.00877	1	3	16	220/140	220	140	120/80	120	80	1	0	5	0	1	1	1	0		1	1	0	0	1	0	0	0		1	5	1	S	0.1	2.4	0.8	12.4	15.8	12.5	17.4	19.2
336	F	1947	59	32	1	1	40	108	110	0.981818	1	3	1	145/70	145	70	145/70	145	70	1	0	7	0	0	1	1	0		0	0	0	0	0	0	0	0	1	0		1	AR	8.4	22.2	6	21.2	57.8	13.1	25.8	17.9
337	M	1954	52	26	0	0	43	105	107	0.981308	1	3	30	200/120	200	120	180/100	180	100	1	1	20	1	1	1	1	0		1	1	1	0	1	0	0	0	3	0		1	S	6	31	6.3	22.2	65.5	20.6	20.3	19.5
339	M	1929	77	31	1	1	45	121			1	3	6	180/120	180	120	150/100	150	100		1	14	1	1	1	0	1		1	1	0	0	0	0		0		1	60	1	S	0.1	8.1	0.7	6.9	57	11.5	20.1	21
340	F	1952	54	33	1	1	38	118	125	0.944	1	3	10	190/115	190	115	180/110	180	110	1	1	11	1	1	1	1	0		1	1	1	0	0	0	0	0	1	0		0	AR	4.7	2.1	4.4	41.6	52.8	13	13.4	13.2
342	M	1957	49	24	0	0	43	106	107	0.990654	1	3	2	150/97	150	97	130/90	130	90		0	3	1	0	0	0	0		0	0	0	0	0	1	0	0	2	2	15	1	AR	2.4	15.4	2.2	14.7	34.7	15.1	15.9	16.5
344	M	1952	53	32	1	1	44	126			1	3	10	200/105	200	105	150/95	150	95		1	13	1	1	1	1	1		1	1	0	0	0	0	0	0	1	2	30		AR	7.3	13.9	9.2	36	66.4	11.9	14.6	12.9
345	M	1954	50	28	0	0	45	105			0										0	5	0	0	0	0	1		0	1	0	0	1	0	1	0	1	1	32		AR	3.6	31	8.5	18.3	61.4	21.2	32.5	31.2
346	M	1956	49	34	1	1	44	109			0										1	15	0	0	0	0	1		0	0	0	0	0	0	0	0	1	2	31		AR	5.8	9.9	3	12.6	31.4	14.1	23.7	22.8
347	F	1941	64	27	0	0	36	117			1	3	4	200/100	200	100	160/90	160	90		0	2	0	0	0	0	0		0	0	0	0	0	0	0	0	1	0			S	2.2	1.7	1.3	18.7	24	15.6	14.7	17.6
348	F	1957	48	35	1	2	44	127			1	3	2	180/120	180	120	145/100	145	100		1	18	1	0	0	0	0		0	0	0	0	0	0	0	0	1	1	14		AR	0.1	1	0.1	38	39.3	10	13.2	21
349	M	1954	51	28	0	0	47	119			1	3	6	190/100	190	100	130/90	130	90		1	12	0	0	0	1	0		0	0	0	0	1	0	0	0	1	0			S	1.9	14.5	0.9	31.4	48.8	13.6	18.2	15.3
350	M	1966	39	28	0	0	45	117			1	3	5	180/90	180	90	125/80	125	80		1	13	0	0	0	0	0		0	0	0	0	0	0	0	0	1	1	9		AR	0.2	7	1.2	37.1	45.5	10.5	16.6	13.1
351	M	1954	50	27	0	0	41	115			0										1	10	0	0	0	0	0		0	0	0	0	0	0	0	0	1	0			S	1.6	9.1	1.4	16.4	28.5	15.3	21.2	18.6
353	F	1957	49	30	0	0	38	125			1	3	6	190/100	190	100	150/95	150	95		1	12	0	0	0	0	0		0	0	0	0	1	0	0	0	1	1	2		AR	0.9	0	0.2	0.9	2	11.8	0	10.5
354	M	1936	69	36	1	2	45	129			0						140/80	140	80		0	7	0	0	0	0	0		0	0	0	0	0	0	0	0	1	2	20		AR	4.1	1.1	0.9	2.4	8.4	15.5	16.3	13.8
355	F	1966	38	34	1	1	41	128			0										0	4	0	0	0	0	0		0	0	0	0	0	0	0	0	1	2	8		AR	0.1	0	0.5	4.5	5.2	12	0	11.9
356	M	1949	55	37	1	2	46	131			1						150/100	150	100		1	12	0	0	0	0	0		1	0	0	0	1	0	0	0	1	2			S	13.8	18.4	3.1	7.6	42.8	18.6	19	16.5
357	M	1951	54	38	1	2	44	132			1	3	4	200/105	200	105	150/95	150	95		1	10	0	0	0	0	0		1	0	0	0	0	0	0	1	1	2	35		S	0.6	3.4	0	14.9	18.9	14.3	21.4	0
358	F	1953	51	23	0	0	37	105			0						100/60	100	60		1	9	0	0	0	0	0		1	0	0	0	1	1	0	0	1	1	12		AR	0.7	1.1	0	14.9	16.7	13.4	12.5	0
359	F	1934	66	28	0	0	41	118			1	3	12	195/105	195	105	150/95	150	95		0	1	0	0	0	0	0		0	0	0	0	1	0	0	0	1	0			AR	0.1	0.1	0.3	0.4	1	12.5	15	13.3
360	M	1956	49	26	0	0	50	121			1	3		180/130	180	130	160/100	160	100		1	19	1	0	1	0	0		0	0	0	0	0	0	0	1	1	2			S	5.2	43	25.4	8	81.6	13.7	31.5	33.4
361	M	1953	52	27	0	0	47	124			1	3	20	200/110	200	110	150/90	150	90		1	12	0	0	0	1	0		0	0	0	0	0	0	0	0	1	1			AR	0.3	0	0.1	0.4	0.9	12.5	0	12
362	F	1941	64	31	1	1	39	126			1	3	12	190/100	190	100					1	11	0	0	0	1	0		1	1	0	0	0	0	0	0	1	0			S	1.7	18.7	0.9	7.2	28.4	17	26.1	15.1
363	M	1960	45	31	1	1	45	135			1	3		160/100	160	100	140/80	140	80		1	15	0	0	0	1	0		0	0	0	0	1	0	0	0	1	2	8		AR	5.1	0.4	0.9	14.1	20.6	13.6	11.5	12.3
364	F	1929	75	39	1	2	38	134			1	3	7	190/105	190	105	180/90	180	90		1	20	0	0	0	0	0		0	0	0	0	0	0	0	0	1	0			S	0.8	26.9	1	6.2	34.9	25.7	24.3	19.1
365	M	1950	54	31	1	1	47	127			0										1	10	0	0	0	0	0		0	0	0	0	1	0	0	0	1	0			AR	0.5	3.7	0	9.9	14	13	16.9	0
366	M	1953	51	33	1	1	52	128			0										1	10	0	0	1	0	0		0	0	0	0	0	0	0	0	1	0			AR	0.7	8.9	0	8.2	17.8	13	16.3	0
368	M	1956	50	42	1	3	52	139			1	3	5	200/105	200	105	180/100	180	100		1	18	0	0	0	0	0		0	0	0	0	0	0	0	0	1	0			AR	1.1	33.8	2.1	63.3	100.3	12.2	17.7	17.6
369	M	1947	57	41	1	3	50	137			1	3	11	190/100	190	100	155/95	155	95		1	14	0	0	0	0	1		0	0	0	0	0	0	0	0	1	0			AR	1.8	18.1	0.5	21.5	41.9	11.6	16.7	35.8
370	M	1958	46	36	1	2	47	128			1	3	2	200/100	200	100	150/100	150	100		0	4	0	0	0	0	0		0	0	0	0	0	0	0	0	1	1	26		S	6.7	8.6	2	15.3	32.5	17	19.2	16.8
373	M	1975	30	37	1	2	47	129			0						140/90	140	90		1	15	0	0	0	1	0		0	0	0	0	0	0	0	0	1	1	3		AR	2.4	70.4	1.2	9.1	83.1	14.6	25	21.1
374	M	1948	57	36	1	2	45	134			1	3	8	200/100	200	100	140/90	140	90		0	7	0	0	0	0	0		0	0	0	0	0	0	0	0	1	2	56		S	0.9	5.9	0.5	10	17.4	12.4	38.9	15.9
376	M	1952	53	30	0	0	42	102			0										0	1	0	0	0	0	0		0	0	0	0	0	0	0	0	1	2	38		AR	0.9	0	0	1	1.9	15.1	0	0
377	F	1953	52	33	1	1	38	102			1	3	10	190/100	190	100	145/100	145	100		1	18	0	0	0	0	0		1	0	0	0	0	0	0	0	1	2	6		AR	21	6	2.6	28	57.6	16.4	14.8	16
378	M	1948	57	36	1	2	47	128			1	3	6	250/140	250	140	150/100	150	100		1	10	0	0	0	0	0		1	1	1	0	0	0	0	1	1	2	27		S	0.8	1.8	0	15.6	18.2	15.7	16	0
379	M	1945	61	34	1	1	43	148			1	3		170/110	170	110	150/90	150	90		1	10	0	0	0	0	1		1	0	0	0	0	0	0	0	1	1	40		AR	1	2.2	1.4	16.1	20.7	12.1	15.5	14.8
380	F	1960	45	48	1	3		139			1	3	1	175/100	175	100	140/90	140	90		1	18	0	0	1	1	0		0	0	0	0	0	0	0	0	1	1	30		S	0.6	17.4	1.8	8	27.8	23	53.3	26.4
382	F	1929	76	38	1	2	47	121			1	3	5	200/120	200	120	160/100	160	100		1	18	0	0	0	0	0		1	1	0	0	0	0	0	0	1	1			AR	17.5	25.9	23.1	9.5	76	23.6	21.9	33.3
383	F	1959	46	45	1	3	39	124			0										1	9	0	0	0	0	0		0	0	0	0	0	0	0	0	1	0			S	0.6	2.6	0.2	17.8	21.2	14.7	46.5	55
392	F	1955	51	31	1	1	47	121			0										1	12				1	0		0	0	0	0	0	0	1	0					S	1.7	29.6	3.6	10.8	45.7	30.6	24.6	25.4
394	M	1959	47	38	1	2	48	128			0									1	1	14				1	1		0	0	0	0	0	0	0	0				0	AR	1.8	26.7	51.5	4.5	84.5	18.4	26.1	28.6
397	M	1952	54	36	1	2	46	134			0										1	18				1	1		0	0	0	0	1	0	0	0					AR	4.6	64.6	5.6	1.3	76	33	29.4	31.6
398	M	1926	80	26	0	0	44	114			1	3	17	190/110	190	110	145/75	145	75		1	13	0	0	1	0	0		0	0	1	0	0	0	0	0	1	2	40	0	AR	12.9	9.5	14.6	16	53	32.5	27.6	42.1
401	M	1976	30	28	0	0	41	103	108	0.953704	0									1	0	3	0	1	1	0	0		0	0	1	0	0	0	0	0	1	1	21	0	AR	0	2.6	0.5	42.8	46	0	15.2	13.5
402	M	1957	49	27	0	0					0									1	1	11	1	1	1	1	0		0	0	0	0	0	1	0	0	1	2	12	0	AR	0.4	31.2	7.4	20.6	59.6	14.8	21	26.7
403	M	1960	46	33	1	1	46	124	118	1.05085	0									1	1	11	0	1	0	1	1		0	0	1	0	0	0	1	0	2	1	25	1	S	16.4	19.5	4.9	24.1	64.9	12.8	13.8	13.2
404	F	1969	37	44	1	3	40	137	137	1	1	3	7	180/110	180	110	180/110	180	110	1	1	12	1	1	1	0	0		0	0	0	0	0	0	1	0	3	2	7		S	0.2	6.7	1.5	47.7	56	11	12.6	11.7
405	M	1932	75	36	1	2	43	135	120	1.125	1	3	15	180/100	180	100				0	0	9	1	1	1	1	1		1	1	0	0	0	0	0	0	3	1		1	S	8	7.8	3.2	48.1	67.1	12.7	16.8	14.6
406	M	1942	64	35	1	2	46	125	115	1.08696	1	3	3	180/110	180	110	160/110	160	110	1	1	11	0	1	1	1	1		1	1	1	1	1	0	1	0	3	2	26	1	S	0.7	7.4	1.5	31.2	40.8	13.8	17.7	18.4
407	M	1946	60	37	1	2	53	132	116	1.13793	1	3	12	170/110	170	110	150/90	150	90	1	1	11	0	1	1	1				1	0	0	0	0	0	0	3	2	45	1	AR	2	38	4.4	12.9	57.3	13.2	30.3	27.9
408	M	1951	55	30	0	0	43	115	109	1.05505	0						135/70	135	70	1	0	8	0	1	1	1	0		1	0	0	0	0	0	0	0	2	0		1	S	6.3	10.3	7.5	18.6	42.7	21.4	23.4	27.4
409	M	1969	37	32	1	1	49	125	118	1.05932	1	3	1	140/85	140	85	135/80	135	80	1	1	11	1	1	1	1	0		0	0	1		1	0	1	1	2	1	40	0	AR	5.4	81.8	7.6	4.8	99.5	14.4	22.6	20.1
410	M	1952	54	37	1	2	46	132			0	3		140/90	140	90					1	9	1	1	1													0		1	AR	10.2	13.8	11.4	10.5	45.8	19.3	18.2	25
411	M	1975	31	31	1	1	44	108	110	0.981818	1		1				155/80	155	80	1	0	1	1	1	0	0	0		0	0	1	0	0	0	0	0	2	1	14	1	S	3.3	11.3	2.1	22.9	39.5	14.4	17.1	14.6
412	M	1946	60	25	0	0	40	107	107	1	1	3	14	230/120	230	120	155/85	155	85	1	1	6	0	1	1	1			1	0	0	0	0	0	0	0	3	0		1	S	1.4	13.1	1.9	25.3	41.7	11.5	14.4	13
413	F	1931	75	32	1	1	38	115	113	1.0177	1	3	4	190/90	190	90	147/84	147	84	1	0		0	1	0	1	0		1	1	1	1	0	0	0	0		0		0	AR	0.9	13.5	2.6	18.4	35.3	13.2	18.1	15.9
414	M	1954	52	33	1	1	48	129	113	1.14159	1	3	3	180/115	180	115	140/95	140	95	1	1	11	0	1	1	1	1		0	0	0	0	1	1	0	0	1	1	32	1	S	1.8	4.3	0.6	38.6	45.4	12	15.9	11.9
415	M	1941	65	28	0	0	45	107	110	0.972727	1	3	4	145/90	145	90	130/80	130	80	1	0	2	0	0	1	1	0		1	0	0	0	1	0	0	0	1	0		0	S	5.6	32.2	4.2	25	67.1	27.5	25.7	39.1
416	M	1949	57	27	0	0	43	101	106	0.95283	1	3	2	150/95	150	95	130/80	130	80	1	1	9	1	1	1	1	0		1	0	1	0	1	0	1	0	2	0		1	AR	0.1	7.3	0.3	27.8	35.5	14.5	21	13.3
417	M	1923	83	27	0	0	42	105	110	0.954545	1	3	7	190/100	190	100	140/70	140	70	1	0	2	0	1	1	1	0		1	1	1	0	0	0	0	0	1	0		0	AR	2.1	24.1	0.7	17.4	44.4	28.4	27.9	21
418	M	1950	56					157	162	0.969136	1	3	8	250/140	250	140	160/90	160	90	1	1	20	0	0	1	1	0											0		1	AR	5.8	38	7.1	33.3	84.2	21.7	25.1	25.2
419	M	1949	57	42	1	3	47	130	127	1.02362	1	3	3	160/90	160	90	140/80	140	80		1	12	1	1	1	1	1		0	1	1	0	1	0	1	0	3	2	20	0	AR	1.3	37	3.3	32.2	73.8	15.5	22.6	17.6
420	F	1946	61	50	1	3	45	148	158	0.936709	1	3	25	250/110	250	110	150/85	150	85		0	8	1	1	1	1	0		1	1	1	1	0	0	1	0	1	0		0	AR	2.4	19.3	5.3	22.9	49.9	12.9	15.8	14.6
422	F	1939	67				51	153			1	3	9	240/120	240	120				1	1	11	1	1	1	1	0		0	0	0	0	0	0	0	0	3	0		0	AR	3.9	20.4	1.4	28.8	54.5	17.2	16.8	14.7
423	M	1948	58	50	1	3	50	153	136	1.125	1	3	1	150/90	150	90	130/80	130	80	1	1	13	1	1	1	1	1		1	1	1	0	0	0	0	1	2	2	20	1	AR	1.3	43.9	10	11.3	66.6	18.2	34.7	36.2
424	M	1975	31	29	0	0	48	100									125/70	125	70	1	1		1	1	1	1							0	0	1	0	3	1	1	1	AR	9.2	43.8	19.2	7.5	79.8	26.3	23.9	28.9
425	F	1939	67	30	0	0	40	128	126	1.01587	1	3	3	170/100	170	100	150/90	150	90	1	1	14	1	1	1	1	0		1	1	0	1	0	0	0	0	2	0		1	AR	1.6	26.2	1.2	30.6	59.5	20.8	23.3	39.8
426	M	1967	39	35	1	2	45	130	133	0.977444	1	3	3	150/100	150	100	120/80	120	80	1	1	3	1	1	1	1							1					0		0	S	5.7	40.8	10	15.3	71.9	21.1	27.4	27.8
427	M	1947	59	39	1	2	51	127	125	1.016	0						100/60	100	60	1	1	18	1	1	1	1	1		0	0	0	0	0	0	0	0	3	1	80		S	8.4	75.4	34.9	12.2	130.9	13.6	15.2	18.1
428	M	1940	66	31	1	1	44	101			1	3	12	170/100	170	100	130/70	130	70	1	0	8	0	1	0	1			1	0	0	1	0	0	1	0	2	1	30	1	S	15.8	31.5	9.5	22.7	79.6	18.6	20.3	23.2
429	M	1967	40	33	1	1	45	112			1	3		150/100	150	100	140/95	140	95	1	0		0	1	1	0							0	0	1	0	3	1	3	1	S	3.4	30.3	5.4	26.6	65.7	15.1	21.2	20.2
430	F	1950	56	34	1	1	41	122	126	0.968254	1	3	3	160/110	160	110	160/90	160	90	1	0	3	1	1	1	1			1												AR	0.2	50.5	0.9	25.9	77.5	10.5	15.1	13
431	M	1972	34	31	1	1	49	113	107	1.05607	0						130/80	130	80	1	1		0	1	0	1	0		0	0	1		0	0	0	0	1	2	10	1	AR	0.4	72.2	0.1	29.3	102	10.7	14.1	10.5
432	M	1970	37	37	1	2	42	124	111	1.11712	1	3	15	160/120	160	120	120/170	120	170	1	0		1	0	0	1	0		1		1				0	0	2	0		0	AR	1.8	8.5	2	18.2	30.5	12.3	13.7	14.1
434	M	1958	49	26	0	0	37	101	100	1.01	1	3	3	140/95	140	95	120/70	120	70	1	0		1	1	0	1			0	0	0	0	0	0	0	0	2	1	20	1	S	2.5	7.4	0.7	33.9	44.5	13.1	14.7	13.1
437	F	1939	66	30	0	0	46	110	115	0.956522	1	3	8	220/120	220	120	180/100	180	100		1	11	1	1	1	1	0		1	1	1	0	0	0	0	0	3	0		0	S	0.2	6.8	0.2	17.4	24.6	12.8	19.6	11.3
438	M	1951	56	31	1	1	46	115	108	1.06481	1	3	4	180/105	180	105	135/90	135	90		1	11	1	1	1	1	0		1	1	0	1	0	0	0	0	2	0		0	S	8.5	14.2	3.5	33.7	59.9	18.2	23.9	18.8
439	F	1955	51	39	1	2	46	110	112	0.982143	1	3	2	160/100	160	100	150/95	150	95		1	12	1	1	1	1	0		1	0	1	0	0	0	0	0	2	2	14	0	AR	0.7	3.9	0.8	23.2	28.7	13.2	14.9	14.5
441	M	1939	67	32	1	1	40	113			1	3	7	180/90	180	90	115/90	115	90	1	1		0	1	1	1	0		1	0	1	0	0	0	0	0	3	2	25	0	S	33.2	15.2	13.7	7.1	69.2	30.8	28.6	33.3
442	M	1967	39	40	1	2	49	150	120	1.25	1	3	0.04	160/80	160	80	135/80	135	80	1	0	6	0	1	1	1	1						0	0	0	0	3	1	58	1	AR	0.1	1.6	0	16.2	17.9	10	15.3	0
443	M	1953	53	19	0	0	36	77	90	0.855556	0	3		140/90	140	90	110/70	110	70	1	1		0	1	1	1	1		1				1	0	0	1	3	0		0	AR	0	4.1	0	8.5	12.6	0	19.2	0
444	M	1956	50	48	1	3	55	150	132	1.13636	1	3	16	250/150	250	150	180/120	180	120	1	1	18	1	1	1	1	1		1	1	0	0	0	0	0	0	2	1	53	0	AR	14.6	14.6	17	54.3	100.5	13.7	19.9	16.8
445	M	1967	39	32	1	1																																			S	0.6	0	0.1	0.4	1.1	11.9	0	11
446	M	1972	34	33	1	1	43	124	124	1	1	3	2	160/100	160	100	130/75	130	75	1	1	4	0	1	1	1	0		0	0	0	0	1	1	0	0	3	0		0	S	15.1	42.6	27.5	3	88.2	25.5	27.9	28.8
447	M	1957	49	31	1	1	46	122	108	1.12963	1	3	8	160/100	160	100	160/100	160	100	1	1	7	1	1	0	1	0		0	0	0		1	0	1	0	3	0		1	AR	2.2	8.4	1.6	42.4	54.6	14.2	16.6	16.5
449	M	1951	55	31	1	1	53	112	123	0.910569	0									1			0	0	1	1	0			1	1							0		0	AR	8.6	32.8	17.2	6.4	65	24.6	27	39.5
450	M	1959	47	46	1	3	46	150	100	1.5	1	3	6	174/90	174	90	140/80	140	80	1	1		0	0	1	1	0		0	0	0	0	0	0	0	0	3	1	60	0	S	4.1	42.9	5.4	15.9	68.2	18.3	21.9	20.7
451	M	1959	47	38	1	2	46	127	105	1.20952	1	3	6	170/100	170	100	140/90	140	90	1	1		1	1	0	1	0		1	0	0	0	1	1				0		0	S	4.7	13.6	4.4	32.6	55.3	14	13.8	13.7
452	M	1966	40	33	1	1					1	3	2	260/140	260	140	140/80	140	80	1	1		0	1	0	0	0		0	0	0	0	1	0	0	1	3	1	10	1	AR	0.3	10.1	0.6	32.9	43.8	10.3	14.3	11.6
453	F	1951	55	28	0	0	38	98	111	0.882883	1	3	7	180/100	180	100	155/100	155	100	1	0	5	1	1	1	1	0		0	0	0	0	0	0	0	0	3	0		1	AR	3.7	6.9	0.8	19.2	30.6	12.1	18.5	13
454	M	1943	64	35	1	2	46	115	125	0.92	1	3	7	280/105	280	105	160/100	160	100	1	1		1	1	1	1			1	1	0	0	1	0	0	0	2	0		1	AR	7	1.2	0.6	4.5	13.4	14.4	13.4	15
455	F	1944	62	36	1	2	35	112	129	0.868217	1	3	12	200/110	200	110	130/80	130	80	1	1	7	1	1	1	1			0	1	0	0	0		0	0	2	0		0	S	1.1	6.7	1.1	15.2	24.2	15.5	20.7	23.2
457	M	1966	41	29	0	0	43	103	109	0.944954	1									1	0		0	1	0	0			0	0	0	0	1	0	1	1	2	1	21	1	S	3.5	16	2.9	30.2	52.8	21	19.5	21.2
458	M	1956	51	28	0	0	43	101	102	0.990196	1	3	7	180/100	180	100	130/70	130	70	1	0	3	1	1	1	1	1		1	1	1	0	0	0	0	0	2	1	30	0	AR	0.4	5	0.6	14.9	20.9	14.7	19.3	17.9
459	M	1958	48	29	0	0	41	109	106	1.0283	0						130/70	130	70	1	0		1	1	1	1	1		1	1			1	0	0	0	2	1	35	0	AR	0	7.1	0.4	58	65.4	0	15.3	17
462	M	1977	29	30	0	0	43	101	107	0.943925	1	3	8	140/90	140	90	127/80	127	80	1	1	13	0	1	1	1	0		0	0	0	0	0	0	0	1	1	0		0	AR	0.1	6.9	0.1	17.4	24.5	10.5	13.3	10
465	M	1939	67	28	0	0	41	104	108	0.962963	1	3	40	180/120	180	120	135/95	135	95	1	1	12	0	1	0	1	0		1	1	1	1	0	0	0	0	1	0		1	AR	1	2.9	0.4	24.7	29	13.6	23.2	17.2
464	M	1947	59	26	0	0	39	100	102	0.980392	1	3	4	160/100	160	100	130/90	130	90	1	1		1	0	1	1	0		1		1	0			0	0	3	0		1	AR	1.7	0.2	0.1	5.2	7.3	12.8	13	10
466	M	1957	49	32	1	1	46	108	110	0.981818	1	3	12	210/100	210	100	140/90	140	90	1	1		1	1	1	1	0		1				1	1	1	0	3	1	38	1	AR	0.2	2.9	0.2	3.3	6.7	11.8	12.5	13.3
467	M	1979	27	33	1	1	44	116	124	0.935484	0									1	1	19	1	1	1	1					1		0	0	1		3	0		0	S	3.8	28	10.5	13.8	56.3	22.3	32.1	35.2
468	M	1986	21	29	0	0	45	110	108	1.01852	0									1	1	7	1	1	1	1	0		0	0	0		1	0	1	0	3	1	3	0	AR	0.4	63.3	24.1	3.4	91.3	16.3	27.6	25.7
470	M	1937	69	30	0	0	39	102	110	0.927273	0						120/70	120	70	1	1	9	1	1	1	1	0		0	0	0	0	0	0	0	0	1	0		0	AR	0.8	14.3	1.1	28.1	44.3	16	21.1	16.9
471	M	1946	60	29	0	0	38	110	112	0.982143	1	3	15	230/130	230	130	150/95	150	95	1	0	1	0	1	1	1												0		0	S	0.8	17.6	0.9	24.3	43.6	13.5	15	17.3
472	F	1938	68	33	1	1	37	114	121	0.942149	1	3	9	240/110	240	110				1			1	1	1				1			1						0		0	S	0.2	9.4	0.4	26	36.1	11	14.4	14.6
473	F	1948	58	35	1	2	40	108	128	0.84375	1	3	10	200/110	200	110	160/110	160	110	1	1		1	1	1	1			1		1	0	0	0			3	1		0	S	2	14.5	1.3	32.5	50.3	13.6	17.5	17
474	M	1970	36	27	0	0	43	98	105	0.933333	0										1	14	1	1	1	0	0						1	0	0	0		0		0	S	0.1	3.6	0.1	22.3	26.2	12.5	16.7	11.5
475	M	1952	54	33	1	1	41	117	114	1.02632	1	3	3	160/100	160	100	115/85	115	85	1	1		0	1	1	0					1	0	0	0	0	0	3	1		1	AR	4.3	12.9	3	21.3	41.5	14.3	22.7	19.6
476	M	1968	38	28	0	0	42	105	101	1.0396	0	3		138/92	138	92	125/75	125	75	1	1		1	0	0	0	0		0	0	0	0	1	0	0	0	3	0			S	3.4	6.5	4.1	14.4	28.4	19	18.6	23.2
477	F	1955	51	39	1	2	44	124	113	1.09735	1	3	15	230/140	230	140	150/90	150	90	1	1	12	1	1	1	1	0		1	1	0	0	0	0	0	0	3	0		0	S	7.5	18.4	3.5	58.1	87.5	13.5	14.8	19.8
478	M	1968	38	34	1	1	47	125	115	1.08696	0		1				120/70	120	70	1	1		0	0	0	0	0		0	0	1	0	0	0	0	0	2	1	19	0	AR	18.2	36.6	40	12.1	106.9	14.5	15.4	16.2
481	M	1973	33	27	0	0	43	105	108	0.972222	0	3		140/80	140	80	135/75	135	75	1	0		0	0	0	0	0		0	0	0	0	1	1	0	0	3	1	10	1	S	1.7	31.5	5.2	20.3	58.7	18.2	24.5	22.5
482	F	1949	58	47	1	3	42	123	132	0.931818	1	3	15	200/120	200	120	140/90	140	90	1	0	5	0	0	1	1	0		1	0	1	0	0	0	0	0	3	1		0	AR	4.4	111.1	2.4	4	121.9	14.9	16.4	15
483	M	1980	26	32	1	1	43	105	112	0.9375	0	3		110/75	110	75				1	1		0	1	0	0	0		0	0	0	0	0	0	0	0	2	0		1	S	0.5	11.8	0.8	22.5	35.5	16.6	21.4	18.8
484	M	1958	48	43	1	3	48	129	132	0.977273	1	3	1	150/100	150	100	120/80	120	80	1	0		1	0	1	1	0		0	0	0	0	0	0	1	0	3	1	4	1	S	4.4	31.5	4.6	9.9	50.4	15	19	17.7
485	M	1960	47	36	1	2	50	127	125	1.016	0									1	1		0	1	1	1	1				1					0		2	15	1	S	0.6	2.9	0.6	11.9	15.9	19.1	22.5	23
486	M	1964	43	41	1	3	46	129	134	0.962687	1	3	15	220/110	220	110	160/110	160	110	1	1		1	1	1	1			0	0	0	0		1	0	0	1	0		1	AR	2.6	3.7	0.5	31.2	38	13.2	13.7	28.8
487	F	1960	46	35	1	2	38	109	111	0.981982	1	3	2	210/150	210	150	160/115	160	115	1	1	15	1	1	1	1	0		0	0	0	0	0	0	1	1	3	0		0	AR	0.7	92.3	6.4	1.9	101.4	15.1	24.3	18.2
488	F	1960	47	48	1	3	50	150	152	0.986842	1	3	0.16	160/90	160	90	145/95	145	95	1	1	14	1	1	1	1	1		0	0	0	0	0	0	1	0	3	1	33	1	S	0.3	17.8	4.6	32.9	55.6	45.5	13	14.5
489	M	1962	44	30	0	0	46	110	114	0.964912	1	3	0.08	135/95	135	95	130/60	130	60	1	1		0	1	1	1	0		0	0	0	0	1	0	0	0	1	0			S	0.1	0.7	1.1	20.3	22.3	10.5	12.9	11.4
490	F	1935	71	24	0	0	38	88	103	0.854369	1	3	20	240/140	240	140	170/80	170	80	0	0	1	1	1	0	0	0		1	0	1	1	0	0	0	0	1	0		0	S	0.1	1	0	5.3	6.4	18.5	17.4	0
491	F	1949	58	36	1	2	39	110	115	0.956522	1	3	27	210/140	210	140	150/90	150	90	0	1	14	0	0	0	1	0		1	1	1	0	0	0	1	0	3	0		0	AR	1.4	42.2	0.3	6.6	50.5	15.6	25.3	14.5
492	F	1944	65	39	1	2	44	129	135	0.955556	1	3	9	220/70	220	70	170/95	170	95	1	1	10	0	1	1	1	0		1	1	0	0	0	0	0	0	3	0		0	AR	0.9	12.4	4.1	35.2	52.6	15	22.6	20.2
493	M	1939	67	42	1	3	45	145	135	1.07407	1	3	37.5	210/105	210	105	157/80	157	80	0	0		0	0	1	1	1		1	0			0	0	0	0	3	0		1	AR	0	31.6	1	37.4	70	0	19.1	18.3
494	F	1949	58	36	1	2	36	99	110	0.9	1	3	10	155/110	155	110	130/90	130	90	1	1		1	1	1	1	1		0	0	1	0	0	0	0	0	2	1	13	1	S	10.9	24.4	9.5	18.6	63.4	14.6	18	16
495	F	1957	49	42	1	3		126	132	0.954545	0						100/70	100	70	0	1	21	1	1	1	1			1	1	1		0	0	0	1	3	0		1	AR	32.1	4.3	77.1	1.1	114.6	11.2	29.4	15
496	M	1976	30	21	0	0	37	81	95	0.852632	0									1	0	6	0	0	0	0	0		0	0	0	0	0	0	0	0	1	0		1	S	0.6	0.7	0.3	16.6	18.2	12.9	15.1	16.8
497	M	1972	35	34	1	1	48	124	124	1	1	3	15	180/120	180	120	120/80	120	80	0	0	5	0	1	1	1					1							1		0	S	0.3	1.3	0.4	17.9	20	10.5	15.3	20.2
498	F	1948	58	24	0	0	35	89	105	0.847619	1	3	6	190/110	190	110	140/100	140	100	1	0	3	1	1	0	1	0		1	1	1	0	1	1	0	0	2	0		0	S	0	51.7	1.3	8	61.1	0	20.8	22.3
499	M	1940	66	31	1	1	44	106	108	0.981481	1	3	8	160/110	160	110	140/90	140	90	1	0		0	1	1	1	0		1	1							1	0		1	S	2.1	13.4	1	34.3	50.8	15.4	18.8	18.6
501	M	1959	47	24	0	0	43	98	104	0.942308	1	3	1	135/95	135	95	120/80	120	80	1	1	7	0	1	0	0	0		1	0	0		1	0	0	0	3	1	17		S	2.9	29.3	5	22.8	60	13	16.7	15.5
502	M	1987	20	21	0	0	38	85	95	0.894737	0	2		100/75	100	75	100/75	100	75	1	0	2	0	0	1	1	0		0	0	0	0	1	1	0	1	1	0		0	S	0.1	0.6	0.3	3.8	4.8	30.5	14.8	11.5
503	M	1944	62	32	1	1					1	3	8	182/105	182	105	145/95	145	95		1	15	1	1	1	0	0		1	1	1	0	1	0	1	1	3	0		0	AR	8.9	37.7	30.2	3.4	80.3	15	26.7	30.2
504	M	1954	52	42	1	3	48	131	105	1.24762	0						140/85	140	85	1	1	12	1	1	0	1	1		0	0	0	0	0	0	1	0	3	1	60	0	S	5.3	76.8	6.9	10.9	99.9	16.8	20.6	20
506	F	1953	53	38	1	2	42	123	120	1.025	0						140/80	140	80	1	1	13	1	1	1	1	0		0	0	0	0	0	0	0	0	3	0		0	S	1.7	20.6	4.8	16.2	43.1	17	29.2	25.8
507	F	1948	58	30	0	0	37	113	112	1.00893	1	3	7	170/90	170	90	120/80	120	80	1	1	10	0	0	1	1							0	0		0		2	9	0	AR	1	61.9	1.2	8.1	72.1	17.1	33.2	26.6
508	F	1947	59	26	0	0	36	97	115	0.843478	1	3	8	220/100	220	100	160/90	160	90	1	1	15	1	0	1	1	0		1	0	0		0	0	0	0	3	0		0	AR	0.1	4	0.1	30.5	34.7	11.5	22.5	15.5
509	M	1948	59	25	0	0	41	95	98	0.969388	1	3	20	220/120	220	120	140/78	140	78	1	0	11	0	1	1	1	0		0	0	0	0	1	1		0	3	1	3	0	AR	13.4	21.9	14.3	9.1	58.8	39	40.9	42.7
510	M	1956	50	35	1	2	46	134	121	1.10744	1	3	1	140/95	140	95	120/85	120	85	1	1	14	1	1	1	1	1		0	0	0	0	0	0	0	0	2	1	72		AR	0.8	36.2	0.5	14.9	52.4	18.1	22.3	18
511	F	1948	58	41	1	3	46	123	142	0.866197	1	3	9	180/110	180	110	140/95	140	95	1	1	12	0	1	1	1	0		1	1	0	0	0	0	0	0	2	0		0	S	9.3	63	7	38.1	117.4	15.2	16.4	17.2
512	M	1964	42	31	1	1	47	107	108	0.990741	1	3	2	190/100	190	100	140/80	140	80	1	1	10	0	1	1	1	0		0	0	0	0	1	0	0	0	2	2	30	1	AR	0.8	5.2	1	16.5	23.6	16.6	17.9	17.1
513	M	1972	35	31	1	1	43	103	109	0.944954	0									1	0	2	0	1	0	0							0	0				0		0	AR	2.1	9.4	1.9	18.5	31.9	15.6	24.3	19
514	M	1951	56	37	1	2	50	131	115	1.13913	1		5				145/90	145	90	1	1	20	0	1	1	1	0		0				1	0	1	0	3	0			S	7.5	52.7	8.9	10.3	79.5	18.9	20.2	19.1
515	F	1955	51	36	1	2	43	120	110	1.09091	1	3	3	240/140	240	140	180/140	180	140	1	1	18	1	1	1	1	0		1		1		0	0	1	0	3	1		1	S	2.5	38.3	4.5	17.6	62.9	16.9	21.6	22.5
516	M	1974	32	26	0	0	42	94	110	0.854545							120/70	120	70	1	0	2	0	0	0	0	0		0	0	0	0	0	0	0	0	1	0		0	S	0.1	12.5	0.1	16.8	29.6	23.5	22.2	25.5
517	M	1950	57	32	1	1	46	109	109	1	1	3	2	160/100	160	100	140/70	140	70	1	0	3	0	0	1	0	0		0	0	0	0	0	0	0	0	2	2	40	0	S	0.7	18.1	2.2	22.3	43.3	12.7	17.3	15.5
518	M	1965	42	38	1	2	46	127	127	1	0	3		140/80	140	80	120/70	120	70	0	0	5	0	0	1	0	0		0	0	0	0	0	0	0	0	1	1			S	0	0	0	15.4	15.4	0	0	0
519	M	1971	36	33	1	1	45	114	116	0.982759	0	3		135/80	135	80	135/80	135	80		0	2	0	0	0	0	0		0	0	0	0	1	0	0	0	2	2	18		S	3.2	5.8	1	28.9	38.9	15.9	19.4	15
520	M	1954	53	35	1	2	48	120	115	1.04348	1	3	5	190/95	190	95	140/90	140	90		0	7	0	1	1	1	0		0	0	1	0	0	0	1	0	2	1	25		S	0.5	22.1	1.1	18.8	42.5	16.5	22	18.8
522	M	1947	59	24	0	0	41	104	109	0.954128	1	3	4	170/100	170	100	120/80	120	80		0	2	1	0	0	0	0		1	0	0	0	0	0	0	0	1	0			AR	0.1	2.2	0	17.7	20.1	19.5	14.8	0
524	F	1960	46	56	1	3					1	3	10	230/160	230	160	150/90	150	90		0	2																			AR	0.6	2.9	0.2	14.5	18.1	19	17	14.5
525	M	1954	52								0																														AR	7.5	8.5	10	17.6	43.6	16.2	18.8	15.2
527	M	1947	60	25	0	0					1	3	4	170/100	170	100	130/80	130	80	1	0	6	1	1	0	0	0		1	1	0	0	1	0	0	0	1	2	20	0	S	7.5	11.5	3.1	18	40.1	24.9	25.2	28
529	M	1946	61	36	1	2					1	3	16	150/105	150	105	135/85	135	85	1	1	6	0	1	1	1	0		1	0	0	0	1	0	1	0	2	1	55	1	AR	9.1	31.2	41.6	7.7	89.6	18.5	23.4	25.4
530	M	1955	52	28	0	0	43	95	98	0.969388	0	3		135/90	135	90	135/80	135	80	1	0	5	0	0	0	0	0		1	0	0	0	0	0	0	0		1		1	AR	0.1	8.6	0.3	25.1	34.1	11.5	18	25
531	F	1958	49	35	1	2	42	109	131	0.832061	1	3	3	138/95	138	95	130/90	130	90	1	1	11	1	1	1	1	0		0	0	0	0	0	0	0	0	2	1	15	0	S	0.6	6.7	1.1	13.6	22	12.3	15.1	15.2
532	M	1956	51	34	1	1	44	110	109	1.00917	0									1	1	15	1	0	1	1	0		0	0	0	0	1	0	1	0	3	1	30	1	AR	3.2	78.8	7	4	93	18.6	22.7	27
534	F	1958	48	34	1	1	43	111	119	0.932773	1	3	6	185/110	185	110	130/90	130	90	1	0	5	0	1	1	1	0		1	0	1	0	0	0	0	0	3	0		0	S	5.1	7.4	1.5	25.7	39.7	17.3	22.4	18.2
535	M	1964	43	32	1	1	46	114	118	0.966102	1	3	2	190/130	190	130	150/110	150	110	1	1	6	1	0	0	0	0		0	0	1	0	0	0	0	0	1	1	20	1	AR	0	5.1	0	27.4	32.5	0	25.3	0
536	M	1962	45	45	1	3	48	148			1	3		160/95	160	95	140/80	140	80	1	1		0	1	1	1	0		0	0	0	0	0	0	0	0		0		1	S	3.8	15	2.1	37	57.9	18.4	22.8	20.4
537	M	1950	57	40	1	2	50	127	115	1.10435	1	3		140/80	140	80	140/80	140	80		1	19	1	1	1	1	1		0	0	0	0	1	0	0	0	3	1	45	1	AR	8.4	47.8	3.5	15.3	75	18.4	23.9	22.9
538	F	1934	73	37	1	2	39	121	124	0.975806	1	3	20	200/110	200	110	140/80	140	80		0	8	1	1	1	1	0		1	1	0	0	1	1	1	1	2	0		1	S	1.6	8.1	1.3	16.6	27.6	14.1	16.5	16.9
539	M	1957	50	34	1	1	44	126	124	1.01613	1	3	1	160/90	160	90	110/70	110	70				1	1	1	1	1		0	1	0	0						2			S	1.7	15.5	2.6	38.9	58.8	12.2	18.4	15.2
541	M	1966	41	42	1	3	45	130	114	1.14035	1	3	1	140/80	140	80	130/80	130	80	1	1	18	1	1	1	1	1		0	1	0	0	0	0	0	0	3	1	21	1	S	14	63.3	10.5	19.6	107.4	17.8	14.1	18
542	F	1934	71	25	0	0	41	81			0									1	1		0	1	1	1	0		0	1	0	0	0	0	0	0		1		0	S	8.1	61.3	30.5	4	103.8	26	18.6	21
543	M	1966	41	30	0	0	46	108			0						120/70	120	70	1	1	9	0	0	0	0	0		0	0	0	0	1	0	1	0	2	0		1	S	0	28.8	0.2	13.1	42.1	0	16.8	13.5
544	M	1943	64				55	149			0									1	0		0	0	1	1	0		1	0	0	0	0	0	0	0		1		0	S	0.6	10.4	0.6	23.3	34.9	13.9	17.1	19.8
545	F	1945	62	34	1	1	43				1	3	20	190/100	190	100	135/80	135	80	1	1	11	1	0	1	1	0		1	1	0	0	0	0	0	0	3	0		0	S	0.9	1.4	0.2	29.7	32.2	12	13.6	14.5
547	F	1953	53	32	1	1	38	99	117	0.846154	1	3	1	170/110	170	110	155/90	155	90	1	1	10	1	1	1	1			0	0	1	0	1	0	0	0	1	0		0	AR	0.2	1.1	0.2	6.1	7.5	16	16.8	11
548	M	1968	38	39	1	2	54	134	131	1.0229	1	3	20	150/100	150	100	120/85	120	85	1		2	0	1	1	1											2	2	12	0	AR	1.1	37.1	2.8	16.2	57.2	12.8	17.1	13.4
549	M	1953	54	26	0	0	38	94	100	0.94	1	3	2	170/110	170	110				1	1	13	0	1	1	1	0		0	0	1	0	0	0	0	0	3	0		0	S	1.5	9.1	0.6	31	42.2	23.7	18.4	19
553	F	1950	57	35	1	2	38	114	116	0.982759	1	3	12	230/120	230	120	130/70	130	70	1	1	12	0	1	1	1			1	0	0	0	1	0	1	0	2	0		0	AR	3.3	26	1.4	30	60.7	14.4	17.6	17.1
556	M	1941	66	32	1	1	45	120	122	0.983607	1	3	3	145/100	145	100	145/85	145	85	1	1	15	0	1	1	1	0		1	0	0	0	0	0	1		2	1		0	AR	10.6	6.8	40.3	2.9	60.5	34.4	27.7	42.6
557	M	1950	57	37	1	2	49	127	117	1.08547	1	3	2	191/110	191	110	140/80	140	80		1	11	1	1	1	1	1		1	0	1	0	0	0	1	1	2	1	43	0	S	4.2	25	2.8	23.1	55.1	15.5	21.3	21.6
558	F	1946	61	36	1	2	39	115	135	0.851852	1	3	20	220/120	220	120	140/90	140	90	1	1		1	1	1	1	0		1	1	1						2	0		0	AR	0.7	3.2	0.4	13	17.3	13.2	14.5	26.5
559	M	1976	31	30	0	0	50	114	116	0.982759	0						125/80	125	80	1	0	2	0	1	1	1	0		0	0	0	0	1					0		0	AR	1.9	43.8	7.8	20.8	74.4	12.9	26.7	23.2
560	M	1953	54	27	0	0	42	100	108	0.925926	0	3		140/100	140	100	120/70	120	70		1	11	1	1	0	1			0	0	1	0	0	0	1						AR	5.2	2.7	1.2	14.8	24	16.3	18.6	18.8
561	M	1943	64	39	1	2	49	126	121	1.04132	1	3	7	210/100	210	100	160/90	160	90	1	1	12	0	0	1	1			0	1	0	0	0	1	0	0	3	0		0	AR	1	37.7	1.2	13.9	53.7	36.8	26.8	28.2
563	M	1951	55	35	1	2	47	121	108	1.12037	1	3	5	165/130	165	130	140/90	140	90	1	1	16	1	1	1	1	1		0	0	0	0	0	1	0	0	2	1	45	1	S	0.9	10.8	0.5	19.6	31.9	18.8	24.4	16.9
564	F	1944	63	31	1	1	39	117	119	0.983193	1	3	17	195/110	195	110	120/80	120	80	1	1	8	1	1	1	1			1	0	0	0	1	1	0	0	2	0		1	AR	2.5	5.5	2.2	22	32	24.2	23.8	22.3
565	M	1946	61	29	0	0	41	109	103	1.05825	0									1	1	8	0	0	0	0			0	0	0		1	0	0	0	3			1	S	5.9	15.2	5.2	17.4	43.7	16.7	21.2	19.9
566	M	1954	53	38	1	2	51	140	134	1.04478	1	3	7	165/110	165	110	140/90	140	90	1	1	11	0	0	1	1	1		0	0	0	0	1	0	0	0	2	0		0	S	10.1	19.3	4.2	16.4	50	13.3	19.3	16.4
567	F	1953	54	37	1	2	40	114	124	0.919355	1	3	0.08	170/100	170	100					1	1	1	1	1	1	0				1		0	0	0	1	1	0		0	AR	1.6	8.2	0.9	12.5	23.2	12.4	16	14.1
568	F	1956	50	26	0	0	37	88	100	0.88	1	3	10	190/100	190	100	70/120	120	120	0	1	10	0	0	1	0	0		0	0	0	1	0	0	1	0	3	0		0	AR	0.7	2.5	0.5	23.5	27.8	14.9	17.6	18
569	M	1965	42	47	1	3	56	146	138	1.05797	1	3	5	180/100	180	100	140/90	140	90	1	1	15	1	1	1	1	1		0	1	0	0	0	0	1		3	1	35	1	S	6.6	42	7.8	24.5	80.9	20.3	16.1	17.3
570	M	1939	68	28	0	0	44	107	108	0.990741	0	3		135/70	135	70	130/75	130	75	1	1	9	0	0	1	0	0		0	0	0	0	1	1	0	0	1	0		0	S	0.9	8.7	1.6	11.2	22.3	15.9	23.6	22.4
571	M	1968	39	37	1	2	48	126	118	1.0678	1	3	3	166/144	166	144	150/100	150	100	1	1	14	0	0	1	1	0		0	0	0	0	1	0	0	0	2	1	17	1	AR	1.9	23	2.7	18.1	45.8	14.4	13.8	12.4
572	M	1975	31	28	0	0	43	107	103	1.03883	0						120/70	120	70	1	1	9	0	0	0	0			0	0	0	0	1	0	0	1		1	15	1	S	8.8	46.4	47.2	0.5	102.9	19.6	26.7	26.9
574	M	1978	29	28	0	0	41	94	110	0.854545	0	3		120/80	120	80	120/70	120	70	1	1	12	0	1	0	0	0		0	0	0	0	0	0	0	0	1	1	10	0	S	1.2	4.1	1.7	25.6	32.7	11.1	16.3	16.4
575	M	1972	34	37	1	2	47	133	119	1.11765	1	3	2	160/95	160	95	155/100	155	100		0	3	1	0	0	0	0		0	0	0	0	0	0	0	1	2	0		0	S	2.9	36.5	3	21.8	64.1	14.3	18.4	16.7
576	M	1958	48	44	1	3	47	130	123	1.05691	1	3	4	160/120	160	120	160/110	160	110	1	1	14	0	1	1	1	1		0	1	1	0	1	0	0	0	3	1	45	1	S	0.4	8.6	0.6	16.4	26	12.8	17.6	15.3
577	M	1959	48	58	1	3	56	155	168	0.922619	1	3	4	180/110	180	110	150/80	150	80	1	1	16	0	1	1	1	1		1	1	0	0	0	0	1	0	3			0	S	0	3.4	0	9	12.4	0	10.8	0
578	F	1962	44	50	1	3	49	131	134	0.977612	1	3	5	220/120	220	120	140/80	140	80	1	1	15	0	1	0	1	1		0	0	1	0	0	1	1	1	3	1	13	1	S	4.3	17.1	1.8	18.6	41.8	16.3	20.6	16.1
579	F	1945	62	26	0	0	37	87	97	0.896907	1	3	3	180/105	180	105	140/70	140	70	1	1	7	1	0	1	1	0		0	0	0	0	1	0	1	1	3	0		0	S	2	32.4	4.3	10.6	49.3	20.6	22.8	23.9
580	F	1957	49	34	1	1	38	107	119	0.89916	0	3		130/85	130	85	120/80	120	80	1	1	9	1	0	0	0			0	0	0	0	0	1	0	0	3			0	S	0.2	4.5	0.7	20.6	25.9	11	20	17.1
581	F	1953	54	26	0	0	37	90	101	0.891089	0										0	16	1	0	1	1									0			1		0	S	1.6	12	2.1	7.3	22.9	36.2	26.6	27.8
582	M	1951	55	27	0	0					0	3		125/70	125	70	115/60	115	60	1	0	5	0	1	1	1	0		0	0	0	0	0	0	0	0	1	0		0	S	5.8	13.2	3.7	28	50.7	21.3	24.5	24.8
584	F	1955	52	52	1	3	37	126	160	0.7875	1	3	6	170/100	170	100	145/85	145	85	1	1	5	1	0	1	1	0		0		1	0	0	0	0	0		1	9	1	S	2.5	13.1	0.7	29.1	45.5	14.4	17.4	15.5
585	F	1964	43	35	1	2	38	115	137	0.839416	0	3		130/90	130	90	130/75	130	75	1	0	7	0	0	1	1	0		0	0	0	0	0	1	0	0	2				AR	2.7	3.2	0.8	14.5	21.1	12.6	15.5	12.7
586	M	1954	52	28	0	0	42	109	101	1.07921	1	3	2	150/90	150	90	130/80	130	80	1	1	15	1	0	1	1	1		1	0	0	0	1	0	1	1	3	1	15	1	AR	1.9	61.5	4.7	6.2	74.2	25.7	32	34.7
587	M	1954	53	30	0	0	44	111	108	1.02778	1	3		180/110	180	110	140/80	140	80	1	1	9	0	1	1	1	0		0	0	0	0	0	0	0	0	3	1	10		AR	3.3	5.5	1.2	13.2	23.2	16.5	20.6	21.6
588	F	1955	52	30	0	0	37	103	105	0.980952	1	3	10	180/120	180	120	130/80	130	80	0	1	2	1	1	0	1	0		1	1	1		1	0	1	0	2	1	13	1	AR	3.1	9.5	1.6	25.1	39.3	14.3	15.8	13.2
589	M	1952	54	29	0	0	38	105	111	0.945946	0						120/180	120	180	1	1	14	1	1	1	1	0		0	0	0	0	0	1	0	0	1	2	10	0	AR	0.4	19.7	0.4	47.5	68	12.5	20.6	16.8
590	F	1955	52	36	1	2	38	111	139	0.798561	1	3	9	230/130	230	130	120/70	120	70	1			0	0	1	0	0		0	0	0	0	0	0	0	0	3	0		1	AR	0	18.7	1.9	13.2	33.8	10	19.1	15.8
591	M	1966	41	25	0	0	43	100	99	1.0101	1	3	1	160/100	160	100	140/100	140	100	1	1	12	1	1	1	1	0		0	0	0	0	1	1	0	0	3	0		1	AR	0.5	14.9	0.2	29.2	44.8	11	17.8	17
592	M	1963	44	31	1	1	42	110	110	1	0	3		120/190	120	190	120/190	120	190	1	1	8	0	1	1	0	0		0	0	0	0	0	0	0	0	1	2	30	1	AR	0.6	7.4	0.2	15.7	24	12.7	22.6	19.5
593	M	1975	32	31	1	1	45	110	109	1.00917	0	3		140/90	140	90	140/90	140	90	1	1	8	0	0	1	1	0		0	0	0	0	0	0	0	0	2	0		0	S	8.6	32.5	4.3	25.4	70.9	13.9	17.4	16.5
594	M	1979	28	33	1	1	44	120	108	1.11111	0	3		120/70	120	70	120/70	120	70	1	0	4	0	0	0	0	0		0	0	1	0	0	0	0	0	2	0		0	AR	5.8	4.2	1.4	15.1	26.6	11.6	17.5	12.6
595	M	1966	41	36	1	2	43	125	110	1.13636	1	3		180/140	180	140	116/65	116	65	0	0	2	0	0	0	1	1		1	1	0		1	1	1	1	3	2	20	1	AR	0.5	8.1	0.6	21.5	30.8	11	13.3	13.1
596	M	1948	58	32	1	1	42	108	108	1	1	3		140/100	140	100	140/100	140	100	1	1	4	1	1	1	1	1		1	0	0	0	1	0	0	0	3	0		0	AR	1.5	6.8	0.9	29.9	39.1	14.2	17.4	13.8
597	M	1951	55	41	1	3	48	126	134	0.940299	1	3	3	160/110	160	110	150/90	150	90	1	1	7	0	1	1	1	1						0	0		1		1	10	1	AR	2.4	59.1	1.6	11	74.1	17.8	23.3	23
598	M	1952	54	27	0	0	40	103	102	1.0098	1	3	5	160/110	160	110	140/90	140	90		1	10	0	1	1	0	0		1	0	0	0	0	0	0	0	1	2		1	S	0.6	1.7	0.3	13.5	16.1	13.6	15.1	18.5
599	M	1945	62	33	1	1	47	120	110	1.09091	0						160/90	160	90	1	1	15	0	1	0	0												2			S	3.6	17.4	2.3	22.2	45.6	18.7	21.7	24.6
600	F	1954	53	33	1	1	39	117	118	0.991525	1	3	5	180/100	180	100	140/90	140	90		1	2	1	1	1	1											2	0		0	AR	0.1	3.9	0.2	17.9	22.2	13.5	20	17.8
602	F	1949	58	30	0	0	39	98	105	0.933333	1	3	0.5	170/110	170	110	130/90	130	90	1			1	1	1	1			0	0	0		0	0	0	0	3	0		0	S	0.2	14.6	0.2	15.5	30.5	11	18.9	19
604	F	1970	38	44	1	3	41	118	131	0.900763	1		0.5				180/90	180	90	1	1	12	1	1	1	1				1			0	0	0	0	2	0		0	S	0.2	3.6	0.5	22.7	27	13	15.5	14.2
605	M	1944	64	34	1	1	47	127	116	1.09483	1	3	13	165/100	165	100	140/100	140	100	1	1	13	0	1	1	1	0		1	0	0	0	1	0	0	0	3	0		1	AR	0.7	6.2	0.8	17.4	25.1	17.6	20.4	17.4
606	M	1968	39	28	0	0	44	103	101	1.0198	1						120/80	120	80	1	0	5	0	0	0	0	0		0	0	0	0	0	0	0	1	2	0		0	AR	2.8	51.4	16.7	2	73	20.4	35.7	32.4
608	M	1968	40	34	1	1	43	116	120	0.966667	0						120/80	120	80	1	1	14	1	1	1	1							1	0	1	0	2	1	18	1	AR	2.4	72	4.2	4.2	82.9	21	27.3	29.8
609	M	1964	43	27	0	0	42	102	112	0.910714	1	3	6	180/140	180	140	120/80	120	80	1	0	6	0	1	1	1	0		1	0	1	0	0	0	0	0	2	1	10	1	AR	5.5	3.7	1.6	18.9	29.8	15	16.8	12.7
610	M	1948	59	48	1	3	50	140	131	1.0687	1	3	7	160/100	160	100	150/80	150	80	1	1	20	0	1	1	1	0		1	1	1	0	1	1	0	1	3	0		0	AR	0	23.9	0.8	38.5	63.2	0	17.1	24.1
611	F	1943	64	29	0	0	38	100	105	0.952381	0						120/75	120	75	1	0	11	1	0	1	1	0		0				0		1	0	3	2	10		AR	0.1	22.1	0.1	23.7	46.1	12.5	15.7	16
612	F	1959	48	33	1	1	37	97	116	0.836207	1	3		160/90	160	90	120/70	120	70	1	0	6	1	1	1	1			1	0	0	0	0		1		3	1	30	0	S	2.4	28.1	3	22.1	55.6	14.9	16.3	14.2
614	M	1958	49	32	1	1	45	121	119	1.01681	0						130/70	130	70	1	1	2	1	1	1	1	0		1	0	0	0	1	0	0	0	2	0		1	S	0	2.3	0.7	10.4	13.4	0	15.8	14.1
615	F	1942	65	29	0	0	35	96	111	0.864865	0						111/75	111	75	1			0	1	1	1	0		1				0	0	0	1	2	0		0	S	0.9	12.5	1	17.1	31.5	18.8	22.2	20.1
616	F	1951	56	46	1	3	43	133	143	0.93007	1	3	10	180/120	180	120	140/90	140	90	1	1	11	1	0	1	1	0						0	0			3	0		0	AR	0.4	9.6	0.4	29.2	39.6	14	16.5	17.5
617	M	1963	44	24	0	0	42	95	102	0.931373	0						120/70	120	70	1	0	3	0	1	1	1	0		0	0	0	0	1	0	0	0	1	1	10	0	AR	8.4	4.3	3	18.2	33.8	19.3	15	17.6
618	M	1953	54	30	0	0	45	118	112	1.05357	1	3	0.08	140/90	140	90	120/80	120	80	1	0		0	1	1	1	0		1	0	1	0	0	0	0	0	1	1	75	1	AR	1.7	7.2	1.7	15.6	26.4	13.1	14.9	15.1
619	M	1932	75	31	1	1	46	107	112	0.955357	1	3	10	220/100	220	100	120/80	120	80		0		0	0	1	1	1		0	0	0		0	0	0	0	2	2	5	1	S	2.6	13.4	1.9	22.9	40.8	18.6	19.9	22
620	M	1944	63	40	1	2	46	120	120	1	1	3	5	160/110	160	110	130/90	130	90	1	1	13	0		1	1	0		1	0	1	0	0	0	1	0	3	0		1	AR	11.5	32.2	16.1	9.6	69.5	24.4	22.3	27.8
623	M	1976	31	38	1	2	46	128	117	1.09402	0						120/70	120	70		0	3	0	0	1	1	0		0	0	0	0	0	1	1	1	1	2		0	S	0.8	10.6	1.4	32.6	45.3	21	15.7	17.2
624	M	1986	21	28	0	0	40	101	110	0.918182	0									1	1	13	0	1	0	0	0						1	1	0	1	2	1	2	0	S	0.3	19.2	0.4	16	35.9	19	21.7	21
625	M	1945	62	33	1	1	42	91	95	0.957895	0	3		120/70	120	70				0	0	5	0	1	1	0			0	0	0	0	0	0	0	0	1	2	20	0	AR	0	1.8	0.3	28.6	30.7	0	15.2	14.3
626	M	1972	35	32	1	1	46	112	112	1	0									1	0	9	0	1	1	0	0		0	0	0	0	0	1	0	0	2	1	35	0	AR	0	5.3	0.3	18.6	24.2	0	13.6	12.8
627	M	1980	27	41	1	3	43	131	117	1.11966	1	3	1	150/90	150	90	140/85	140	85	1	1	15	1	1	1	1	0		0	0	0	0	0	0	0	0	3	1	10	0	S	2.5	104.5	5.3	8.6	120.9	18.7	18.7	16.3
628	M	1945	62	39	1	2	52	132	115	1.14783	0									1	1	8	0	0	1	1	0		1	1	1	0	0	0	0	0	2	0		1	S	1.5	1.8	0.5	15.5	19.3	18.2	13.7	17.3
629	F	1950	57	21	0	0	34	71	91	0.78022	0						110/70	110	70	1	1	5	1	0	0	0	0		0				0	0	0	0	2	0		1	S	1.1	1.1	0.7	11.4	14.2	13.4	15.8	15.3
630	M	1958	49	32	1	1	48	117	114	1.02632	1	3	2	150/100	150	100	140/90	140	90	1	1	5	0	1	1	0	0		0	0	0	0	1	0	0	0	1	0		0	S	1.1	5.5	0.8	21.5	29	13.1	16.4	14
631	F	1949	58	52	1	3	58	160	144	1.11111	1	3	0.08	170/100	170	100	170/100	170	100	1	1	19	1	1	1	1	0		0	1	1	0	0	0	0	1	3	2	15	1	S	12.3	72.3	12.5	35	132	14.8	14.5	14.8
632	F	1942	65	24	0	0	35	85	101	0.841584	0	3		130/70	130	70	120/70	120	70	1	0	10	0	0	1	1	0		0	0	1	0	0	0	0	0	2	0		0	S	1.2	13.6	1.5	9.9	26.3	19.8	20.4	14.9
633	F	1953	54	32	1	1	41	114	125	0.912	1	3	20	180/100	180	100	155/100	155	100	1	0	3	1	1	1	0	0		0	0	0	0	0	0	0	0	3	0		0	S	0.6	20.7	0.7	15.2	37.1	13.7	23	17.2
634	F	1952	55	39	1	2	43	133	136	0.977941	1	3	9	200/110	200	110	160/90	160	90	1	1	7	1	1	1	1	0		0	1	1	0	0	0	0	0	2	0		0	S	0.3	15.7	1.9	24.4	42.3	11	16.3	16.3
635	M	1940	67	35	1	2	47	123	115	1.06957	1	3	1	200/140	200	140	125/75	125	75	1	0	11	0	0	1	1			1	1	1	0	0	0	0	0	3	1	30	1	S	5.1	4.5	3.4	15.8	28.8	13.4	19.7	20.7
636	M	1937	70	35	1	2	45	122	123	0.99187	1	3	20	180/90	180	90	145/80	145	80	1	0	3	0	0	1	1	0		1	0	0	0	0	0	0	0	2	0		1	AR	1.9	12.7	1.2	20	35.7	21.9	24.6	22.3
637	M	1936	71	35	1	2					1	3	1	160/95	160	95	130/70	130	70	1	1	17	1	1	1	1	1		1	1	0	0	1	1	0	0	1	2	80	1	S	1.9	35.8	2.8	32.9	73.3	12.5	14.6	12.8
638	M	1951	56	32	1	1	46	111	109	1.01835	1	3	6	190/110	190	110	145/95	145	95	1	1	12	1	1	1	1	0		1	0	0	0	0	1	0	0	2	0		1	AR	0.3	1	0	0.5	1.9	14.7	14.8	0
562	F	1951	56	37	1	2	43	119	125	0.952	0						140/70	140	70	0	1	10	0	0	1	1	0		0	0	0	0	1	0	1	0	3	2	15	0	S	15.7	45.5	7.9	7.6	76.7	17.8	17.7	18.1
641	F	1946	61	42	1	3	42	112	131	0.854962	1	3	30	250/110	250	110	160/80	160	80	1	1	8	0	1	0	1	0		0	0	1	0	0	0	0	1	2	0		1	S	1.7	10.2	1.5	18.5	32	14.5	17.3	18.5
642	M	1949	58	30	0	0	45	118	111	1.06306	0						140/80	140	80	1	0	3	0	0	1	1	0		1	0	0	0	1	0	0	1	1	0		0	AR	0.8	1.8	0.9	6	9.5	12.2	16.5	13.3
644	F	1957	50	43	1	3	44	127	137	0.927007	1	3	4	200/100	200	100	150/100	150	100		1	11	1	1	1	1	1		0	0	1	0	0	0	0	0	3	2	10	1	S	1.8	4.4	1.1	10.4	17.7	15.9	18.6	14.6
645	F	1946	61	27	0	0	37	103	100	1.03	1	3	15	190/100	190	100	140/90	140	90		1	13	1	1	1	1	1		1	0	0	0	0	0	0	0	2	1	35	1	S	0.3	6.3	0.9	35	42.5	12.5	16	14.5
646	F	1945	62	53	1	3	44	153	151	1.01325	1	3	7	200/130	200	130	160/100	160	100	1	1	20	1	1	1	1	1		1	1	1	1	0	0	0	0	2	0		1	S	10.2	44.8	5.5	28.8	89.3	13.7	14.5	16.9
647	M	1957	50	33	1	1	45	121	115	1.05217	1	3	1	180/100	180	100	145/85	145	85	1	0	5	0	0	0	0	0		0	0	0	0	0	0	0	0	2	0		0	S	1.1	9.9	1.1	11.2	23.3	18.8	18	20.6
648	M	1951	56	25	0	0	40	102	101	1.0099	1	3	3	180/100	180	100	160/110	160	110	1	0	6	0	0	0	0	0		0	0	0	0	1	1	0	0	2	1	40	1	AR	0.6	0.4	0.7	9.1	10.8	11.6	12.8	12.5
649	M	1978	29	27	0	0	39	99	100	0.99	0						130/70	130	70	1	0	2	0	0	0	0	0		0	0	0	0	1	0	0	0	1	0		0	AR	0.1	1.1	0	6.2	7.4	16.5	13.2	0
650	F	1944	63	36	1	2	43	117	118	0.991525	1	3	14	200/110	200	110	155/90	155	90	1	1	10	1	1	1	1	0		1	0	0	0	0	0	0	0	2	0		0	AR	0.8	19.3	1.1	24.1	45.3	17.4	20.9	16.7
651	M	1979	28	20	0	0	38	77	76	1.01316	0						110/70	110	70	0	0	8	0	0	0	0			0	0	0	0	1	0	0	0	1	0		0	AR	6.2	11	2.4	18.6	38.2	16	21.5	20.1
653	M	1975	32	32	1	1	48	109	108	1.00926	0						120/70	120	70	1	1	10	0	1	1	1	0		0	0	0	0	0	0	0	0	2	0		0	AR	0.9	0.3	0.1	8.4	9.7	11.9	12	15
654	M	1952	55	29	0	0	46	118	107	1.1028	0						120/70	120	70	1	0	5	0	1	1	0	1		0	0	0	0	0	0	0	0	2	1		0	AR	0.3	25	0.4	22.9	48.6	17	21.7	14.2
655	M	1947	60	41	1	3	46				1	3	17	210/100	210	100	150/80	150	80	1	0	5	0	0	1	0	0		0	0	1	0	1	1	0	1	3	2	60	0	S	0.3	3.3	0.4	15.7	19.7	14.5	14.3	11
656	M	1970	35	38	1	2	43	131			0						125/70	125	70	1	0	3	0	1	1	1	0		0	0	0	0	1	0	0	0	1	2			S	0.9	15.7	0.5	29.3	46.5	13.8	16.4	11.5
657	M	1972	35	34	1	1	45	120	108	1.11111	1	3	7	140/100	140	100	130/75	130	75	1	0		0	1	1	1	0		0	0	0	0	0	1	0	0	2	2	8	1	S	1.2	25.3	0.9	52	79.3	12.4	13.7	12.9
658	M	1957	50	36	1	2	39	125	142	0.880282	1	3	6	220/140	220	140	140/80	140	80	1	0		0	1	1	1	0		0	0	0	0	0	0	0	0	3	0		0	S	2.3	6.2	1.5	18.9	28.9	14.1	13.6	13.8
660	M	1939	68	31	1	1	48	120	118	1.01695	1	3	18	170/100	170	100	130/80	130	80	1		3	0	1	1	1	1		1	1	1	0	0	0	1	1	3	1		0	S	1.2	20.9	1.9	23.5	47.5	15.1	18.6	14.1
661	F	1974	33	29	0	0	41	99	123	0.804878	0									1	1	2	1	0	0	0	0		0	0	0	0	0	0	0	0	1	0		0	S	0.1	1.1	0.1	4.8	6.2	13	16.4	20
662	F	1949	58	24	0	0	35	100	110	0.909091	0	3		110/70	110	70				0	0	8	1	1	1	1	0		1	0	1	0	0	0	0	0	1	0		0	AR	0.4	11.7	0.5	13.1	25.7	12.8	23.1	12.5
663	F	1979	28	29	0	0	42	100	102	0.980392	0									1	0	1				1							1	1	1	1	2	1	13	0	S	0.6	7.8	0.7	14.6	23.7	13.3	15.7	19.7
664	M	1981	26	29	0	0	46	118	107	1.1028	0						120/70	120	70	1	1	11	1	1	1	1	0		0	0	0	0	1	0	1	0	3	1	15	1	S	1.8	79.1	5.8	12.2	98.9	13.6	18	16
665	M	1976	31	37	1	2	44	120	115	1.04348	1	3	1	160/100	160	100	130/80	130	80	1	0	1	0	0	1	1			0		0		0	0	1	1	3	1	10	0	AR	3.1	27.7	1.8	19.6	52.3	12.4	13.4	14.3
667	M	1959	48	27	0	0	43	108	109	0.990826	0						120/70	120	70	1	0	8	0	1	1	1	0		0	0	0		0	0	0	0	1	2	30	1	S	0.8	6.5	0.5	21.5	29.3	13.3	19.4	18.8
668	M	1957	50	31	1	1	46	105	105	1	1	3	1	180/115	180	115	160/100	160	100	1	1	13	1	1	1	1	0		0	0	0		1	0	1	0	3	1	5	1	AR	10.4	30.3	19.9	4.4	64.9	24	37.5	41.9
669	F	1945	62	33	1	1	44	119	123	0.96748	1	3	13	180/100	180	100	130/80	130	80	0	0	8	1	1	1	1	0		0	0	0	0	0	0	1	1	2	0		0	AR	0.3	4.3	0.5	28.5	33.6	18.5	15.1	12.5
670	M	1954	53	34	1	1	48	118	105	1.12381	1	3	12	170/110	170	110	120/70	120	70	1	1	11	1	1	1	0	1		1	1	0	0	0	0	1	0	2	2	60	1	S	0.1	6.9	0.8	15.8	23.7	11	16.7	17.8
671	M	1951	56	33	1	1	50	117	106	1.10377	1	3	3	180/100	180	100	120/70	120	70	1	1	8	0	0	1	1			0	0	0	0	0	0	0	0	2	2	20	1	S	16	8.1	2	39.2	65.2	14.2	15.6	13.4
673	F	1932	75	32	1	1	36	105	107	0.981308	1	3	5	210/110	210	110	130/80	130	80	1	1	10	1	1	1	1	1		1	1	0	0	0	0	0	0	1	0		0	S	4.7	20.5	4.5	32.6	62.4	21.6	17.8	22.7
676	M	1932	75	33	1	1	50	131	119	1.10084	1	3	7	190/90	190	90	140/90	140	90	1	1	8	0	1	1	1			0	0	0	0	1	0	0	0	2	0		1	S	4.8	40.7	18.7	7.7	71.8	28	27.8	33.9
677	F	1953	54	36	1	2	43	130	135	0.962963	1	3	5	190/100	190	100	140/95	140	95	1	1	10	1	1	1	1	0		1	0	0	0	0	0	0	0	2	0		1	S	44.6	30.4	13.1	10.9	99	17.7	19.7	19.1
678	M	1959	48	44	1	3	50	137	118	1.16102	1	3	1	220/130	220	130	160/100	160	100	0	0	7	0	0	1	1	1		0	0	0	0	0	0	0	0	3	1	60	0	AR	0.6	3.7	0.8	10.8	15.9	11.5	13.9	17.2
679	M	1965	43	31	1	1	40	119	112	1.0625	1	3	1	160/100	160	100	120/90	120	90	1	1	4	1	1	1	1			0	0	0	0	0			1	2	2	20	0	AR	1.3	3.4	0.2	18.4	23.3	12	15.2	11.3
680	M	1941	66	32	1	1	45	115	115	1	1	3	4	165/110	165	110	125/80	125	80	1	1	17	1	1	1	1	0		0	0	0	0	0	0	0	0	2	0		0	S	11.1	22.5	11.3	8.4	53.3	19.5	21.6	23
681	M	1955	52	33	1	1	43	112	108	1.03704	1	3	7	164/128	164	128	160/98	160	98	1	1	9	1	0	0	0	0		0	0	0	0	1	0	0	0	1	0		1	AR	0.9	7.6	0	15.4	23.9	13.3	22.5	0
682	M	1975	32	27	0	0	42	98	106	0.924528	1	3	2	190/120	190	120	150/90	150	90	1	1	15	0	1	1	1	0		0	0	0	0	0	0	1	0	2	1	12	0	S	0.2	7	0.6	24	31.9	13.5	17.9	19.8
683	M	1951	56	34	1	1	47	113	111	1.01802	1	3	5	190/110	190	110	145/90	145	90	1	1	16	1	1	1	1			1		1			1	1		3	2	40	1	S	11.5	33.3	7	16.4	68.2	34.9	21.6	24.8
684	M	1943	65	27	0	0	42	104	101	1.0297	1	3	2	170/110	170	110	140/90	140	90	1	1	8	0	1	1	1			0	0	1	0	0	0	0	0	1	2	26	0	S	1.2	7.3	0.3	14.6	23.4	11.9	13.4	15.5
685	M	1975	32	31	1	1	46	110	105	1.04762	1						130/80	130	80	1	1	11	0	0	0	0			0	0	0	0	1	0	0	0	2	1	4	1	S	0.8	17.5	0.8	19.3	38.6	12.9	18.9	20.4
686	F	1957	50	29	0	0	41	111	114	0.973684	1	3	1	170/100	170	100	130/80	130	80	1	1	9	1	1	1	1	0		0	0	0		0	0	0	0	3	0		1	S	0.9	2.7	0.8	5.5	9.9	14.1	15.1	14.8
687	M	1936	72	27	0	0	43	101	110	0.918182	1	3	20	180/90	180	90	140/80	140	80	1	1	18	0	1	1	1	0		1	1	1	1	0	0	0	0	2	0		1	AR	6.8	26.8	10.2	7.6	51.2	29.5	26.3	36.3
689	M	1945	62	27	0	0	41	103	104	0.990385	1	3	10	200/110	200	110	130/80	130	80	1	0	8	1	1	1	1	1		0	0	0	1	0	0	0	0	2	0		1	S	1.2	29	4.2	14.6	49.2	24.1	27.1	31.8
690	M	1948	60	30	0	0	43	107	101	1.05941	0						120/80	120	80	1	1	9	0	1	1	1	0		0	0	0	0	0	0	0	0	2	1	40	1	S	0.1	8.2	0.2	17.2	25.8	13.5	16.5	14.3
691	M	1981	26	45	1	3	52	141	124	1.1371	0						110/70	110	70	1	1	20	1	1	1	1	0		0	0	1		1	1	0	1	3	1	16	0	S	7.1	58.3	14.9	22.2	102.5	13.6	16.8	17.1
692	M	1966	41	41	1	3	47	124	125	0.992	1	3	3	240/140	240	140	120/80	120	80	1	0	2	0	0	1	1	0						0	0	0	0	3	2	52	1	S	6.6	12.1	2.9	24.5	46.1	14.3	15.5	15.1
694	M	1982	25	36	1	2	47	127	128	0.992188	1	3	0.08	150/85	150	85	149/85	149	85	1	0	2	0	1	1	0	0		0	0	0	0	0	0	1	0	2	1	9	1	S	12.3	61.5	19.4	2.5	95.7	25.8	25.9	25.7
695	M	1956	51	28	0	0	45	102	105	0.971429	0									1	0		0	1	0	0	0		0	0	0	0	1	0	0	0	1	2	5	1	AR	3.2	59.5	4.8	12.7	80.2	22	24.6	27.9
696	M	1944	63	36	1	2	47	121	111	1.09009	1	3	1	140/95	140	95	140/95	140	95	1	1	11	0	0	1	1	0		0	0	0	0	0	0	0	0	2	0		0	S	6.8	37.7	4.8	9.2	58.5	27.3	28.5	32.6
697	M	1966	41	39	1	2	52	132	119	1.10924	1	3	1	140/80	140	80	130/70	130	70		0	8	0	0	0	0	0		1	0	0		0	0	0	0	2	2	45	1	S	4.3	36.4	4.9	21.8	67.3	17.3	19.7	18.5
698	M	1958	49	53	1	3	53	155	146	1.06164	1	3	0.08	220/110	220	110	120/90	120	90	1	1	14	1	1	1	1			1	1	0		0	0	1	1	3	1	10	1	S	1	54.7	4	42.5	102.2	14.5	17.6	18.5
699	F	1956	51	36	1	2	52	136	112	1.21429	0						120/80	120	80	1	1	20	0	1	1	1	0		1	1	1		0	0	0	0	3	0		0	S	0	8.4	0.1	23.1	31.6	0	17.2	22
700	M	1951	56	37	1	2	52	122	125	0.976	1	3	15	230/140	230	140	150/90	150	90	1	0	3	0	1	1	1	0		1	1	0	0	0	0	1	0	1	0		1	S	1.1	26.6	3.6	26.4	57.7	15.3	20.7	21.7
701	M	1953	54	38	1	2	50	140	126	1.11111	1	3	8	180/120	180	120	150/90	150	90		1	16	0	1	1	1	1		1	1	0	0	0	1	0	1	3	0		1	AR	12.4	65.1	28	22.3	127.8	12.9	14.5	15.4
702	M	1969	38	30	0	0					1	3	3	160/100	160	100	140/90	140	90	1	1	10	0	1	1	1			0	0	0	0	0	0	0	0		0		1	S	7.7	9.2	3.6	21.3	41.9	14.8	16.7	17.1
703	M	1968	40	35	1	2	46	116	125	0.928	0	3		120/70	120	70	120/70	120	70	1	1	14	1	1	0	1	0		0	0	0	0	1	0	0	0	1	1	20	0	S	1	9.4	0.7	26.6	37.8	13.8	16.9	14.1
704	M	1963	45	28	0	0	46	110	108	1.01852	0						110/70	110	70	1	1	11	1	1	0	1			0	0	0	0	0	0	0	0	2	0		0	S	3.6	25.4	4.5	19.7	53.2	16.3	22.9	25.3
705	M	1959	48	73	1	3	54	200	190	1.05263	1	3	25	200/120	200	120	140/90	140	90	0	1	13	1	1	1	1	0		0	1	0	0	0	0	0	0	1	0		1	S	4.7	25.4	1.9	34.4	66.4	15.1	15.7	19.1
706	F	1958	49	32	1	1	38	98	115	0.852174	1	3	2	180/110	180	110	110/60	110	60	1	1	8	1	1	1	1			0	0			0	0	0	0	1	0		1	S	0	2.9	0.5	18.2	21.6	0	14.4	15.4
708	M	1942	65	23	0	0	39	96	100	0.96	1	3	4	200/106	200	106	140/90	140	90	1	0	3	0	1	1	0	0		1	0	0	0	0	0	0	0	1	0		1	S	0.3	0.6	0.4	6.2	7.5	17.5	15	16.2
709	F	1961	46	26	0	0	34	88	104	0.846154	0						120/70	120	70	1	0	2	0	0	0	0	0		0	0	0	0	0	1	0	1	2	0		1	S	1	4	0.4	11.1	16.4	13.6	14	13.7
710	F	1965	42	18	0	0	31	74	87	0.850575	0						120/80	120	80	1	1	12	0	0	0	0	0		0	0	0	0	0	0	0	0	2	1	7	0	AR	0.8	0.8	0	7.3	8.9	10.9	13.9	0
711	M	1954	53	27	0	0	46	107	107	1	0	3		120/80	120	80	120/80	120	80	1	0		0	1	0	1	0		0	0	0	0	0	0	0	0	1	2	10	1	S	2.5	16.5	2.4	9.9	31.3	15.2	19.3	20.9
712	M	1968	40	27	0	0	42	98	105	0.933333	1	3	1	160/100	160	100	140/90	140	90	1	0	11	0	1	0	1	0		0	0	0	0	1	0	0	0	1	0		1	S	11.9	9.4	10.1	15.8	47.2	22.1	22	26.6
713	F	1965	43	44	1	3	46	133	137	0.970803	1	3	2	180/100	180	100	140/90	140	90	1	1	11	1	1	0	1	0		0	0	1		0	0	0	0	3	0		1	S	0.8	10.6	0.6	22.4	34.4	11.8	13.6	14.5
715	F	1933	74	38	1	2	41	128	136	0.941176	1	3	40	180/100	180	100	120/90	120	90	1	0	4	0	1	1	1	0		1	1	1	0	0	0	0	0	2	0		0	AR	1.1	34.8	0	14.2	50.1	11.7	25	0
718	M	1960	48	35	1	2	49	119	115	1.03478	1	3	4	200/100	200	100	130/80	130	80	1	1	14	0	1	1	1	0		0	0	1	0	0	0	0	0	1	0		1	S	2.9	14.9	2.2	14.3	34.2	19.9	23.5	27.1
719	F	1965	42	34	1	1	53	117	120	0.975	1	3	8	170/110	170	110	140/80	140	80	1	1	11	1	1	1	1	0		0	0	0	0	0	0	0	0	3	2	20	0	AR	0	3.3	0	7.3	10.6	0	15.3	0
720	M	1962	45	36	1	2	48	117	110	1.06364	0						120/80	120	80	1	0	7	0	1	1	1	0		0	0	0	0	1	0	0	0	3	2	25	0	S	3	51.7	3.6	9.6	67.9	21.7	26.9	24
721	M	1958	49	35	1	2	46	116	111	1.04505	1	3	15	200/120	200	120	140/95	140	95	1	0	7	0	0	1	1			1						1	0	3	2	20	1	S	11.9	39.2	4.4	23.6	79.2	17.8	20.8	19.2
722	M	1953	54	43	1	3	47	135	124	1.08871	1	3	5	220/175	220	175	160/100	160	100	1	1		1	1	1	1	1		1	1	0	0	1	0	1	0	2	0		0	S	1.4	45.2	4	21.1	71.7	12.7	18.8	15.3
723	M	1951	56	39	1	2	51	130	125	1.04	1	3	5	180/100	180	100	140/95	140	95	1	1	14	1	1	1	1			1					0	1	0	2	2	15	1	AR	1.5	35.8	5.6	29.1	71.9	21.8	27.6	29.8
724	M	1965	42	39	1	2	49	133	125	1.064	1	3	4	180/120	180	120	130/90	130	90	1	1	16	0	1	1	1			1				1		1	1	3	2	18	1	S	8.9	54.8	5	12.3	81	31.5	24.7	23.7
725	M	1941	66	38	1	2	51	133	132	1.00758	1	3	5	150/100	150	100	140/90	140	90	1	1	10	1	1	1	1	0		0	0	1	0	1	0	0	0	3	2	20	1	S	1.9	55.6	7.6	14.7	79.8	22	22.1	25
726	M	1964	44	33	1	1	44	112	111	1.00901	0						130/85	130	85	1	1	16	1	1	1	1	1		1				1		0	0	1	2	23		AR	1.1	48.4	2.1	19.6	71.1	17.3	21	20.6
727	M	1961	47	31	1	1	49	116	106	1.09434	1	3	0.08	160/90	160	90	120/80	120	80	1	1	21	1	1	1	1	0		0	0	0	0	0	1	0	1	3	0		1	S	8.9	32	41.4	2.8	85.2	23.3	27.8	33.4
728	M	1948	60	36	1	2	48	133	116	1.14655	1	3	24	180/120	180	120	150/100	150	100	1	1	13	1	1	1	1	1		1	0	1	0	0				2	2	34	1	AR	0.4	0.7	0.2	10.8	12	15.3	12.4	15
730	F	1950	57	45	1	3	47	139	151	0.92053	1	3	10	170/100	170	100	140/90	140	90	1	1	12	1	1	1	1	0		1	1	1	0	0	0	0	0	3	2	30	0	AR	0.5	10.6	0.3	8.7	20.2	13.7	13.4	11.3
731	F	1952	56	37	1	2	37	117	127	0.92126	1	3	1	160/120	160	120	130/80	130	80	1	1	11	1	1	1	1	0		1	1	1	0	0	0	0	0	2	0		1	S	0.1	9.6	0.2	15.1	25	13	16.1	22.8
732	M	1951	56	42	1	3	50	137	127	1.07874	1	3	4	200/100	200	100	130/70	130	70	1	1	11	0	1	1	1	0		1	1	1	0	0	0	0	0	3	1	34	1	AR	0.5	14.1	0.5	30.7	45.8	12.9	15.9	15.8
733	F	1942	65	25	0	0	37	95	103	0.92233	0	3		120/60	120	60	110/60	110	60	1	1	12	0	0	1	1	0		0	0	0	0	0	0	0	0	2	0		1	AR	4.7	18.7	4.6	22.6	50.7	16.2	19.3	18.9
734	M	1950	57	35	1	2	49	126	125	1.008	1	3	10	180/100	180	100	140/100	140	100	1	1	22	1	1	1	1			1	1	0	0	1	0	1	0	3	0		0	S	2.2	15.3	44	0.8	62.3	29.3	38.9	46.3
735	M	1969	39	34	1	1	47	127	124	1.02419	1	3	5	180/130	180	130	160/110	160	110	1	1	15	0	1	1	1			0	0	1	0	0	0	1	0	3	1	16	0	S	12.3	79.7	17.7	1.6	111.3	22	20.7	30.1
736	M	1950	57	23	0	0	42	98	104	0.942308	0						140/80	140	80	1	1	11	0	1	1	1	1		0	0	0	0	0	0	1	0	3	1	60	1	AR	0	21.4	0.3	17.9	39.6	0	21.4	22.8
737	M	1957	50	29	0	0	45	110	108	1.01852	1	3	3	180/110	180	110	140/100	140	100	1	0	8	1	1	1	1	1		0	0	1		0	0	0	0	2	1	40	1	S	0.1	4.6	0.1	12.6	17.5	10.5	23.5	11
738	M	1940	67	23	0	0	41	94	94	1	0						106/70	106	70	1	0	16	0	1	0	0	0		0	0	1	0	0	0	1	0	2	0		1	AR	2	17	4.3	6.8	30.2	21.1	34.5	34.4
739	M	1944	64	32	1	1	37	103	115	0.895652	1	3	1	170/100	170	100	155/90	155	90	1	1	5	1	0	1	1	0		1	1	1	0	0	0	0	0	1	0		1	S	1	34.9	2.5	26	64.5	13.3	19.4	17.8
740	M	1969	39	39	1	2	53	135	115	1.17391	0									1	1	8	0	1	1	1	0		0	0	0	0	1	1	0	0	1	1		0	S	0.7	14.5	1.1	11.2	27.5	13.4	15.3	14
741	M	1967	40	34	1	1	46	115	117	0.982906	0						135/70	135	70	1	0	3	0	1	1	0	0										2	2		1	S	5	4.3	1.7	25.4	36.5	13.9	15.8	14.5
742	M	1955	52	25	0	0	36	84	101	0.831683	1	3	4	220/170	220	170	130/80	130	80	1	1	11	0	1	0	1											3	1	45	1	S	1.9	19.4	2.7	14.3	38.3	16.1	23	27.5
743	F	1937	71	30	0	0	44	121	114	1.0614	1	3	2	170/110	170	110	120/60	120	60	1	0	4	1	0	1	1			1	0	1		0	0	0	0	2	0		0	AR	1.4	39.1	4.5	9.1	54.2	14.6	17.9	16.3
744	M	1947	60	24	0	0	43	113	111	1.01802	1	3	12	170/100	170	100	140/85	140	85	0	0	2	0	1	0	1	0		1	0	0	0	1	1	0	0	1	2	30	1	AR	0.1	4.3	0	5.1	9.6	14.5	18.7	0
745	M	1959	49	37	1	2	46	126	116	1.08621	1	3	10	160/100	160	100	135/75	135	75	1	1	13	0	1	1	1	0		0	0	0	0	0	1	1	0	3	0		0	S	3.1	8.5	1.4	20.5	33.5	14.7	15.9	12.6
746	M	1964	43	31	1	1	44	120	117	1.02564	0						130/90	130	90	1	1	16	1	1	1	1	0		0	0	0	0	0	1	0	1	2	1	3	1	S	3.7	51	15.8	2.2	72.8	27.7	35.1	37.7
747	M	1957	50	25	0	0	43	101	105	0.961905	1	3	2	150/110	150	110	130/90	130	90	1	0	3	0	0	0	0	0		0	0	0	0	0	0	0	0	1	0		0	S	12	10.9	4.3	12.5	39.6	27.5	22.6	31.9
748	F	1952	56	32	1	1	42	120	124	0.967742	1	3	3	180/110	180	110	140/95	140	95	1	1	11	1	1	1	1			0	0	0	0	0	0	0	0	2	0		1	S	2.8	16.9	2.8	23	45.5	17.9	27	26.9
751	M	1940	67	32	1	1	40	121	100	1.21	1	3	23	220/110	220	110	160/80	160	80	1	1		1	1	1	1	0		1	0	1	0	0	0	0		2	1	20	0	S	3.5	2.2	1.9	10.3	17.8	18.1	16.3	20
752	F	1947	60	33	1	1	42	128	132	0.969697	1	3	7	200/140	200	140	180/100	180	100	1	0	8	1	1	1	1	0		1	1	0	0	0	0	0	0	2	0		1	AR	0.1	4.3	0	8.6	13	12	17.6	0
753	M	1950	57	38	1	2	46	130	122	1.06557	1	3	4	180/110	180	110	140/110	140	110	1	1	14	0	0	1	1	1		0	1	1	0	0	0	0	0	3	1	40	1	AR	0.4	3	0.4	12.6	16.5	11.3	15	12.7
755	M	1939	69	39	1	2	47	122	127	0.96063	1	3	0.08	155/110	155	110	120/70	120	70	1	1		0	1	1	1	1		1					1	1	0	3	1	75	0	S	9	17	3.5	15.8	45.3	26.3	22.1	28.3
757	F	1941	66	28	0	0	38	107	109	0.981651	1	3	15	190/120	190	120	130/90	130	90	1	1	10	1	1	1	1			1	0	1	0	0	0	0	0	3	0		1	S	0.3	18.8	0.6	13.2	32.8	15.5	19.1	18.7
759	F	1958	49	39	1	2	43	125	119	1.05042	1	3	3	200/140	200	140	140/90	140	90	1	0	9	0	1	1	0	0		1	1	0	1	0	0	0	0	1	0		1	S	1	6.2	0.6	8.9	16.8	15.6	19.4	20.5
760	M	1944	63	27	0	0	41	116	115	1.0087	0						130/70	130	70	1	1	15	1	0	1	1	0		1	1	0	0	0	0	1	0	2	2	30	0	S	16.3	9	10.4	11.2	47	33.7	26	37
761	M	1952	55	28	0	0	45	102	102	1	1	3	10	220/120	220	120	160/90	160	90	1	1	14	0	1	1	1			0	0	0	0	0	0	0	0	3	0		1	S	19.1	40.3	12.2	16.6	88.2	18.5	19.5	20
762	F	1952	55	38	1	2	44	119	124	0.959677	1	3	6	230/130	230	130	180/100	180	100	1	1	12	1	1	1	1	0		1	1	0	0	0	0	0	0	2	0		0	AR	0	2	0.1	6.5	8.6	0	15.1	15
764	F	1948	60	28	0	0	36	101	106	0.95283	0						110/60	110	60	1	1	15	0	0	0	1			0	0	0	0	0	0	0	0	2	0		1	S	6.3	48.9	7.9	9	72.1	17.6	20.2	21.8
765	M	1949	58	37	1	2	47	130	138	0.942029	1	3	1	180/100	180	100	120/70	120	70	1	1	6	1	0	1		1						1					2	10	1	S	12.5	18.8	4.6	15.4	51.2	15.3	16.2	15.5
766	F	1949	58	36	1	2	43	116	120	0.966667	1	3	7	200/100	200	100	160/100	160	100	1	0	8	1	1	1	1	1		1	1	0	0	0	0	0	0	3				S	1.6	5.5	0.4	4.4	12	17.1	18.3	14.2
767	M	1974	33	27	0	0	40	112	110	1.01818	1	3	4	220/110	220	110	130/70	130	70		1	13	1	1	0	1			0	0	1	0	0	0	0	0	1	2	20	0	S	5.3	2.9	1.5	11	20.7	17.7	15	15.7
768	M	1951	57	42	1	3	57	132	126	1.04762	1	3	7	200/110	200	110	140/80	140	80	1	1	18	1	1	1	1			1	1	0	0	1	1	1	1	3	1	5	1	AR	1.1	55.3	1.5	11.7	69.5	14.3	18.9	16.4
769	M	1959	49	29	0	0	45	107	107	1	1	3	4	230/110	230	110	160/90	160	90	1	0	10	0	0	1	1	0		0	0	0	0	0	1	1	0	2	1	33	1	S	3.8	13.1	2.3	22	41.2	16	18.3	20.3
770	M	1927	80	27	0	0	40	114	113	1.00885	1	3	10	200/110	200	110	140/90	140	90	1	1	12	0	1	1	1	0		1	1	1	1	0	0	0	0	2	0		1	S	11.5	11.9	6	10.4	39.9	32.7	32	44.7
771	M	1944	64	33	1	1	50	131	116	1.12931	1	3	10	160/110	160	110	140/70	140	70	1	1	12	0	0	1	1	0		1	1	1	0	1	1	0	0	3	0		0	AR	2.8	30	1.5	19.2	53.5	13.4	15.7	15.2
772	M	1966	42	28	0	0	44	104	120	0.866667										1	1	4	1	1	0	1			0	0	0	0	0	0	0	0	3	1	10	0	S	0.8	3.9	0	14.9	19.5	12	14.5	0
773	F	1944	64	32	1	1	37	110	117	0.940171	1	3	4	200/100	200	100	130/70	130	70	1	0		1	1	1	1	0			0	1	0	0	0	0	0	1	1	5	0	S	2.1	7.7	1	19.3	30.1	15.5	18.1	14.1
775	F	1938	70	24	0	0	39	88	100	0.88	0						140/70	140	70	1	1	9	1	0	1	1	0		1		1		1	0	1	0	3	1		0	AR	2.7	14.6	1.8	23.8	43	14.5	22.2	19.5
777	F	1952	55																																						S	1.8	11.6	2.2	19.4	35	15.4	19.2	14.9
778	F	1941	67	35	1	2	43	122	119	1.02521	1	3	2	180/120	180	120	158/90	158	90	1	1	18	1	1	0	1	0		1	1	1	0	0	0	0	0	3	0		1	S	4.6	35.4	3.4	18.2	61.5	17.6	17.2	18.8
779	F	1958	49				43	121	139	0.870504	1	3	3	210/80	210	80	180/80	180	80	1	1	11	1	1	1	1	0		0	0	0	0	0	0	0	0	3	1	20	1	AR	2.7	18.1	1.8	33.9	56.4	13.2	15	14.2
780	M	1952	55	41	1	3	51	140	125	1.12	1	3	5	220/130	220	130	160/80	160	80	1	0	8	1	1	1	1	1		1	1	0	0	0	0	0	0	3	0		0	S	1.7	6.3	1	21.8	30.8	13.4	13.9	15.8
781	F	1953	54	29	0	0	38	104	112	0.928571	1	3	4	220/120	220	120	130/100	130	100	1	0	8	0	1	0	0	1		1	0	1	0	0	0	0	0	2	2	30	0	AR	3.3	6.1	0	25.8	35.2	14	18.2	0
782	M	1948	59	26	0	0	43	103	98	1.05102	1	3	1	150/90	150	90	140/80	140	80	1	0	7	0	1	1	1	0		1	1	1	0	0	0	0	0	2	2	30	0	S	13.5	1.6	0.4	31.7	47.2	17.5	22.9	14.2
783	M	1938	69	24	0	0	44	97	99	0.979798	1	3	1	160/110	160	110	130/80	130	80	1	1	13	0	0	1	1	1		1	1	1	0	0	0	1	0	3	1	50	0	S	1.5	9.7	1.2	9.8	22.2	22.5	22.3	19.7
784	M	1985	22	28	0	0	39	97	105	0.92381	0									1	0	5	0	0	1	1							0	0	0	0	2	0		0	S	1.3	2.9	0.1	7.1	11.5	12.7	12.4	13
785	M	1937	71	32	1	1	45	120	117	1.02564	1	3	8	200/120	200	120	160/90	160	90	1	1	10	1	1	1	1	0		1	1	0	0	0	0	0	0	2	0		1	S	9.1	7.1	0.5	15.5	32.3	23.3	22.3	18.5
786	F	1960	47	34	1	1	43	107	123	0.869919	1	3	2	140/90	140	90	120/80	120	80	1	1	15	1	1	1	1	0		0	0	0	0	0	0	1	1	2	0			S	2.9	27.4	3.4	24.3	58	13.6	21.1	22
787	M	1968	39	38	1	2	51	127	125	1.016	1	3	1	150/100	150	100	135/85	135	85	1	0	11	1	0	0	1	0		0	0	0	0	1	0	0	1	1	1	20	1	S	0.4	71.1	1.2	13.6	86.2	11.7	24.1	24.1
788	M	1951	56	39	1	2	48	137	123	1.11382	1	3	1	200/140	200	140	140/110	140	110	1	1	15	1	0	1	1	0		1	1	1	0	0	0	0	0	3	2	25	0	S	3.4	8.1	2.7	22.1	36.3	16.5	18	18.2
789	M	1969	39	32	1	1	43	103	104	0.990385	0						130/80	130	80	1	0	8	1	1	0	1	0		0	0	0	0	0	0	0	0	2	0		1	S	0.4	2.3	0	14.7	17.4	12	11.2	0
790	M	1944	63	33	1	1	42	122	126	0.968254	0						120/80	120	80	1	1	1	0	1	1	1	0		0	0	0	0	0	0	0	1	2	0		1	S	0.9	21.6	1.1	17.4	41	17.2	20.6	25.4
540	M	1948	59	45	1	3	50	142	118	1.20339	1	3	4	200/140	200	140	150/95	150	95	1	1	17	1	1	1	1	1		1	1	0	0	0	0	0	0	3	1	40	1	S	9.6	19	1.5	38.4	68.4	18.9	16.4	13.8
793	M	1955	52	29	0	0	46	118	108	1.09259	1	3	2	160/130	160	130	145/80	145	80	1	0	12	0	1	1	1	0		0	0	0	0	1	0	0	0	1	0		1	S	1.4	11.3	1.2	22.3	36.3	15.3	18.9	16
794	F	1950	57	31	1	1	39	116	119	0.97479	1	3	7	180/90	180	90	130/70	130	70	1	1	11	1	1	1	1	0		1	0	0	0	0	0	0	0	2	0		0	S	4.2	3.4	0.2	27.8	35.6	22	25.9	17
795	M	1962	45	36	1	2	50	123	123	1	1	3	0.25	170/90	170	90	140/80	140	80	0	1	19	1	1	1	1	1		0	1	1		1	1	0	0	2	1	50	1	S	16.1	43.1	17.7	3.2	80.2	28.6	28.6	30.6
796	F	1950	57	35	1	2	44	108	115	0.93913	1	3	3	200/170	200	170	140/90	140	90		0		0	1	1	1	0		1	1	1	0	0	0	0	0	3	0		1	S	4.1	1	0.3	14.4	19.8	13.7	14.9	13.7
797	M	1953	54	33	1	1	51	128	126	1.01587	1	3	30	160/100	160	100	160/100	160	100	1	1	12	0	0	1	1	0		0	0	0	0	0	0	0	1	2	2		1	S	2.5	60.6	9.3	4.4	76.7	27.3	32.8	33.3
798	F	1942	65	28	0	0	41	108	112	0.964286	1	3	5	180/110	180	110	140/75	140	75	1	0	8	1	1	1	1	1		0	0	0		0	0	0	0	2	1	35	0	S	2.2	1.1	0.1	8.6	12	12.9	13.9	10
799	M	1963	45	32	1	1	44	107	103	1.03883	0						120/80	120	80	1	1	15	1	0	1	1			1	0	0				1		3	1	38	0	AR	0.4	61.6	7.4	2.5	71.9	19.5	37.3	35.6
801	M	1969	38	30	0	0	40	110	112	0.982143	1	3	1	160/100	160	100	120/70	120	70	1	1	14	0	1	1	1	0		0	0	0	0	0	0	0	0	3	1	25	0	AR	0.7	3.1	0	12.5	16.3	13.1	16.2	0
803	M	1954	53	45	1	3	51	157	111	1.41441	1	3	22	230/130	230	130	160/100	160	100	0	0	8	0	0	1	1	0		1	1	1	0	0	0	0	0	3	2		0	S	20.9	4.3	0.7	18.4	44.2	24	25.1	24.4
804	M	1939	68	29	0	0	45	109	112	0.973214	1	3	1	210/100	210	100	120/80	120	80	1	0	5	0	0	1	1	0		1	0	0	0	0	0	0	0	1	0		1	S	3.8	5.5	0.4	25.5	35.2	19.6	20.8	16.2
805	M	1973	34	38	1	2	51	148	133	1.11278	1	3	0.17	150/100	150	100	140/90	140	90	1	1	12	0	1	1	1	0		0	0	0	0	0	0	0	0	3	0		0	AR	2.9	48.4	2.7	29.5	83.5	12.3	15.7	16.6
806	M	1942	66	38	1	2	47	135	118	1.14407	1	3	8	200/120	200	120	150/100	150	100	0	0	5	1	1	1	1	1		1	1	1	0	0	0	0	0	3	2		1	S	0.1	5.9	0.1	10	16.2	10	17.4	11.5
807	F	1940	68	27	0	0	39	106	106	1	1	3	4	150/90	150	90	140/80	140	80	1	0	6	0	1	1	1	0		1	0	1	0	0	0	0	0	1	0			AR	1.4	3.3	0.1	26.7	31.6	12.9	16.4	17
810	M	1947	61	34	1	1	35	101	118	0.855932	1	3	0.67	200/115	200	115	147/80	147	80	1	0	10	0	0	1	1	0		0	0	0	0	0	0	0	0	2	1	15	0	S	4.5	13.1	0.2	19.6	37.4	14.6	16.3	14
811	M	1968	39	34	1	1	45	120	118	1.01695	1	3	5	180/120	180	120	160/120	160	120	1	1	12	0	1	0	1	0		0	0	1	0	0	0	0	1	2	2	32		AR	7.6	34	18	14.1	73.6	16.5	19	19.9
812	M	1966	41	31	1	1	45	117	103	1.13592	0									1	1	14	0	1	1	1	0		0	0	1		1	0	0	0	3	1	20	0	AR	5	32.7	11	9.1	57.9	22.7	31.7	32.5
813	M	1940	67	31	1	1					0						140/70	140	70	1	1	16	1	1	0		0		0	0	0		1	0	0	1	3	1	40	0	S	7.1	23.3	7.8	19.4	57.5	16.3	19.4	19.1
814	M	1955	52	37	1	2	47	127	123	1.03252	1						165/80	165	80	1	1	8	0	1	1	0	1		0	0	0	0		0	0	0	2	2	22	0	S	3.6	63.2	2.9	13.6	83.3	14.8	22	17.8
815	F	1954	54	27	0	0	37	94	105	0.895238	1	3	8	200/120	200	120	120/80	120	80	1	1	11	1	1	1	1	0		0	1	1		1	0	0	0	2	0		1	AR	2	1.8	0	17.5	21.3	15.6	15	0
816	M	1944	63	28	0	0	45	107	110	0.972727	0	3		140/80	140	80	140/80	140	80	1	0	8	0	0	0	1	0		0	0	0	0	0	0	0	0	1	0		1	S	5	27.5	3.6	17.9	54.1	22.9	23.4	26.8
817	M	1980	27	36	1	2	48	114	120	0.95	0									1	0	13	0	1	0	1	0		0	0	0	0	0	0	0	0	1	0		1	S	0	7.6	0.1	18.9	26.6	0	17.5	25.5
818	M	1948	60	36	1	2	49	122	117	1.04274	1	3	3	180/130	180	130	170/120	170	120	1	1	14	0	1	1	1	0		0	1	0	0	0	0	0	0	2	0		0	S	17.1	19.4	0.4	13.8	50.8	21	21.4	15.7
819	M	1963	44	24	0	0	38	93	99	0.939394	0	3		125/75	125	75	115/70	115	70	1	1	14	1	0	0	0	0		0	0	0	0	0	0	1	1		1	24	0	S	4.9	4.7	0.7	8.6	18.9	19.8	20.8	16.6
821	M	1960	47	32	1	1	47	113	111	1.01802	0	3		140/70	140	70				1	1	18	1	1	1	1	1		1	0	0	0	0	1	0	0	3	0		1	S	7.4	31.3	5.5	25.8	70	12.9	14	13.9
822	M	1954	53	43	1	3	51	150	132	1.13636	1	3	5	180/100	180	100	140/95	140	95	1	1	20	0	1	1	1	0		0	1	1	0	0	0	1	0	3	1	35	1	S	5.4	73.4	9.3	10	98.1	20.8	23	19.1
823	F	1949	58	35	1	2	41	114	116	0.982759	1	3	22	200/110	200	110	130/80	130	80	1	1	10	1	1	1	1			1	1	1	0	1	0	0	1	1	2	37	0	S	1	2.9	0.2	28.7	32.8	11.1	12.2	14.5
824	M	1968	40	25	0	0	38	95	104	0.913462	1	3	2	140/110	140	110	130/100	130	100	1	0	4	0	1	1	1	0		0	0	1	0	1	0	0	0	2	1	10	0	AR	2.6	22.3	2.6	25.9	53.5	16.5	27.3	23.1
825	M	1951	56	35	1	2	48	126	121	1.04132	0						135/65	135	65		1	11	1	1	1	0			1	1	1	0	0	0	0	1	3	0		1	S	0.8	13.8	0.8	28.3	43.5	14	21.8	15.1
826	M	1968	40	27	0	0	41	114	109	1.04587	1	3	1	140/90	140	90	140/90	140	90	1	1	6	0	1	0	1	0						0	0	0	0	4	2		0	AR	0	0.4	0	11.9	12.3	0	14.3	0
827	M	1954	53	38	1	2	46	126	123	1.02439	1	3	4	150/110	150	110	120/80	120	80	1	1	15	0	0	1	0	0		0	0	1		0	0	0	0	1	1		1	S	1.1	3.4	0.5	15.8	20.7	16.9	20	13.8
828	M	1973	34	28	0	0	40	114	110	1.03636										1	0		0	0	0								1					2		1	S	3	4.5	1.4	9.7	18.6	15.5	19.2	16.8
829	M	1978	30	33	1	1	48	117	116	1.00862	1	3	1	160/90	160	90	145/90	145	90	1	0	5	0	1	0	0	0		0	0	0		1	0	0	0	1	1	14	0	S	1.1	25.6	1.1	29.3	57	12.2	16.2	12
144	M	1952	53	34	1	1	43	108	107	1.00935	1	3	2	160/110	160	110	140/100	140	100	1	1	11	0	1	1	1	0		0	0	0	0	0	0	0	0	2	2	30	0	AR	0.9	5.9	0.2	22.4	29.4	14.6	20.2	21.5
831	F	1948	60	28	0	0	35	83	100	0.83	1	3	1	160/90	160	90	130/80	130	80	1	1		1	0	1	1	0		0	0	1	0	0	0	0	0		0		1	AR	1.1	7.5	0.2	17.7	26.5	18.4	17.1	14.3
832	F	1956	51	40	1	2	44	125	127	0.984252	1	3	3	160/100	160	100	130/80	130	80	1	1	10	0	1	1	1			1	0	1	0	0	0	0	0	3	0		0	AR	0.1	68	0.5	20.7	89.3	30	21.9	18.9
833	M	1978	29	25	0	0	41	91	98	0.928571	0						120/80	120	80	1	1	8	0	0	0	1	0						1	1		1	2	1	8	1	S	3.5	17.1	2.9	25.4	48.9	14.3	16.2	16.7
834	M	1955	53	31	1	1	47	108	113	0.955752	0	3		130/80	130	80	130/80	130	80		1	15	1	1	1	1			0	0	0	0	1	0	0	0	4	0		1	S	1	71.7	13.8	1.2	87.7	43.2	28.4	34.7
835	M	1954	54	41	1	3	48	134	123	1.08943	1	3	7	225/160	225	160	190/110	190	110	1	1	20	1	0	1	1	1		1	1	1	0	0	0	0	0	3	1	54	1	S	25	24.7	17.6	11.1	78.5	27.4	20.6	26.8
837	M	1970	38																																						AR	0.5	6	0.5	13.6	20.6	15	20	30.5
838	M	1939	68	32	1	1	45	112	108	1.03704	1	3	2	280/160	280	160	130/90	130	90		1	8	0	1	1	1	1		1	0		0	0	0	0	0	3	0		1	S	0.9	4.2	0	19.2	24.3	12.7	16.1	0
839	F	1952	55	27	0	0	37	101	107	0.943925	1	3	6	220/110	220	110	180/100	180	100	1	1	15	1	1	0	0			1	0	1	0	0	0	1	0	2	0		1	S	1	7.4	0.6	21.9	30.9	14.8	17.3	15.9
841	M	1958	50	41	1	3	51	125	120	1.04167	0						120/90	120	90		1	20	1	1	1	1			0				0	0	1		3	2	30		S	9.5	40.7	15	2.5	67.6	31.3	31.2	36.8
842	M	1956	51	31	1	1	44	103	104	0.990385	1	3	2	150/100	150	100	170/105	170	105	1	1	10	0	0	0	0	0		0	0	0	0	1	0	0	0	2	2	9	1	AR	4.1	21	3.7	16.4	45.2	18.2	20.2	20.6
843	M	1958	49	38	1	2	57	137	127	1.07874	1	3	0.75	190/110	190	110	120/90	120	90	1	1	13	1	0					0	0	0	0	0	0			3	1	15	1	S	6.5	68.2	3.6	40.2	118.5	14.2	18	15
844	M	1950	57	34	1	1	43	116	114	1.01754	1	3	0.25	160/100	160	100	140/90	140	90	1	0		1	0	1	1	0		0	0	0	0	0	0	1	0	3	2	95	0	S	2	3.6	0	44.5	50.1	13.5	16.2	0
847	M	1968	40	39	1	2	47	125	120	1.04167	0						140/85	140	85	1	0	16	1	1	0	0	0		0	0	0	0	1	0	1	0	2	2	10	0	S	2.8	56.4	9.7	2.2	71.1	35.3	33.9	35.8
848	F	1956	51	40	1	2	40	119	125	0.952	1	3	6	175/90	175	90	140/80	140	80	1	1	21	1	1	1	1			1	0	1	0	1	0	0	0	2			0	S	0.8	18.6	1.3	44.8	65.4	15.1	16.4	16
850	F	1949	58	30	0	0	38	104	119	0.87395	1	3	15	160/120	160	120	160/100	160	100	1	1	14	0	1	1	1	0		0	0	1	0	0	0	0	0	3	2		0	S	2.4	10	1.1	22.3	35.9	15.1	16.4	13.9
851	M	1947	60	29	0	0	42	112	117	0.957265	1	3	3	150/105	150	105	150/105	150	105	1	1	5	0	0	1	1	0		0	0	0	0	1	0	1	1	3	0		1	S	23.9	37.5	5.7	2	69.1	37.4	36.9	39.5
852	M	1952	56	36	1	2	47	125	117	1.06838	1	3	1	200/100	200	100	130/80	130	80	1	0	3	0	1	1	1			0	0	0	0	0	0	0	0	2	0		1	S	8.1	44.5	8.8	11.6	73	26.3	21.5	32.8
853	M	1949	58	46	1	3	52	142	134	1.0597	1	3	3	200/95	200	95	160/90	160	90	1	0	7	0	1	1	1	0		0				0	0	0	0	2	0			S	29.8	58.9	2	11.7	102.4	19.3	20.8	18.8
854	F	1958	49	43	1	3	43	127	118	1.07627	1	3	20	200/120	200	120	170/95	170	95	1	1	13	1	1	1	1			0	0	0	0	0	0	0	0	3	1	66	0	S	2.2	36.8	0.7	6.3	45.9	22.5	27.7	25.6
856	F	1963	44	28	0	0	39	92	116	0.793103	1	3	3	190/120	190	120	170/110	170	110	1	0	7	1	0	0	0	0		0	0	0	0	0	0	0	0	1	1	5	0	S	1.9	3.3	0.8	19.2	25.2	12.8	13.4	15.2
857	F	1960	47	39	1	2	51	138	155	0.890323	1	3	8	140/120	140	120	140/90	140	90	1	1	10	0	1	0				0	0	0	0	0	1	0	1		1	26		S	2	5.6	0.4	16.9	24.9	14.6	16.1	12.3
859	F	1934	74	39	1	2	43	123	134	0.91791	1	3	15	190/120	190	120	130/105	130	105	1	1	15	1	1	1	1	0		1	1	1		0	0	0	0	3	0		1	S	4.3	25.2	2.4	38.4	70.2	15.4	20.3	15.7
860	F	1957	51	25	0	0	36	96	104	0.923077	0	3		130/70	130	70	130/70	130	70	1	1	16	1	1	1	1	0			0	0	0	0	0	0	1	1	0		1	S	1.5	5.5	0.5	23.8	31.3	14.1	15.8	13.7
861	M	1970	38	33	1	1	45	124	110	1.12727	1	3	0.08	200/110	200	110	120/90	120	90	1	1		0	1	1		0		0	0	0	0	0	0	0	0		0			AR	1.4	37.8	4.6	26.9	70.7	15.2	22.2	23.9
862	M	1947	61	39	1	2	45	125	111	1.12613	1	3	5	180/100	180	100	150/100	150	100	1	1	10	0	1	1	1	1		1	1	0	0	0	0	0	0	2	1	45	0	S	6.2	29	2.1	51.7	89	12.7	13.6	11
864	M	1963	44	26	0	0	41	100	108	0.925926	0	3		120/60	120	60	120/60	120	60		0	2	1	1	1	1			0	0	0	0	1					2	5	0	S	10.3	5.8	0.9	17.5	34.5	21.2	16.9	17.1
866	M	1954	53	33	1	1	50	116	118	0.983051	0						130/70	130	70	1	1	6	0	0	0	1							0		1	1	3	1	30		AR	7.6	20.5	13.4	29.8	71.3	19.9	20.8	29.8
869	F	1954	53	31	1	1	37	108	123	0.878049	0									1	0	2	1	1	0	0	0		0	0	0	0	0	0	0	0	2	0		0	AR	4.4	7.4	1.3	17.5	30.7	18.6	19.9	18.7
870	M	1955	53	43	1	3	47	127	122	1.04098	1	3	3	190/110	190	110	145/95	145	95	1	1	20	0	1	1	1	0		1	1	0	0	1	0	1	0	3	1	24	1	AR	8	26.7	11.5	29	75.3	17.5	23.5	20.4
871	F	1958	50	35	1	2	41	110	126	0.873016	1	3	7	180/100	180	100	160/70	160	70	1	1	18	1	1	1	1	0		0	0	1	0	1	0	0	0	2	0		1	S	0.7	10	0	15.5	26.2	14	13.4	0
872	M	1938	70	31	1	1	45	114	113	1.00885	0	3		135/70	135	70	115/65	115	65	1	0	6	0	0	1	1	0		1	0		0	0	0	0	0	2	0		1	S	3.2	9.1	1.6	15.1	29	15.6	19.3	19.2
873	M	1974	33	28	0	0	39	101	94	1.07447	0									1	1	15	1	1	0	0	0		0	0		0	1	1	0	0	3	1	40		AR	1.7	55.6	8	5.5	70.9	18.3	36.6	40.3
874	M	1967	40	41	1	3	48	127	120	1.05833	1		0.5				130/80	130	80	1	1	13	0	0	1	1	1		1			0	0	1		1	2	0			S	5.9	11.4	0.3	28.3	45.9	16.3	16.2	24
875	M	1976	32	35	1	2	44	121	117	1.03419	1	3	2	150/100	150	100	130/80	130	80	1	1	15	1	1	1	1	0		0	0	0	0	0	0	1	1	1	1	32	1	AR	3.4	16.1	2.6	17.6	39.8	15.5	21.9	18
877	M	1957	50	33	1	1	47	116	113	1.02655	1	3	2	150/110	150	110	125/80	125	80	1	1	12	0	1	0	0	0		1	0	1	0	1	0	0	0	3	2	15	1	S	0.5	11.1	1	24.5	37.1	12	16.8	12.9
878	M	1942	66	39	1	2	50	129	123	1.04878	1	3	7	180/110	180	110	140/100	140	100	1	1	20	1	1	1	1	1		0	0	0	0	1	0	1	0	3	2		1	S	2.2	56.9	4.6	7.4	71.1	21.7	29.8	29.2
879	M	1971	37	28	0	0	38	107	101	1.05941	1	3	1	130/100	130	100	130/100	130	100		1	12	0	1	0	0	0		0	0	0	0	1			1	3	1	40	0	AR	0.1	2.4	0.1	7.5	10.1	12	15.5	12.5
880	M	1950	58	38	1	2	50	126	120	1.05	1	3	22	280/170	280	170	180/110	180	110	1	1	16	1	1	1	1			1	1	1	0	0	0	0	0	3	0		1	S	2	4.3	2.3	25.2	33.7	12.8	15.8	16.8
881	M	1946	62	32	1	1	43	119	112	1.0625	1	3	2	140/95	140	95	140/90	140	90	1	1	13	0	1	1	1	0		0	0	0	0	1	1	0	0	2	0		0	AR	1.8	50.6	11.2	4.5	68.2	24.4	37.9	36.9
882	F	1938	69	32	1	1	37	104	108	0.962963	1	3	20	250/120	250	120	150/80	150	80	1	1	16	0	1	1	1	0		0	0	0	0	0	0	0	0	3	0		1	S	12.8	40.6	3.3	16	72.8	19.5	20	20.4
884	M	1972	36	21	0	0	34	89	110	0.809091	1	3		120/90	120	90	120/90	120	90	1	0	8	0	1	1	1	0		0	0	0		1	0	0	0	1	1	15	1	AR	0.1	2.4	0.3	6.4	9.2	11.5	33	21
885	M	1950	58	31	1	1	42	116	115	1.0087	1	3	0.08	165/95	165	95	160/90	160	90	1	0	9	0	1	1	1	1		0	0	0	0	0	0	0	0	2	2	40	1	S	0.6	14	1	23.6	39.2	13.8	16.5	17.3
886	M	1947	60	34	1	1	44	108	107	1.00935	1	3	3	190/100	190	100	150/95	150	95	1	1	13	1	1	1	1	1		1	1	1	0	0	0	1	0	3	1	40	1	S	5.8	28.2	3	16.6	53.6	16.5	21.3	17
887	M	1978	29	22	0	0	42	105	108	0.972222	0						120/70	120	70	1	0	2	0	1	1	0	0		0	0	0	0	1	0	1	0	1	0		1	S	1.1	16.5	3.8	11.9	33.2	13.5	16.9	20.9
888	M	1976	31	32	1	1	44	113	118	0.957627	1	3		165/95	165	95	120/80	120	80	1	0	2	0	1	0	0			0	0	0	0	0	0	0	0	2	0		1	AR	0.2	4	0.4	14	18.7	16.8	18.9	16.8
889	M	1939	68	50	1	3	40	148	140	1.05714	1	3	10	180/120	180	120	160/100	160	100	1	1	20	1	1	1	1	1		1	1	1	0	0	0	1	0	3	1	20	0	S	1.5	32.5	1.1	19.9	55.1	21.1	19.6	16
890	M	1947	61	34	1	1	52	139	138	1.00725	0									1	0	6	0	0	1	1	0		1	0	0	0	0	0	0	0	3	1	10		S	2.3	23.1	2.4	33.8	61.7	17.4	17.1	17.5
891	M	1969	39	33	1	1	44	108	123	0.878049	1	3	0.02	145/75	145	75	130/80	130	80	1	1	9	0	0	0	1	0		0	0	0	0	0	0	0	1	2	1	30	1	S	2	23	2.1	26.3	53.3	18.6	20.6	16.2
892	M	1944	64	32	1	1	45	118	115	1.02609	1	3	10	190/100	190	100	160/95	160	95	1	1	12	1	1	1	1	0		1	1	1	0	0	0	0	0	2	2		1	AR	11.8	13.9	8.9	43.5	78.2	20.5	21.3	22.1
894	F	1956	52	31	1	1	37	96	97	0.989691	1	3	4	170/120	170	120	130/90	130	90	1	0		0	1	0	1	0		0	0	1	0	0	1	0	1	3	0		0	S	0.9	14.3	1.5	25	41.8	14.6	17.5	15.1
898	F	1936	72	34	1	1	41	120	121	0.991736	1	3	15	200/120	200	120	160/100	160	100		1	11	1	1	1	1	0		1	1	0	0	0	0	0	0	2	0		0	S	0.1	5.1	0.1	29.9	35.2	23.5	17.3	20.5
899	M	1954	54	61	1	3	52	160	170	0.941176	1	3	15	240/130	240	130	150/90	150	90	1	1	14	0	1	1	1	1		1	1	1	0	0	0	0	0	3	2	130	0	S	9.1	18.1	11.6	17.9	56.7	22.2	24.6	28.4
900	M	1938	70	35	1	2	46	98	95	1.03158	1	3	15	180/100	180	100	150/90	150	90	1	0	14	0	1	1	1	1		1	1	0	0	0	0	1	1	2	1		0	S	1.3	5.1	0.4	9.5	16.3	17.5	18.1	12.9
903	F	1939	69	33	1	1	40	117	108	1.08333	1	3	10	160/100	160	100	140/90	140	90	1	1	12	1	1	1	1	0		1	1	0	0	0	1	0	0	3	1	30	0	S	1.6	27.1	2.7	23.3	54.8	16.5	16.7	16.1
904	M	1939	69	30	0	0					0	3	3	160/100	160	100	140/90	140	90	1	1	10	1	1	1	1	1		1	1	0	0	0	0	0	0	2	1	45	1	S	0.2	20.1	0.4	10.1	30.9	10.8	28.4	27.8
905	M	1956	52	32	1	1	48	118	104	1.13462	1	3		160/100	160	100	130/80	130	80	1	1	18	0	1	1	1	0		0	1	0	0	0	0	1	1	3	0			S	15.3	48.7	26.3	4.9	95.2	23	23.9	27
907	M	1974	33	22	0	0	39	81	89	0.910112	0									1	1	8	1	1	0	0	0		0	0	0	0	0	0	0	0	1	0		0	AR	0.6	2.4	0.5	14.7	18.3	17	16	17.3
909	M	1971	36	47	1	3	48	138	122	1.13115	1	3	5	180/110	180	110	140/90	140	90	1	1	8	1	0	0	0	0		0	0	0	0	0	1	0	0		1	4		AR	1.7	20.6	3.6	20.7	46.6	18.1	21.9	17.5
910	F	1943	65	30	0	0	38	103	105	0.980952	1	3		160/80	160	80	120/70	120	70	1	1	7	0	0	1	0	0		0	0	1	0	0	0	1	0	2	0		1	S	0.3	8.2	0	10.3	18.8	18.5	14.3	0
913	M	1950	57	43	1	3	47	137	118	1.16102	1	3	12	200/120	200	120	160/80	160	80	1	1	16	1	1	1	1	1		1	1	0	0	0	0	0	0	3	1	20	1	S	1.6	37.5	2.2	25.8	67.1	17.8	20.5	22
915	M	1970	38	36	1	2	49	133	132	1.00758	1	3	2	160/100	160	100	140/70	140	70	1	0	8	1	1	0	1			0	0	0	0	0	0	0	0	2	0		0	AR	0	3.6	0	10	13.6	0	20.6	0
916	M	1956	52	32	1	1	54	122	126	0.968254	1	3	6	180/90	180	90	120/80	120	80				1	1	1	1			1	1	1	0	0	0	0	0	2	2		1	S	12.7	9.3	1.3	34.6	57.9	16.5	18.7	16.5
917	M	1962	46	31	1	1	49	110	111	0.990991	1	3	1	150/95	150	95	120/70	120	70	1	0	5	0	1	1	1			0	0	0	0	0	0	0	1		2	18	1	S	1.3	2.6	0.3	10.6	14.8	12.9	17.6	13.8
918	F	1950	57	34	1	1	43	122	119	1.02521	1	3	10	200/110	200	110	140/70	140	70	1	1	8	1	1	1	1	0		1	0	1	0	0	0	0	0	2	1	10	0	AR	1.2	0.5	0.1	0.5	2.4	13.1	13.6	11
920	M	1933	75	36	1	2	47	123	118	1.04237	1	3	10	200/120	200	120	140/100	140	100	1	1	12	1	1	1	1	1		1	1	1	0	0	0	0	0	3	2		0	S	0.1	26.3	0.4	9.9	36.7	17	30.1	15
921	M	1957	51	43	1	3	42	107	103	1.03883	1	3	10	200/110	200	110	140/100	140	100	1	1	10	1	1	1	1	1		0	0	0	0	0	0	0	0	3	1	40	1	S	0.2	3.9	0	22.1	26.2	10.5	15.8	0
922	M	1967	41	43	1	3	43	122	116	1.05172	1	3	5	170/100	170	100	150/100	150	100		0	9	1	1	1	1	0		1	0	0	0	1	0	1	1	3	1	20	1	AR	3.4	81	3.4	8.4	96.3	18.3	23.6	21.6
923	M	1954	54	28	0	0	46	107	110	0.972727	1	3	10	150/110	150	110	140/90	140	90		1	14	1	1	1	1			0	0	0	0	0	0	1	0	3	1	34		S	9.1	29.4	3.4	21.6	63.4	15.9	19.3	21.1
925	M	1951	57	33	1	1	44	118	111	1.06306	1	3	5	190/110	190	110	160/90	160	90	1	1	10	1	1	1	1	1		0	0	1	0	0	0	0	0	3	1	40	1	S	0	1.9	0.3	25	27.2	0	23.1	11.5
926	M	1969	38	46	1	3	46	123	126	0.97619	1	3	1	170/110	170	110	110/80	110	80	1	1	18	1	1	1	1	0		0	0	1	0	0	1	0	0	2	1	20	0	AR	3.2	100	14.3	3.3	120.8	14.2	16.8	16
927	M	1955	53	34	1	1	46	113	112	1.00893	1	3	4	170/110	170	110	140/100	140	100	1	1	13	0	1	1	1	0		0	0	0	1	0	1	0	0	2	0		1	S	13.7	49.4	8.6	21.3	93	20.1	19.2	22.9
928	M	1956	52	34	1	1	45	122	120	1.01667	1	3	20	160/100	160	100	130/75	130	75	1	0	10	0	0	0	0	0		0	0	1	0	0	0	0	0	3	2	5	1	S	3.9	26.2	2.5	14	46.6	16.3	20.2	19.1
929	M	1973	34	29	0	0	44	111	116	0.956897	0	3		130/80	130	80	120/70	120	70	1	0	4	0	1	0	0	0		0	0	1	0	0	1	0	0	2	1	15		S	2.7	5.2	0.1	11.3	19.4	12.4	16.1	19
931	M	1960	48	35	1	2	50	120	116	1.03448	1	3	3	160/100	160	100	150/90	150	90	1	0	2	1	1	1	1	0		0	0	0	0	0	0	0	0	1	0		1	S	0.8	13.8	0.4	19.3	34.4	13.7	16.4	15.6
932	M	1965	43	39	1	2	49	129	116	1.11207	1	3	4	200/120	200	120	180/120	180	120	1	1	20	0	0	1	1	0		0	0	0	0	0	0	1	1	2	1	36	1	AR	1.3	16.9	2.5	18.1	38.8	13.6	16.1	13.5
933	F	1934	73	29	0	0	40	112	112	1	1	3	16	200/100	200	100	150/90	150	90	1	0	2	1	1	1	1			1	1	0	0	0	0	0	0	3	0		1	S	1.7	13.1	0.4	16.2	31.5	25.8	22	13.3
934	M	2002	5	32	1	1	33	84	92	0.913043	0									1	0		0	1	0	0	0		0	0	0	0	0	0	0	0	2	1		0	AR	3.5	2.4	1.1	12.6	19.7	12.2	13.4	13.4
935	M	1959	49	36	1	2																																			S	11.4	34	7	9.3	61.6	21.6	21.8	26.4
936	F	1957	50	39	1	2	38	114	131	0.870229	1	3	2	130/90	130	90	120/90	120	90	1	1	9	1	1	1	1			0	0	1	0	0	0	0	0	1	1	26	0	S	2.1	1.5	0.3	18.4	22.3	13.4	13.5	15.3
937	M	1956	52	30	0	0	42	112	119	0.941176	1	3	5	170/100	170	100	160/100	160	100	1	0	3	1	0	0	1	0		0	0	0	0	0	0	0	0	2	0		1	S	3	11.7	1.7	21	37.5	13.6	16	14.8
938	M	1953	54	33	1	1	43	106	103	1.02913	1	3	2	190/100	190	100	140/90	140	90	1	1	7	1	1	0	1	0		0	1	0	0	0	0	0	0	2	0		1	AR	0.5	0.7	0.7	15.3	17.2	13.7	16.4	11.6
939	F	1987	21	30	0	0	39	129	145	0.889655	1	3	1	150/80	150	80	130/70	130	70	1	0	2	0	1	0	0	0		0	0	1	0	0	0	0	1	1	0		1	S	0.3	1.2	0.4	6	7.9	10.5	12.9	12.3
941	F	1950	58	34	1	1	40	111	118	0.940678	1	3	6	160/95	160	95	120/70	120	70	1	1	3	0	1	1	1	0		0	0	0	0	0	0	0	0	2	0		1	S	1.5	4.6	0.5	10.6	17.2	12.5	14.2	16.8
942	M	1943	65	33	1	1	45	115	111	1.03604	1	3	30	200/110	200	110	160/90	160	90	1	1	15	1	1	1	1	0		1	1	1	0	0	0	0	0	1	0		1	S	3.2	21.5	2.6	9.4	36.7	21.1	25	31
944	M	1968	40	32	1	1	42	108	107	1.00935	1	3	1	130/100	130	100	120/80	120	80	1	1	10	0	0	0	0	0		0	0	0	0	1	0	0	0	2	1	20	1	S	5.1	46.2	1.8	5	58.1	17.9	21.7	21.2
945	M	1948	60	30	0	0	44	105	100	1.05	0						120/80	120	80	1	0	8	1	1	1	1	0		0	0	0	0	1	0	1	1	3	2	8	1	AR	2	11.3	0.5	19.3	33.1	15.8	22.6	12.9
947	M	1965	43	42	1	3	47	127	123	1.03252	0	3		150/90	150	90	150/90	150	90	1	1	15	1	1	1	1	1			1			1	1	1	1	4	1	20	1	S	0.5	29.8	1.1	25.6	57	12.3	15.1	14.8
948	M	1947	61	31	1	1	45	126	120	1.05	1	3	2	220/100	220	100	150/90	150	90	1	1	6	0	0	0	0	0		0	0	0	0	0	0	0	0	2	2	5	1	S	7.3	61.3	7	15	90.6	15.8	18.4	22
950	M	1972	36	46	1	3	47	147	132	1.11364	1	3	5	200/125	200	125	135/90	135	90	1	1	19	1	1	1	1	0		0	1	0	0	1	0	0	0	2	0		0	S	5.3	79.4	5.4	19	109.1	19.7	19.5	19
951	M	1938	70	36	1	2	48	138	122	1.13115	1	3	25	200/120	200	120	130/80	130	80	1	0	5	0	1	1	1	0		1	1	1	0	0	1	0	0	1	0		0	S	4.6	23.2	1.8	27.1	56.7	18.1	17.7	16.2
953	F	1945	63	39	1	2	37	114	130	0.876923	1	3	3	150/90	150	90	130/80	130	80	1	1	7	1	0	1	1	0		1	0	0	0	0	0	0	0	1	0		0	S	2	13.5	1.4	13.5	30.4	13.4	17.9	15.2
954	M	1940	68	47	1	3		128	122	1.04918	1	3		140/90	140	90	130/80	130	80	1	1	8	0	0	1	1	0		0	0	0	0	0	1	0	0	4	2	3	1	S	2.3	22.3	1.8	12.6	39	15.7	19.5	16.5
955	F	1967	41	35	1	2	38	119	124	0.959677	0									1	1	8	1	1	1	1			0	0	0	0	0	0	0	0	2	0		0	S	0.7	4.6	0.7	10.9	16.9	11.7	13.2	14.8
956	F	1947	61	27	0	0	36	98	112	0.875	1	3	15	220/130	220	130	160/90	160	90	1	1	7	0	1	1	1	0		0	0	0	0	0	0	0	0	2	0		0	S	0.6	9.8	1.4	15.8	27.6	15.4	17.4	16.9
957	F	1944	64	47	1	3	47	135	147	0.918367	1	3	13	170/100	170	100	140/80	140	80	1	1	12	1	1	1	1			1	1	0	0	0	0	0	0	2	2	12	0	S	8.6	72.8	9.4	5.3	96.1	15.6	20.4	19.5
958	F	1988	20	47	1	3	39	121	143	0.846154	0						120/70	120	70	0	0	3	1	1	1	1							0	0	0	0	3	0		0	AR	0.5	6	0.1	48.1	54.8	13.4	12	12
959	M	1962	45	34	1	1	48	138	121	1.1405	0						140/85	140	85	1	1	4	0	0						0	0	0	0	0	0	0	1	1		1	S	29.7	32.4	11.4	12	85.6	15	16.6	18.7
960	M	1960	48	40	1	2	45	123	119	1.03361	0									1	0	10	1	1	1	1	0		0	0	0	0	0	0	0	0	3	2	30	1	S	2.6	51.4	4.7	10.2	68.9	19	23.6	23.1
961	F	1971	37	22	0	0	34	100	112	0.892857	0						110/70	110	70	1	0	0	0	0	0	0	0		0	0	0	0	0	0	0	0	1	0		1	S	1.6	0.5	0.1	4.2	6.5	11.3	11.3	11.5
962	F	1967	41	27	0	0	35	84	104	0.807692	0	3		110/60	110	60	90/60	90	60	0	1	15	0	1	1	1	0		0	0	0	0	0	0	0	0	1	0			AR	0.4	1.3	0.1	1.8	3.6	10.5	12.1	12.5
963	F	1947	61	35	1	2	43	121	123	0.98374	1	3	1	200/120	200	120	150/100	150	100	1	1	9	1	1	1	1	0		0	0	0	0	1	0	0	0	3	0			S	3.2	9.9	1.5	10.8	25.3	15.4	17.2	16.1
964	M	1952	56	35	1	2	45	105	111	0.945946	1	3	2	160/100	160	100	140/90	140	90	1	0	10	0	1	0	1			0	0	0	0	1	0	0	0	1	0		1	S	1.2	6.9	0.4	6.6	15.1	13.6	19	11.5
965	M	1949	58	36	1	2	50	135	122	1.10656	1	3	8	150/110	150	110	140/95	140	95	1	1	10	0	1	1	1			0	1	0	0	1	0	0	0	2	2	25	1	S	8.7	60.2	15.7	7.2	91.9	17.3	23.8	25.5
966	M	1961	46	32	1	1	44	117	108	1.08333	0									0	0	2	0	0	0	0	1		0	0	0	0	0	0	0	0	2	2		0	AR	1	2.9	0.4	13.3	17.7	17.9	27.5	32.3
967	M	1942	66	44	1	3	50	140	133	1.05263	1	3	20	240/160	240	160	180/100	180	100	1	1	16	1	1	1	1	0		0	1	1	0	1	1	1	0	4	0		1	AR	13	7.9	3.5	10.4	34.8	22.4	14.5	16.3
968	M	1953	55	38	1	2	56	129	128	1.00781	1	3	10	200/120	200	120	140/90	140	90	1	1	11	0	0	1	1	0		1	1	0	0	0	1	1	1	4	1	40	0	S	8.6	51.6	10.1	1.3	71.6	35.5	35.3	39.9
970	F	1964	44	20	0	0	34	76	92	0.826087	0	3		130/70	130	70	120/70	120	70	1	0	3	0	0	0	0	0		0	0	0	0	1	0	0	0	2	1			AR	0.5	4.3	0.2	18.6	23.5	32.7	20.4	13.5
971	M	1947	61	39	1	2	51	138	116	1.18966	1	3	15	190/110	190	110	140/70	140	70	1	1	14	1	1	1	1	1		1	1	1	0	1	0	0	0	3	0		1	S	7.3	63.5	6.8	8.6	86.2	16.1	23.3	24
972	M	1959	48	35	1	2	45	128	117	1.09402	1	3	5	140/100	140	100	130/90	130	90	1	1	11	0	0	1	1	0		0	1	0	0	0	0	0	0	1	0		1	S	1.2	26.2	2.2	25.1	54.8	12.5	18.2	17.5
973	M	1958	50	34	1	1	45	113	108	1.0463	1	3	2	170/90	170	90	140/90	140	90	1	1	15	1	1	1	0	1		0	0	0	0	1	1	1	0	3	2	20	1	S	16.3	14	29.2	9.6	69	25.9	20.5	36.5
974	M	1939	69	31	1	1	43	123	118	1.04237	1	3	30	210/120	210	120	140/70	140	70	1	0	8	1	0	1	1	1		1	1	0	1	1	0	0	0	2	2	30	1	S	7.1	41.5	18.3	3.4	70.3	20.7	21.9	29
976	M	1956	52	39	1	2	47	130	123	1.05691	1	3	7	180/120	180	120	150/80	150	80	1	0	8	0	0	1	1	0		1	0	0	0	0	0	1	0	2	1	30	0	AR	2	15.3	3.3	22.2	42.8	17.7	16.4	20
977	M	1952	56	24	0	0	40	91	93	0.978495	1	3	10	160/110	160	110	130/80	130	80	1	1	12	1	1	1	1	0		1	0	0	0	1	0	0	1	3	2	45	1	S	3.6	43.3	4.3	6.9	58.1	21	23.9	28.8
979	M	1957	51	38	1	2	43	127	117	1.08547	0	3		135/85	135	85	130/80	130	80	1	1	8	0	1	1	1	0		1	0	0	0	1	0	0	0	2	0		0	S	0.9	21.4	0.5	21	43.9	15.2	18.7	16.5
981	F	1952	56	56	1	3	43	140	170	0.823529	1	3	15	160/100	160	100	110/60	110	60	1	1	22	1	0	1	1	0		1	1	1	0	0	0	0	0	3	0		0	S	1.3	61.9	4.4	30.9	98.5	21	15.3	19
982	M	1957	52	32	1	1	44	119	111	1.07207	1	3	2	240/180	240	180	150/80	150	80	1	1	15	1	1	1	1	0		1	0	0	0	0	0	0	0		1	30	1	AR	0.7	84.5	0.6	5.6	91.4	32.3	22.3	23.7
983	M	1936	72	26	0	0	42	98	104	0.942308	1	3	1	160/100	160	100	130/70	130	70	1	1	14	0	0	0	0	0		1	0	0	0	1	1	0	1	2	0		1	S	11.8	9	18.3	7.7	46.7	29.9	19.5	38.8
984	F	1963	45	38	1	2	44	134	144	0.930556	1	3	15	260/145	260	145	130/80	130	80	1	1	12	1	1	1	1	1		0	1	0	0	0	0	0	0	4	2	40	1	S	1.2	16.3	2.9	30.1	50.5	13.2	19.7	22.2
985	F	1948	60	38	1	2	42	123	133	0.924812	1	3	6	150/110	150	110	130/80	130	80		1	15	1	1	1	1	0		1	1	0	0	1	0	1	1	3	0			AR	0.3	60.8	1.1	24.8	87	15	25.4	22.9
985	M	1952	56	40	1	2	48	130	130	1	1	3	2		190	90		140	90	1	1	18	0	1	0	0	0		0	0	0	0	0	0	0	0	3	0		1	S	7.8	71.7	10.7	10	100.1	21.5	16.9	20.9
986	M	1963	44	67	1	3	51	180	170	1.05882	1	3	4	190/130	190	130	130/70	130	70		1	21	1	1	1	1	1		1	1	0	0	0	0	0	1	3	1	40		S	11.2	61.8	12.1	41.5	126.6	16.2	13.2	18.1
989	F	1969	39	31	1	1	41	113	126	0.896825	0	3			120	70				1	0	2	1	0	0	0	0		0	0	0	0	0	0	0	0	2	1	40	0	AR	0.5	0.7	0	5.9	7	10.8	13.4	0
990	M	1961	47	35	1	2	50	130	123	1.05691	1	3	2		180	100		145	90	1	1	20	0	1	0	1	0		1	1	0	0	0	0	1	0	4	2	25	0	AR	1.2	68.2	1.5	3.8	74.7	21.3	32.1	45.3
991	M	1945	63	30	0	0	47	117	110	1.06364	1	3	16		200	110		160	90	1	1	12	0	1	1	1	1		1	0	0	0	1	0	0	1	1	1	40	1	S	1.1	13.1	0.7	17.3	32.2	18.4	18.9	16.8
992	F	1985	23	20	0	0	33	70	95	0.736842	0									1	0		0	0	0	0	0		0	0	0	0	0	0	0	0	1	0		0	S	0	2.3	0.6	8.5	11.3	0	19.8	23
994	M	1960	47	31	1	1	45	128	112	1.14286	1	3	2		145	105		140	90	1	1	15	0	1	1	1			0	1	0	0	1	1	0	1	1	1	25	1	AR	30.1	63.1	3.7	0.6	97.5	20.5	24.2	21.5
995	M	1959	49	32	1	1	46	106	105	1.00952	1	3	2		150	105		135	90	1	1	12	0	0	0	1	0		0	0	0	0	1	0	0	1	1	2	11		S	1.5	32.3	4	20.1	57.8	14.1	23	22.3
996	F	1970	38	27	0	0	35	101	104	0.971154	0									0	0	5	1	1	0	1	0		0	0	0	0	0	0	0	0	1	1	10		AR
997	M	1979	29	26	0	0	43	110	108	1.01852	1	3	1		140	80		125	80		0	5	0	1	0	0	0		0	0	0	0	0	0	0	0	1	1	15	0	S	2.1	20.9	2.1	16.6	41.6	16.6	17.7	18.8
999	M	1974	34	28	0	0	40	102	106	0.962264	0									1	1	7	0	1	1	1	0		0	0	0	0	0	0	0	0	2	0		0	S	1.8	10.8	1.8	12.9	27.3	22.3	20.4	33.4
1000	M	1986	22	23	0	0	37	96	106	0.90566	0									1	1	12	0	1	0	1	0		0	0	0	0	0	0	0	0	1	1	7	1	S	0.6	3.3	1.6	7.8	13.3	14.7	12.6	13.8
1001	M	1960	48	34	1	1	45	121	111	1.09009	1	3	2		150	100		140	95	1	1	11	0	1	0	0	0		0	0	0	0	0	0	0	0	2	1	56	1	S	0.5	7.6	1.6	38.1	47.7	13.5	15	17.8
1002	M	1949	59	39	1	2	43	120	128	0.9375	1	3	4		220	110		180	110	1	1	16	1	1	1	1	0		0	1	1	0	1	0	0	0	2				S	5	29.8	2.1	21.3	58.2	14.4	15.5	14.1
1003	F	1942	66	29	0	0	39	110	119	0.92437	1	3	17		180	100		140	90		0	6	0	0	1	1	0		0	0	0	0	1	0	0	0	2	0		0	AR	4	67.8	5.4	5.9	83.2	19.3	24.7	21.3
1004	M	1976	31	37	1	2	52	128	117	1.09402	1	3	7		190	110		150	100	1	0	10	0	1	1	1			0	0	0	0	0	0	1	0	4	1	5	0	AR	0.8	7.2	0.4	27.1	35.6	17.9	22.8	37.3
1005	F	1950	57	32	1	1	38	110	108	1.01852	0	3			130	70		120	75	1	0	3	0	1	1	1	0		0	0	0	0	0	0	0	0	2	0		0	AR	1.1	1.8	1.2	9.7	13.8	12.7	18.6	22.9
1006	F	1939	69	31	1	1	38	103	111	0.927928	1	3	40		200	120		140	80	1	0	8	1	1	1	1	0		1	1	0	0	1	0	0	0	2	0		0	AR	0.7	8.1	0	17.1	25.9	18.4	20.9	0
1007	M	1944	64	32	1	1	50	110	108	1.01852	1	3	8		130	85		120	80	0	0		0	0	1	1	1		0	1	0	0	1	1	0	1	4	0		1	AR	1.3	41.2	0.3	19.6	62.4	21.4	24.5	15.7
1008	F	1970	38	38	1	2	41	114	112	1.01786	1	3	18		170	115		150	90	1	1	8	0	1	1	1	0		0	0	1	0	0	0	0	1	1	1	2	0	AR	0	7	0.3	18.5	25.7	0	17.2	12.8
1009	F	1974	34	21	0	0	32	89	96	0.927083	0							100	70	0	0	10	1	0	1	1	0		0	0	1	0	0	0	1	0	2	2	10	0	AR	1.7	0.2	0.2	0.5	2.5	19	14.5	28
1010	F	1950	58	27	0	0	35	99	118	0.838983	1	3	3		190	100		125	70	1	0		0	1	1	1	0		0	0	0	0	1	1	0	0	3	1	35	0	AR	2.9	8.4	0.6	5.6	17.5	20.9	23.4	17
1011	M	1979	29	32	1	1	38	113	113	1	1	3	2		190	100		150	85	0	0	2	1	1	1	0	0		1	0	1	0	1	0	0	1	1	0		0	AR	0.5	2.3	0.5	3.2	10.6	15.5	14.1	13.3
1013	M	1975	33	41	1	3	49	124	122	1.01639	1	3	0.08		145	100		140	95	1	1	10	1	1	1	1	0		0	0	1	0	0	1	0	1	4	1	23	1	S	6.1	28.6	7.4	20.1	62.1	16	17.8	19.8
1023	F	1962	46	25	0	0	37	86	108	0.796296	0	3			130	70		120	70	1	1	9	1	1	0	0	0		0	0	1	0	0	0	0	0	1	0		1	S	0.5	5	0.7	4.9	11.2	11.3	16.5	12.7
1024	F	1936	72	31	1	1	35	96	114	0.842105	1	3	5		150	80		120	70	0	0	6	1	1	1	1	0		1	0	0	0	0	0	0	0	4	0		0	S	1.1	5.9	1.7	8.5	17.2	12.5	17.6	13.8
1025	F	1970	38	25	0	0	41	118	120	0.983333	0							120	70	1	0	3	0	1	0	0	0		0	0	0	0	1	0	0	0	1	0		1	S	11.1	15.4	5.8	9.4	41.7	21.1	18.5	19.7
1027	M	1982	26	34	1	1	44	115	131	0.877863	0							130	70	1	1	7	0	1	0	1	0		0	0	0	0	1	0	0	0	2	2		0	S	2.9	3.9	1	14.1	21.8	12.5	12.3	11.5
1029	M	1972	36	33	1	1	47	118	109	1.08257	0							130	80	1	0	3	0	0	0	0	0		0	0	0	0	0	0	1	0	1				S	2.6	23.5	5.6	8.9	40.7	17.4	17.2	18.1
1030	M	1968	40	30	0	0	45	108	111	0.972973	1	3	1		140	90		140	90	1	0	3	0	0	1	1	0		0	0	0	0	0	1	1	1	1	2	15	1	S	0.2	5.9	0.7	11.6	18.4	12	21.7	14.5
1031	M	1979	29	27	0	0	42	100	104	0.961538	0	3			120	70		100	70	1	1	15	0	0	0	0	0		0	0	0	0	1	1	0	0	1	1	14	1	S	0.4	10.2	1.5	23.8	35.8	16.2	19.4	15
1033	F	1950	58	29	0	0	38	95	102	0.931373	1	3	3		240	130		150	100	1	0	14	0	0	0	1	0		0	1	1	0	0	0	0	0	3	2	9	0	S	0.9	8.2	1.5	9.3	19.9	13.1	14.9	14.3
1034	F	1965	43	26	0	0	40	93	105	0.885714	1	3	6		160	95		140	85	1	0	8	0	0	0	0	0		0	0	1	0	1	1	0	0	2	1	34	0	S	1.1	3.6	0.8	15.4	20.9	18.7	17.3	13.8
1035	M	1960	48	46	1	3	56	148	125	1.184	1	3	5		150	110		140	100	1	1	20	0	1	1	1			0	0	0	0	0	0	1	0	4	2		1	S	5.7	93.2	6	2.9	107.8	27.2	21.3	32.9
1036	M	1963	45	34	1	1	50	132	131	1.00763	1	3	15		260	125		160	105	1	0	3	0	0	1	1	0		0	0	0	0	1	0	0	0	2	0		1	AR	1.5	64.1	3.2	27.9	96.8	17.2	18.2	16.7
1037	M	1954	54	33	1	1	51	116	109	1.06422	1	3	14		240	110		180	85	1	1	13	0	0	1	1	0		1	1	1	0	1	0	1	0	2	1	43	1	AR	12.9	44.3	9.4	9	75.5	24.8	24.1	27.1
1038	M	1938	70	29	0	0	42	104	109	0.954128	1	3	7		170	120		110	80	1	1	8	1	1	1	1	1		1	1	1	0	0	1	0	1	2	2	13	0	S	3.1	25.2	3.8	14.6	46.7	17.3	25.8	25.5
1039	M	1952	56	28	0	0	43	102	112	0.910714	0	3			130	85		130	90	1	0	5	0	0	1	0	0		0	0	1	0	0	0	0	0	3	2	25	0	S	1.1	1.1	0.2	5.4	7.8	14.5	13	10.8
1040	M	1950	59	40	1	2	53	148	138	1.07246	1	3	15		170	110		160	100	1	0	12	0	0	1	1			1	1	0	1	0	0	0	0	4	1	60	1	S	0	30.9	2.1	21	54	0	19.2	15.3
1041	M	1978	30	28	0	0	40	106	103	1.02913	1	3	2		160	110		120	90	1	1	11	0	0	1	1	0		0		0	0	0	1	0	1	2	0		1	S	1.5	43.4	3.3	7.4	55.5	13.9	21	16.8
1042	M	1952	56								0																														AR	0.5	24.3	0.8	7.8	33.5	14.6	39.1	18.5
1043	M	1962	46	35	1	2	49	122	123	0.99187	1	3	1		140	80		140	80	1	1	14	0	1	1	0	0		0	0	0	0	0	0	1	0	2	0		1	S	4.2	69.8	10.4	6.6	91	20.5	22	21
1044	M	1975	33	20	0	0	36	75	90	0.833333	0							120	70	0	1	5	0	0	1	1	0		0	0	0	0	0	0	0	0	2	1	14	1	S	0.2	4	1	5	10.2	20.5	19.1	15.3
1045	F	1960	48	25	0	0	34	86	110	0.781818	1	3	9		220	170		120	75	1	1	4	0	1	0	1	0		0	0	0	0	0	0	0	1	2			0	AR	4.9	40.8	4.2	7.4	57.4	29.3	36.4	29.6
1046	M	1959	49	27	0	0	45	100	107	0.934579	1	3			140	80		125	80	1	1	16	1	1	1	1	0		0	0	0	0	1	0	1	0	2	0		1	S	5.4	33.1	12.7	1.8	53.1	20.4	51.5	49.1
1047	M	1958	50	50	1	3	51	137	133	1.03008	1	3	12		200	110		140	90	1	1		1	0	1	1	1		0	0	0	0	0	0	0	0	4	0		0	S	1	21.5	2.4	15.2	40.1	16.9	25.7	21.2
1048	M	1927	82	39	1	2	48	130	140	0.928571	1	3	7		170	110		120	80	1	1	10	0	1	1	1	1		1	0	0	0	0	0	0	0	3	2	28		S	6.4	21.3	3.3	21.5	52.6	22.7	20.3	20.9
1049	M	1959	49	30	0	0	46	114	107	1.06542	1	3	12		220	140		150	90	1	0	2	0	1	1	1	0		1	0	1	0	0	0	0	0	2	2	40	1	AR	3.3	11.7	1.4	8.1	24.6	16.7	25.7	17.6
1051	M	1968	40	29	0	0	42	112	117	0.957265	1	3	2		160	110		140	80	1	0	5	0	0	0	0	0		0	0	0	0	0	0	0	0	2	0		0	AR	1.7	15.3	1.4	23.9	42.3	13.6	18.3	16.4
1052	M	1971	37	40	1	2	53	135	125	1.08	0	3			130	70		130	70	1	0	5	0	0	1	1	0		0	0	0	0	1	0	1	0	4	0		1	S	1.8	13.4	1	11.2	27.3	12.9	15.7	17.3
1053	M	1958	50	27	0	0	47	96	107	0.897196	0							130	80	0	0	3	0	0	0	0	1		0	0	0	0	0	0	0	0	3	1	35	1	S	1.7	3.3	1.9	7	13.9	13	15.9	13.8
1054	M	1984	24	25	0	0	39	89	100	0.89	0							120	70	1	0	1	0	0	0	0	0		0	0	0	0	0	0	0	0	1	0		1	S	7.1	11.8	0.5	4	23.4	20.9	21	24
1055	M	1956	52	35	1	2	46	124	120	1.03333	1	3	2		210	110		150	89	1	1	20	1	1	1	1			0	0	0	0	0	1	0	0	2	1	64	0	AR	4.7	62.6	19.3	3.2	89.8	23.6	22.5	27.6
1056	F	1947	61	27	0	0	41	101	101	1	1	3	7		210	110		140	80	1	1	13	0	0	1	1	0		0	1	1	0	0	0	0	0	2	1	20	0	S	1.9	1.9	0.5	0.7	5.1	15.6	22.8	22.3
1057	F	1938	70	39	1	2	43	121	127	0.952756	1	3	10		210	120		150	90	1	1	14	1	1	1	1	1		1	1	1	0	0	0	0	0	2	0		0	S	2	36.4	5.4	14.9	58.7	19.6	19	19.8
1058	M	1958	50	41	1	3	51	122	166	0.73494	1	3	10		150	90		140	90	1	1	12	0	1	1	1	0		1	0	0	0	1	0	1	1	4	1	15		S	0.6	26.8	2.7	13.7	43.8	13.5	17.3	18.4
1059	F	1957	51	31	1	1	39	119	113	1.0531	1	3	28		180	100		140	80	1	1	5	1	1	1	1	0		1	1	0	0	0	0	0	0	3	2	25	0	S	2.7	11	2.6	9.3	25.5	14.5	15.7	16.4
1061	M	1954	54	30	0	0	45	105	104	1.00962	0	3		120/80	120	80	120/80	120	80	1	1	15	1	1	1	1	0		0	0	0	0	1	0	0	0	3				S	10.9	18.6	6	32.3	67.9	15.8	18.1	18.7
1062	M	1960	48	32	1	1	43	105	108	0.972222	1	3	1	150/100	150	100	130/80	130	80	1	1	17	1	1	1	1	0		0	0	0	0	1	0	0	0	3	0			S	10.5	20.2	5.2	25.3	61.2	15.5	19.2	16.2
1063	M	1945	63	39	1	2	58	143	121	1.18182	0						150/70	150	70	1	1	18	1	1	1	1	1		1	1	1	0	0	0	1	1	3	1	40		S	1.2	34.6	2.5	9.3	47.7	16.8	19.7	18
1064	F	1947	61	31	1	1	38	105	108	0.972222	1	3	12	230/140	230	140	160/90	160	90	0			1	1	1	1	0		1	1	0	0	0	0	1	0	4				S	1.7	22	1	10.6	35.2	16.9	17.5	24.4
1065	M	1976	33	35	1	2	45	118	114	1.03509	0						130/80	130	80	1	1	12	0	1	0	0	0		0	0	0	0	1	0	1	1	3	2	17	0	S	2.4	68.6	8.5	15	94.5	17.9	19.9	22.9
1066	F	1962	47	44	1	3	40	125	139	0.899281	1		12				120/80	120	80	1	1	6	0	1	1	1	0		0	0	0	0	0	0	0	0	3	1	21	0	S	0.7	2.9	0.3	3.6	7.6	14.8	12.9	13.8
1067	M	1953	55	21	0	0	39	82	92	0.891304	0	3		120/60	120	60	110/60	110	60	1	0	2	0	0	1	1	0		0	0	1	0	0	0	1	0	1	0		1	AR	1.7	3.7	0.7	3.6	9.8	11.6	21.7	15.9
1068	M	1951	57	31	1	1	42	112	112	1	1	3	10	200/100	200	100	140/80	140	80	1	1	13	0	0	1	1	0		1	0	1	0	1	0	0	0	3	0		0	S	2.4	41.9	15.3	8	67.7	21.4	25.3	36.1
1069	F	1962	47	35	1	2	44	110	117	0.940171	1	3		140/95	140	95	125/90	125	90	1	1	10	1	1	1	1	0		0	0	1	0	1	1	1	1	3	2	13	0	S	0.6	0.7	0.6	2.2	4.1	11.3	11.4	12.5
1070	F	1962	46	26	0	0	36	95	105	0.904762	1	3	0.5	160/115	160	115	120/85	120	85	1	0	6	0	1	1	1	0		0	0	0	0	1	0	1	1	2	1		0	S	0.6	5.6	0.4	11.6	18.2	14.7	14.7	13.3
1071	F	1947	61	32	1	1	40	105	107	0.981308	0						140/90	140	90	0	0	4	1	0	1	1	1		0	0	0	0	0	0	0	1	4	0		0	S	7.3	11.2	0.5	0.8	19.7	18.2	20.9	17
1072	M	1964	44	40	1	2	44	125	119	1.05042	0						120/75	120	75	1	1	16	0	1	0	1	0		0	0	0	0	1	0	0	0	4	1	7	1	AR	5.3	30.2	21.9	24.9	82.4	24.8	29.8	27.3
1073	M	1978	30	32	1	1	45	119	124	0.959677	0	3		130/70	130	70	120/70	120	70	1	0	6	0	0	1	1	0		0	0	0	0	0	0	0	0	1	2	10	1	AR	0.1	0.4	0.2	11.9	12.7	11	18.5	13.3
1074	M	1952	56	30	0	0	43	116	104	1.11538	0	3		120/70	120	70	120/70	120	70	1	1	11	0	1	1	1	0		0	0	0	0	0	0	0	0	2	0		1	S	2	15	1	15	34	15.5	22.7	13.1
1075	M	1968	40	33	1	1					1	3	2	150/100	150	100	130/80	130	80	1	0	3	0	1	0	0	0		0	0	0	0	1	1	0	1	2	1	25	0	S	0	9.6	0.3	12.8	22.7	0	13.7	11.5
1076	M	1972	36	30	0	0	46	105	107	0.981308	0						130/80	130	80	1	0	7	0	0	0	1	0		0	0	0	0	0	0	0	0	2	0		1	S	2.7	13.7	2.3	17.8	36.5	17.6	23.9	25.1
1077	M	1943	65	29	0	0	43	107	100	1.07	1	3	1	200/110	200	110	180/90	180	90	1	1		0	1	1	1	0		0	0			0	0	0	0	3	0		1	S	1.1	34.1	4.1	9.1	48.5	20.8	26.8	29.3
1078	F	1949	59	31	1	1	37	95	108	0.87963	1	3		160/80	160	80	120/70	120	70	1	0	0	0	1	1	1	0		0	1	0	0	0	0	0	1	2	0			S	0.4	1.1	0.3	4.8	6.5	12.3	18.4	20.5
1078	M	1939	69	30	0	0	45	117	114	1.02632	1	3	4	160/100	160	100	130/95	130	95	1	0	8	0	0	1	1	1		0	0	0	0	0	0	1	0	3	1	15	1	S	0.5	10.5	0	27	38	19.9	34.7	0
1080	M	1953	55	36	1	2	41	123	141	0.87234	1	3	6	170/90	170	90	157/80	157	80	1	1	8	0	1	1	1	0		1	1	0		0	1	0	0	4	0		1	S	2.4	31.4	2.9	20.6	57.3	13.6	18	15.9
1082	F	1961	47	36	1	2	39	114	121	0.942149	1	3	3	180/100	180	100	130/80	130	80		1	11	1	1	0	1	0		0	0	1	0	0	0	0	1	1	0			S	1.2	3.8	0.7	6.6	12.2	13	12.8	14.9
1083	F	1947	61	30	0	0	40	121	114	1.0614	1	3	5	170/100	170	100	140/100	140	100	1	1	16	1	1	1	1	0		0	0	1	0	1	0	0	0	2	0		1	S	0.7	44.6	1	16.4	62.7	17.2	20.3	13.9
1084	M	1971	37	25	0	0		91	103	0.883495	0	3		130/90	130	90	120/90	120	90	0	0		0	0	0	0	0		0	0	0	0	0	0	0	0	1	0		1	S	1.7	0.6	0.4	4.4	7.1	12.6	10.9	13.2
1085	M	1953	55	29	0	0	43	112	105	1.06667	1	3	8		200	140		130	70	1	0	4	1	0	0	1	1		1	0	0	0	0	1	1	1	3	2	28	1	S	16.7	22.4	6.9	2.6	48.6	15.6	19.2	18.7
1088	F	1951	57	38	1	2	40	120	130	0.923077	1	3	1		150	100		140	90	1	0	6	0	0	0	0	1		0	0	0	0	0	0	0	0	1	0		0	AR	0.8	1.6	0.5	5	7.8	13	14.3	12.2
1089	M	1941	67	26	0	0	42	108	95	1.13684	0							130	75	1	1	12	1	1	1	1	0		0	0	0	0	0	0	0	0	3	1	15		S	3.9	17.8	2.8	25.3	49.8	16.2	27.8	25.4
1090	F	1942	66	31	1	1	43	105	110	0.954545	1	3	1		190	110		140	70	1	0	10	1	1	1	1	1		1	1	1	0	0	0	1	1	2	1		0	S	1.2	18.2	1.6	9.3	30.4	13.8	21.1	19.6
1091	F	1950	58	39	1	2	44	137	142	0.964789	1	3	24		200	125		130	80	1	1	16	1	1	1	1	0		0	1	1	0	0	0	0	0	4	0		1	S	1.3	3.9	0.4	8.7	14.3	13.5	16.4	16.2
1092	M	1947	61	39	1	2	48	126	119	1.05882	1	3	15		150	100		146	80	1	1	9	0	1	1	1	1		1	1	0	0	0	0	0	0	4	2	20	1	S	4.5	57.4	8	16.4	86.3	13.6	15.2	13.7
1093	M	1968	40	26	0	0	40	96	98	0.979592	0							150	95	1	1	7	1	1	1	1	0		0	0	0	0	0	0	0	0	2	2	3	1	S	2.3	23.5	1	23.7	50.6	17.6	16.4	15.2
1094	F	1954	55	35	1	2	37	123	140	0.878571	1	3	2		180	100		150	95	1	1	15	0	1	1	1	0		1	0	0	0	0	0	0	0	2	1		0	AR	5.4	24.9	3.5	24.9	58.7	13.6	14.3	12.9
1095	F	1967	41	38	1	2	42	119	128	0.929688	1	3	5		230	145		160	105	1	1	9	1	1	1	1	0		0	1	1	0	1	0	0	1	4	0		1	S	0.1	4.1	0	13	17.2	29.5	32.5	0
1096	M	1948	61	29	0	0	42	109	105	1.0381	0							150	80	1	1	9	1	1	1	1	0		0	0	1	0	0	0	0	0	3	0		1	S	2	7.8	0.8	43.1	53.6	12.5	22.1	16
1097	M	1948	60	32	1	1	49	130	107	1.21495	1	3	7		240	120		110	80	1	1	8	1	1	1	1	0		1	1	0	0	0	0	0	0	1	0		0	S	0.3	13.3	0.3	23.5	37.4	23	32.3	13.8
1098	F	1959	50	41	1	3	39	124	126	0.984127	1		7					110	70	1	1	11	0	0	0	0	0		1	0	1	0	0	0	0	0	3	1	35	1	S	0.2	0.2	0	18.2	18.6	10	11.5	0
1100	F	1951	58	48	1	3					1	3	15		200	110		140	95	1	1	12	1	1	1	1	0		1	0	0	0	1	0	0	0	3	0		1	AR	0.9	59.4	1.6	27.6	89.5	14.9	16.8	17.3
1101	M	1956	52	32	1	1	41	126	101	1.24752	1	3	4		180	100		130	80	1	0	3	0	1	1	1	0		0	0	0	0	0	0	0	0	2	2	15	1	S	0.9	9.2	0.5	7.1	17.8	16.1	24.7	15.1
1103	M	1944	65	38	1	2	52	133	131	1.01527	1	3	2		200	110		150	100	1	1	5	0	0	1	1	1		0	0	0	0	0	0	0	0	3	0		1	S	22.3	26.5	25.4	3.8	77.9	23.9	23.6	29.6
1104	M	1962	46	34	1	1	49	126	120	1.05	1	3	2		220	110		140	70	1	1	14	0	0	1	1	0		0	0	1	0	0	0	0	1	3	1	20	1	S	2.1	55.9	13	0	71	29.3	29.9	33.6
1105	M	1959	49	27	0	0	41	98	105	0.933333	0							100	60	1	1	7	0	1	0	1	0		0	0	0	0	0	0	0	1	2	1	30	1	S	0.2	27.1	0.5	3.9	31.8	26.5	21.2	19.2
1106	M	1956	52	33	1	1	44	118	115	1.02609	0							120	70	1	1	12	0	1	0	1	0		0	0	0	0	0	0	0	1	3	2	60	1	AR	1.9	56.5	5.2	6	69.6	16.8	29.2	29
1107	M	1959	49	37	1	2	47	136	116	1.17241	1	3	12		220	120		115	110	1	1	12	1	1	1	1	0		1	1	0	0	1	0	0	0	3	1	100	1	S	1	3.8	1	26.2	32	13	19.3	29.5
1108	F	1953	56	34	1	1	36	110	121	0.909091	1	3	4		220	115		130	75	1	1	5	0	1	1	1	0		1	1	1	0	0	0	0	0	1	0		0	AR	0.2	2.5	0.9	2.8	6.4	14.2	14.5	22
1109	M	1945	64	22	0	0	38	94	102	0.921569	0							120	80	0	1	9	0	1	0	1	1		0	0	0	0	0	0	0	0	2	0		0	S	6.4	17.7	5.2	26.2	55.5	11.2	14.9	13.1
1110	M	1930	78								0																														S	0.6	1.7	0.1	0.4	2.8	11.9	17.3	19
1111	M	1961	48	29	0	0					1	3	5		140	90		130	80	1	1	12	0	0	0	0	0		0	0	0	0	0	0	0	0	2	0		0	S	0.1	8.1	0.4	9.1	17.7	16	18.8	13.5
1112	F	1960	48	30	0	0	41	101	105	0.961905	0							130	80	1	0	6	0	1	1	1	1		0	0	0	0	0	0	1	0	2	2		1	S	7.1	20.7	4.3	14.2	46.4	19.4	18.2	21.1
1113	M	1968	41	41	1	3	47	131	125	1.048	1	3	3		170	110		130	80	1	0	5	0	0	0	1	0		0	0	0	0	0	0	0	0	4	2		1	S	0.6	11.8	0.6	21.2	34.2	17.5	19.1	17.5
1114	M	1965	43	49	1	3	44	137	123	1.11382	1	3	0.08		180	120		180	120	1	1	8	0	0	1	0	1		0	1	0	0	0	0	0	0	3	1	40		S	5.4	51.1	18.8	16.2	91.5	14.5	17.7	18.6
1115	F	1950	58								0																														AR	0.1	10	0.3	29.2	39.7	19	16.9	21
1116	M	1960	48	36	1	2	43	130	127	1.02362	1		5							1	0	8	0	1	1	1	0		0	0	0	0	0	0	0	0	3	0		0	AR	0.7	3.4	0.5	7.1	11.7	12	12.1	13.5
1117	F	1970	38	41	1	3	47	138	135	1.02222	1	3	20		170	110		140	80	1	0	7	1	1	1	1	0		0	0	0	0	0	0	0	0	1	2	5	0	AR	1.5	1.6	0.6	57.4	61.2	11.5	12.5	12.6
1119	M	1939	69	20	0	0	42	101	100	1.01	1	3	7		200	100		145	85	1	1	7	0	1	1	1	0		1	1	0	1	0	0	0	0	3	2	50	0	AR	4.7	5.6	2.5	28.2	41	16	21.2	21.7
1120	F	1952	56	43	1	3	48	140	150	0.933333	1	3	5		160	100		140	90	1	0	8	1	0	1	1	0		1	0	0	0	0	0	0	0	1	0		0	AR	2	10.8	0.4	37.6	50.9	14.9	17.3	13.3
1121	M	1937	71	36	1	2	41	106	102	1.03922	1	3	0.5		210	120				0		4	0	0	1	1	0		0	0	0	0	0	0	0	0		2	10	1	S	4.2	29.4	3.1	20.9	57.7	12.9	16.9	18.8
1122	M	1970	38	30	0	0	41	108	106	1.01887	1	3	3		170	110		130	90	1	0	8	0	0	1	1									1	0	2	2	13	1	S	4.4	16.8	2.7	6.4	30.3	12.7	14.2	13.8
1124	M	1931	78	25	0	0	41	96	102	0.941176	0	3			140	80		130	80	1	0	6	1	0	1	1	1		1	1	0	0	0	0	0	0	4	0		0	S	1.6	22.9	2.8	8.9	36.3	12.6	19.3	15.2
1125	M	1931	77	26	0	0	40	104	101	1.0297	1	3			150	90		130	60		1	2	0	1	1	1	1		1	1	0	0	0	0	1	0	3	2	50	1	S	0.1	2.6	0.1	6.2	9	10	22.6	49
1126	M	1951	57	42	1	3	49	133	122	1.09016	1	3	8		180	140		160	90	1	1	12	1	1	0	1	1		1	1	1	0	0	0	1	0	4	2	50	0	AR	0.7	8.9	0.9	18.3	28.9	14.1	15.6	19.7
1127	M	1947	62	37	1	2	49	125	128	0.976562	1	3			160	90		140	70	1	1	7	0	0	1	1	1		1	1	1	0	0	0	1	0	4	2	30	1	S	25.1	45.4	16.7	7.3	94.5	15.3	17.4	17.9
1128	M	1972	36	29	0	0	45	119	116	1.02586	0	3			130	80		120	80	1	1	17	1	0	0	0	0		0	0	0	0	0	0	0	0	1	0		1	AR	0	62.6	0.4	5.5	68.4	0	31	28.7
1130	F	1952	57	38	1	2	41	115	125	0.92	1	3			200	120		110	80	1	1	6	0	0	1	1	0		1	0	0	0	0	0	1	0	3	2	28	0	S	2.1	38.5	1.5	1	43.1	19.6	22.8	27.8
1131	F	1969	39	26	0	0	37	102	113	0.902655	1	3	1		200	110		140	90	1	1	11	1	1	1	0			0	0	1	0	0	0	0	0	1	1	22	0	S	3.2	19.3	1.3	4.5	28.4	14.7	18.7	13.8
1132	M	1958	50				47	117	120	0.975	0							120	80		0		0	0	1	1	0		0	0	0	0	0	0	0	0	2	2	20		AR	24.5	6.9	2.2	4.6	38.2	15.5	16.1	15.3
1133	M	1949	60	45	1	3	56	140	129	1.08527	1	3	4		170	120		120	80	1	1	15	0	0	1	1	1		1	1	0	0	0	0	0	0	3	1	40	0	S	3.7	34.2	5.7	10.1	53.6	21.7	20	19.2
1134	M	1931	77	37	1	2	57	130	126	1.03175	1	3	25		200	100		160	80	1	1	16	1	1	0	1	1		1	1	1	0	0	0	0	0	1	2	30	0	S	3.4	28.8	0.8	1.6	34.6	19.3	19.4	19.4
1136	M	1977	31																																						AR	6.9	8	4	11.7	30.6	18.8	16.8	17.9
1137	M	1953	55	32	1	1	47	125	122	1.02459	1	3			140	80		115	60		1	13	1	1	1	1	0		1	0	1	0	0	0	0	1	2	1	10	0	S	0.7	19.5	3.7	11.9	35.8	13.4	21.9	20.2
1138	M	1959	50	32	1	1	46	130	120	1.08333	0							120	70	1	1	16	0	1	1	1	0		0	0	0	0	1	0	0	0	3	1		1	AR	1.4	53.4	7.8	3.5	66.2	18.5	38.4	35
1139	M	1961	47	36	1	2	45	123	105	1.17143	1	3			160	110		140	80	1	0	12	1	1	1	1	0		1	1	1		0	0	1	0	2	1	20	0	AR	0.1	5.4	0.9	19.4	25.9	13	19.2	14.7
1140	F	1956	52	26	0	0	37	85	103	0.825243	1	3	1		200	110		140	90	1	1	14	1	1	1	1	0						1	0	1	0	3	0		0	S	3.4	27.6	4.9	2.4	38.2	16.1	20.7	21.9
1141	M	1956	52	34	1	1	46	127	126	1.00794	1	3	5		170	120		190	85	1	1	12	0	1	1	1	0		1	0	0	0	1	0	1	0	2	0		1	AR	0.8	42.9	1.4	23.5	68.6	21.8	25.7	20.9
1142	M	1949	59	31	1	1	44	109	110	0.990909	1	3	4		180	100		135	80	1			0	0	1	1			1	0	0		0	0	1	0	4	2	18	1	S	1.1	21	0.7	7.4	30.3	19	20.3	16.2
1143	M	1940	69	33	1	1	52	118	116	1.01724	1	3	7		180	120		120	70	1	1	12	0	1	1	1	1		1	1	0	0	0	0	0	0	2	0		1	S	10.6	23.9	2.7	24.7	61.9	14.9	15.9	13.5
1144	M	1948	60	28	0	0	41	106	104	1.01923	1	3	1		170	100		120	80	1	1	9	0	0	1	0	1		0	0	0	0	0	0	1	0	4	1		1	AR	0.5	6.5	0.1	16.2	23.3	14.5	18.7	13
1145	M	1943	65	31	1	1	47	123	128	0.960938	1	3	3		180	90		140	70	1	1	6	1	1	1	1	0		0	1	0	0	0	0	0	0	3	0		1	S	0.4	6.9	0	15.2	22.6	17.3	17.9	0
1146	F	1949	59	23	0	0	36	90	98	0.918367	1	3	3		180	90		140	70	1	0		1	1	1	1	0		1	0	0	0	0	0	0	0	1	0		0	S	0.3	5.7	0.1	1.7	7.8	23.8	23	28.5
1147	M	1952	57	38	1	2	48	134	136	0.985294	1	3			180	110		165	90	1	1	11	0	1	1	1	0		0	0	0	0	0	0	0	1	3	1	35	1	AR	2.4	2.9	1.3	3.8	10.4	15.8	15.3	16.4
1149	F	1973	36	42	1	3	45	118	135	0.874074	1	3	0.16		175	130		120	80	1	1	14	0	0	1	1	0		0	0	1	0	0	0	0	0	2	0		1	S	3.3	24.4	2.9	9.5	40.2	12.9	15.8	13.4
1150	F	2004	5	25	0	0	36	84	75	1.12	0									1	0		0	1	0	0	0		0	0	0	0	0	0	0	0				0	AR	1.8	7.9	0.9	8.2	18.8	12.9	15.8	14.1
1151	F	1962	47	29	0	0	35	95	112	0.848214	0							110	80	1	1	18	1	1	1	1	0			1	0	0	1	0	1	0	4	0		0	S	0	11.2	0.2	5.7	17	0	16.5	14
1152	M	1964	45	25	0	0	38	110	114	0.964912	1	3	5		130	110		120	100	1	1	10	1	1	1	1	0		0	0	0	0	0	0	1	0		0		1	S	4.8	34.7	4.6	1.8	45.9	22.9	23.7	26.7
1153	F	1951	57	46	1	3	35	125	138	0.905797	1	3	10		220	120		140	70	1	1	6	1	1	1	1	0		1	1	0	0	1	0	1	1	3	0		0	S	3.6	53.8	0.8	20.5	78.8	21.9	22.4	22.4
1154	M	1932	76	28	0	0	47	110	117	0.940171	1	3	20		180	120		120	70	1	1	12	1	0	1	1	0		1	0	1	0	1	0	1	0	2	1	10	1	AR	3.8	4.4	1.5	8.8	18.5	16.5	20	18.9
1155	F	1939	70	28	0	0	38	97	103	0.941748	1	3	30		280	140		180	80	1	1		1	1	1	1	0		1	1	1	1	0	0	1	0	3	2	3	0	S	2.4	46.2	1.7	2.5	52.8	21.9	20.5	25.8
1156	M	1970	38	30	0	0	39	88	104	0.846154	1	3	4		160	120		120	80	0	1	5	1	1	0	1	0		0	0	1	0	0	0	1	0	1	0		1	AR	1.8	4	1.7	14.9	22.3	15	18.6	22.3
1157	M	1969	39	35	1	2	47	117	119	0.983193	1	3	2		150	110		125	80	1	1	22	1	1	0	1	0		0	0	0	0	1	0	0	0	3	0		0	S	5	73.9	11.7	14.1	104.7	15.6	18	17.3
1159	F	1960	48	51	1	3	54	160	155	1.03226	1	3	15		250	140		160	100	1	1	16	1	1	1	1	0		0	1	0	0	0	0	0	0	4	0		1	AR	1	77.2	4.2	19.2	101.6	12.7	17.9	14.8
1160	F	1954	54	48	1	3	47	137	138	0.992754	1	3	28		250	130		220	110	1	0	12	1	1	1	1	0		1	1	0	0	0	0	0	1	3	0		1	S	0.5	0.7	0.5	22.3	24.1	13.1	11.5	11.5
1162	M	1941	67																																						AR	2.7	26.3	1.1	6.9	37	17.7	22.4	15.9
1164	M	1946	63	38	1	2	51	140	115	1.21739	1	3	19		210	180				1	1	15	1	1	1	1	1		1	1	0	0	0	0	1	1	4	0		1	S	3.3	41.7	1.5	11	57.4	16.1	17.1	20.4
1165	F	1951	57	33	1	1	39	111	127	0.874016	1	3	31		300	135		150	80	1	1	10	0	1	1	1	0		1	1	1	0	0	0	0	0	3	0		1	AR	0.8	19.1	0.8	17.1	37.7	13.5	21.4	14.6
1166	M	1944	65	35	1	2	45	111	109	1.01835	1	3	5		190	110		135	80	1	1	16	1	1	1	1	0		1	1	0	0	0	0	0	0		2		1	S	0.1	12.3	0.1	5.2	17.8	11	25.2	22.5
1167	M	1963	46																																						S	0.8	33.7	3.3	2.6	40.4	12.8	19.4	22.9
1168	M	1947	61	32	1	1	46	117	106	1.10377	1	3	3		240	130		120	80	1	0	14	0	1	1	1	1		0	0	0	0	0	0	1	1	4	2	30	1	AR	2.6	52.2	4.8	28.3	87.9	14.4	18.3	17.7
1169	M	1958	50	30	0	0	43	112	110	1.01818	1	3	0.08		160	100		135	90	1	1	7	0	1	1	1	0		0	0	1	0	1	0	1	0	4	2	20	1	S	3.2	54.8	1.9	1.1	61.1	18.2	23.3	18.6
1170	M	1949	60	32	1	1	45	126	112	1.125	0							140	95	1	0	10	0	0	1	0	0		1	0	0	0	0	0	0	1	3	2	30	1	S	5.7	39	2	1.6	48.3	16.5	17.7	19.7
1171	F	1944	64	25	0	0					0							120	70	1	0	8	0	1	0	1	0		0	0	0	0	0	0	0	0	1	0		1	S	1.5	39.9	2.2	13.6	57.2	14.4	19.8	21.3
1173	M	1961	47	28	0	0	43	104	103	1.00971	1	3	1		140	90		120	75	1	1	11	0	1	0	0	1		0	0	0	0	0	0	0	0	3	0		0	S	6.4	19.7	2.4	10.6	39.1	15.1	18.5	14.1
1174	F	1966	42	41	1	3	43	118	131	0.900763	1	3	2		170	100		140	90	1	1	14	1	1	1	1	0		0	0	0	0	0	0	0	1		1	4		S	3.5	31.9	3.2	5.5	44	14.1	22	21.9
1175	F	1952	56	32	1	1	37	100	105	0.952381	1	3	1		180	100		120	85	1	0	10	0	0	0	1	0		1	0	0	0	1	0	1		3	2	3	1	AR	2.7	66.8	1.3	21.1	91.8	18.2	25.2	20.4
1176	F	1970	39	34	1	1	43	126	111	1.13514	0							145	105	1	0	9	0	1	0	0			0	0	0	0	0	0	0	0	3	1	5	1	S	1.4	12.3	0.4	7.3	21.4	21.4	16.8	12.7
1177	M	1977	31	26	0	0	38	95	101	0.940594	0	3			120	70		108	80	1	1	10	0	1	0	0	0		0	0	0	0	0	0	0	0	1	0		1	S	1.4	3.4	1.1	12.4	18.3	16.3	17.7	13.3
1179	F	1958	50	47	1	3	46	133	127	1.04724	1	3	6		200	110		130	70	1	1	15	1	1	1	1	1		1	1	0	0	1	0	0	0	1	1	30	0	S	0.3	21.6	0.9	10.3	33.1	12.3	13.9	11.2
1180	F	1953	55	35	1	2	38	123	130	0.946154	1	3	12		198	140		140	100	1	1	12	1	1	1	1	0		1	1	1	0	0	0	1	0	1	0		0	S	13.8	24.4	4.8	6.1	49	13.8	16.4	17.2
1181	M	1948	61	33	1	1	50	116	107	1.08411	1	3	1		150	80		130	70	1	0	6	0	0	1	1	1		1	0	1	0	0	1	1	0	4	2	60	1	AR	1.4	12.8	0.9	29.8	45	14.6	22.8	16.2
1182	M	1957	51	41	1	3	49	128	114	1.12281	1	3	3		165	100		145	80	1	1	12	1	1	1	1	0		1	1	0	1	0	0	0	0	4	2	10	0	S	2.5	5.9	0.4	19.5	28.4	11.4	14.5	12.3
1183	F	1938	71	41	1	3	40	117	131	0.89313	1	3	7		210	120		140	90		0	9	0	1	1	1	0		1	0	0	1	0	0	0	0	2	0		1	AR	2	7	2.8	28.6	40.3	15.4	14.2	15.2
1184	F	1959	49	22	0	0	34	80	100	0.8	0							90	60	1	0	6	0	0	1	1	0		0	0	0	0	0	0	0	0	3	0		1	S	1.3	1.1	0	10.8	13.2	12.4	15.1	0
1185	M	1944	64	35	1	2	48	132	120	1.1	1	3	40		250	110		160	80	1	1	14	0	1	1	1	1		0	0	0	1	0	0	0	0	4	1	40	1	AR	2.8	27.9	2.9	26.6	60.2	17.7	22.9	18.9
1190	M	1998	11	22	0	0	31	84	93	0.903226	0									0	1	10	0	1	0	1	0		0	0	0	0	0	0	0	0	1	0		1	AR	1.2	1.7	0.3	3	6.1	12	12.3	13.8
1191	M	1986	22	25	0	0	45	92	105	0.87619	0	3			130	70		130	70	1	1	8	0	1	0	1	0		0	0	0	0	1	0	0	0	1	1	12	1	S	1	19.2	0.4	3.7	24.3	26.5	18.2	17.8
1192	F	1958	50																																						AR	0.3	2	0.3	15.2	17.7	10.8	14.5	12.8
1195	M	1950	58	34	1	1	50	116	113	1.02655	0	3			135	70		125	69	1	1	12	0	0	1	1	1		1	1	0	0	0	0	1	0	4	2	70	1	S	0.2	3.2	0.2	22.8	26.4	12	21.5	29
1194	M	1961	47	37	1	2	49	127	114	1.11404	1	3	2		210	150		170	80	1	1	16	1	1	1	1	1		1	1	0	0	1	0	0	0	3	1	30	0	AR	6.7	23.5	5.5	3.3	39	28.8	29.3	32.6
1196	M	1972	36	46	1	3	50	133	132	1.00758	1	3	0.08		150	110		120	70	1	1	16	0	0	1	1	0		1	0	0	0	0	1	1	1	2	2		1	S	56.1	8.5	0	1.3	65.9	40.8	32.9	0
1197	M	1945	63	25	0	0	40	94	99	0.949495	0	3			140	80		140	70	1	1	9	1	0	1	1	1		0	0	0	0	1	0	1	0	2	1	30	1	S	2.2	6.3	0.7	19.5	28.7	12.6	23.3	12.2
1198	M	1976	33	32	1	1	44	111	106	1.04717	0							120	80	1	1	8	0	0	0	0	0		0	0	0	0	1	0	0	0	3	1	21	0	S	15.5	21.7	10.6	2.9	50.7	23.3	24	26.8
1199	F	1959	50	32	1	1	37	98	116	0.844828	1	3	1		240	130		135	85	0	0	2	0	1	1	1	0		1	0	0	0	0	0	0	0	2	1	19	1	AR	3.8	1.1	1.1	3.4	9.5	15.2	12.9	15.4
1200	F	1955	53	43	1	3	42	133	141	0.943262	1	3	0.5		190	110		130	80		1	11	1	1	1	1	0		0	0	1	0	1	1	0	1	3	2	8	0	S	0.5	10	0	13.7	24.2	10.8	15	0
1201	M	1994	15	31	1	1	40	109	112	0.973214	0									1	0	6	0	0	1	1	0		0	0	0		0	1	0	1	2	0			S	1.8	8.6	1.5	25.6	37.5	12.4	13.9	12.3
1202	M	1957	51	23	0	0	40	90	96	0.9375	0							150	80	1	0	10	0	0	1	0	0		0	1	0	0	0	0	0	0	2	1	33		AR	1.7	17.3	0.8	19.5	39.3	15	22	18.6
1204	F	1958	51	29	0	0	40	103	118	0.872881	0	3			130	70		120	70	1	1	8	0	0	1	1	0		1	0	1	0	1	1	1	1	3	0		0	S	0	1.9	0.3	9.8	11.9	0	13.7	31.8
1205	M	1952	57	38	1	2	47	122	123	0.99187	1	3	7		230	130		140	90	1	1	7	0	1	1	1	0		1	1	0	0	0	0	0	0	4	0		0	S	0.8	22.3	1	40.1	64.1	16	16	18
1208	F	1939	70	31	1	1	39	112	119	0.941176	1	3	10		145	90		130	80	1	1	10	1	1	1	1	0		1	0	0	0	0	0	0	0		0		0	S	1.1	12.4	0	13.1	26.7	11.8	15.4	0
1209	M	1955	53	37	1	2	45	120	117	1.02564	1	3	10		190	100		145	95	1	1	12	1	1	1	1	0		1	0	1	0	0	0	0	0		0		1	S	0.4	22.3	0.9	35.6	59.1	11	13.4	13
1210	M	1957	52	45	1	3	53	150	146	1.0274	1	3	7	190/120	190	120	160/110	160	110	1	1	14	1	1	1	1			0	1	0	1	1	0	0	0	3	0		1	S	50.8	27.4	0.3	4.9	83.4	23.5	26.1	21.8
1211	M	1957	52	34	1	1	45	123	118	1.04237	1	3	4	180/120	180	120	160/100	160	100	1	0	7	1	1	1	1	0		0	0	0	0	1	0	0	0	2	1	40	1	S	17.3	20.4	6.5	11.2	55.4	22	22.5	25.2
1212	M	1957	51	34	1	1	45	111	110	1.00909	1	3	2	150/110	150	110	110/75	110	75	1	0	6	0	1	1	1			1	1	1		0	0	1	1	1	1		0	S	2.2	21.9	1.3	15.7	41.2	15.8	17	11.8
1213	F	1956	52	35	1	2	42	116	113	1.02655	1	3	0.17	170/100	170	100	120/70	120	70	1	1	10	0	0	1	1	1		0	0	0	0	0	0	1		3	1	10	0	S	1.4	1.2	0.5	9	12	10.4	11.9	12.8
1214	F	1979	30	27	0	0	36	95	113	0.840708	0	3		115/98	115	98	118/70	118	70		1	16	1	0	1	1	0		0	0	0	0	0	0	1	0	3	0		1	AR	3.7	3.6	0.5	17.6	25.3	16.2	18.1	14.6
1215	M	1972	37	30	0	0	42	106	109	0.972477	0	3		130/90	130	90	120/80	120	80	1	1	17	0	1	0	1	0		0	0	0	0	1	0	1	0	3	1	15	1	S	8.8	2.7	0.5	7.9	19.9	13.7	12.9	11.3
1216	F	1954	54	49	1	3	39	132	144	0.916667	1	3	37	220/190	220	190	190/110	190	110	1	0	6	1	1	1	1	0		1	1	1	0	0	0	1	0	4	0		1	S	2.9	40.9	6.4	25.5	75.8	14	17.2	16.4
1217	M	1960	48	30	0	0	44	102	103	0.990291	1	3	1	200/100	200	100	140/70	140	70	1	0	3	0	1	1	1	0		0	0	0	0	0	1	0	0	4	2	10	1	AR	4.6	14.9	2.1	11.6	33.2	19.6	23.5	26.7
1218	M	1940	69	33	1	1	44	118	120	0.983333	1	3	10	200/120	200	120	130/75	130	75	1	1	6	1	1	1	1	0		1	1	1	0	0	0				2	1		S	0.9	11.4	1.1	23.6	37	14.3	16.9	15.4
1219	F	1993	16	29	0	0	32	84	64	1.3125	0									1	0	7	0	1	0	0	0		0	0	0	0	0	0	1	0	2	0		0	AR	4.5	2.1	0.7	4.3	11.6	20.5	21.5	17.6
1220	F	1930	79	40	1	2	41	131	134	0.977612	1	3	20	200/120	200	120	140/100	140	100	1	1	14	1	1	1	1	0		1	1	0	0	0	0	0	0	1	0		0	S	2.1	22.6	0.7	59.3	84.7	13	14.9	13
1221	M	1960	48	26	0	0	42	92	98	0.938776	0						130/70	130	70	1	1	3	0	1	1	1			0	0	0	0	0	0	0	0	1	2	20	0	S	3.2	1.9	0.8	6.8	12.6	15.3	12.6	12.8
1224	M	1956	53	34	1	1	44	106	107	0.990654	0	3		130/70	130	70	120/70	120	70	1	1	10	0	0	0	0	0		0	0	0	0	1	1	0	0	1	0		1	AR	1.5	8.7	0.5	19.5	30.2	18.2	19.3	21.8
1226	M	1938	71	28	0	0	43	114	105	1.08571	1	3	8	190/100	190	100	160/85	160	85	1	1	14	0	1	1	1	0		0	0	1	0	0	0	0	0	2	0		1	S	0.1	3.9	0.3	7.8	12.1	13.5	16.9	13
1227	F	1934	75	57	1	3	44	156	168	0.928571	1	3		200/120	200	120	150/90	150	90	1	1	10	1	1	1	1			1	1	0	0	0	0	0	0	3	0		0	S	2.5	2.4	0.1	19.3	24.3	13.2	14.8	15.5
1228	M	1968	41	38	1	2	51	138	129	1.06977	1	3	7	230/120	230	120	160/100	160	100	1	1	20	1	1	1	1	0		1	1	1	0	0	0	0	0	3	1	30	0	S	14.5	47.8	22.4	5.1	89.8	21.1	20.6	24
1229	F	1947	62	23	0	0	36	84	97	0.865979	0	1		90/60	90	60	90/60	90	60	1	0	8	1	1	1	1	0		0	0	0	0	0	0	0	0	2	0		1	S	0.5	33.1	3.7	10.3	47.6	21.7	31.9	39.4
1230	M	1955	54	37	1	2	55	135	118	1.14407	1	3	20	200/120	200	120	140/85	140	85	1	1	18	0	1	1	1	1		1	1	1	0	0	0	0	0	4	1	70	0	S	19.8	45.2	2.3	33.3	100.5	18.6	19.1	14.5
1234	M	1953	55	30	0	0	41	110	108	1.01852	0	3		115/85	115	85	110/80	111	80	1	1	11	0	1	1	1	0		0	1	0	0	0	0	1	0	4	1	20	1	S	1.7	2.8	0.3	25	29.8	11.2	13.8	13.5
1235	M	1948	61	27	0	0	43	106	102	1.03922	1	3	1	160/85	160	85	100/80	100	80	1	0	14	1	1	1	1	0		0	0	1	0	0	1	1	0	4	2	25	1	S	2	14.8	0.9	17.3	35	16	21.9	29.3
1237	M	1977	32	25	0	0	40	112	108	1.03704	0	3		130/80	130	80	120/80	120	80	1	0	4	0	0	0	0	0		0	0	0	0	0	0	1	0	1	0		1	AR	4	3.6	2.1	20.8	30.5	21.5	26.8	24.3
1238	F	1976	33	32	1	1	38	104	100	1.04	0										1	20	1	1	0	0	0		0	0	0	0	0	0	0	0	2	1			S	0.9	10.7	0.3	14	26	11.1	15.6	14.3
1239	M	1949	60	30	0	0	45	117	114	1.02632	1	3	2	180/90	180	90	170/110	170	110	1	1	18	0	1	1	1	0		0	0	0	0	0	0	0	0	2	2			S	14.8	30.1	4	11.7	60.5	15.2	17.7	15.4
1240	F	1972	37	30	0	0	35	90	94	0.957447	0	3		110/60	110	60	110/60	110	60	1	0	5	0		0	0	0		0	0	0	0	0	0			4	0		0	AR	0.5	2	0.2	4.8	7.4	12	14.1	76
1241	M	1949	59	30	0	0	43	107	106	1.00943	1	3	3	190/110	190	110	150/95	150	95	1	1	15	1	1	1	1			1	1	0	0	0	0	0	0	2	1	34		AR	3.7	8.9	1.3	19	33	25.4	23.5	28.6
1243	M	1960	49	29	0	0	45	116	113	1.02655	1	3	16	140/90	140	90	130/90	130	90	1	0	8	0	0	1	1			1	0	0	0	0	0	0	0	1	0		1	S	0.3	0.5	0.2	2.6	3.7	11	10.5	12
1244	M	1941	68	27	0	0	41	111	108	1.02778	1	3	20	200/110	200	110	180/110	180	110	1	0	8	0	1	1	1			1	1	1	0	0	0	1	0	2	2	20	1	S	3.6	6.5	1.2	6.8	18.1	16.3	15.5	15.1
1245	M	1986	23	45	1	3	48	151	138	1.0942	1	3	1	140/80	140	80	115/60	115	60	1	1	5	0	0	1	1	0		0	0	0	0	1	0	1	0	2	0			AR	1	2.5	0.9	8.3	12.7	14.1	15.3	12.1
1246	M	1959	50	34	1	1	49	130	121	1.07438	0	3		120/70	120	70	120/70	120	70	1	0	3	0	1	1	1	0		0	0	0	0	1	0	0	0	3	0		1	S	10.5	38.9	6.4	6	61.8	26	24.9	30.4
1247	M	1947	62	26	0	0	46	108	105	1.02857	0	3		140/80	140	80	120/80	120	80	1	1	9	1	1	0	1	1		0	0	0	0	0	0	0		3	2	40	1	S	0.3	9.7	0.1	3.1	13.3	17.5	22.5	13.5
1248	F	1945	64	40	1	2	38	129	139	0.928058	1	3	20	200/150	200	150	135/80	135	80	1	0	4	1	1	1	1			1	1	0	0	0	0	0	0		1	40	0	AR	3.1	10.3	1.5	13.9	28.8	16	16.9	16.2
1249	F	1957	51	36	1	2	39	130	130	1	1	3	15	180/120	180	120	150/100	150	100	1	1	5	1	1	1	1	0		1	1	0	0	0	0	1	0	3	0		1	S	0.5	11.1	1.1	14.7	27.4	13.5	16.5	14.1
1250	F	1964	44	26	0	0	32	83	104	0.798077	1	3	2	200/100	200	100	130/80	130	80		1	10	1	0	0	0	0		0	0	1	0	0	0	0	1	3	0		0	S	1.4	3.1	0.2	7.4	12.1	11.8	12.5	17.5
1251	M	1941	67	35	1	2	47	122	114	1.07018	1	3	25	220/120	220	120	120/80	120	80	1	1	11	1	1	1	1	1		1	1	1	1	0		1	1	3	1	30	1	AR	16	4.1	0.8	20.3	41.2	18.1	22	21.4
1253	F	2004	5	15	0	0	26	64	66	0.969697	0									1	0		0	1	0	0	0		0	0	0	0	0	0	0	1	4	0		1	AR	0.8	19.8	1.4	10.2	32.2	15.3	18.1	19.2
1256	M	1969	40	39	1	2	54	143	138	1.03623	0	3		130/80	130	80	130/80	130	80	1	1	14	1	0	1	1	0		0	0	0	0	1	0	1	1	4	2	11	1	S	0.4	32.5	2.1	26.4	61.5	19.2	22.4	19.7
1258	M	1937	72	24	0	0	38	85	83	1.0241	0						138/80	138	80	1		7	1	0	1	0	0		0		1	0	0	0	0	0		0		0	AR	3.5	17.8	0.1	22.4	43.8	17.1	24.8	24.5
1259	M	1982	27	27	0	0	41	95	97	0.979381	0									1	1	1	1		0	0	0		0				1	0		1		0		0	S	1	6.3	1	13.5	21.9	14	15.3	15.9
1260	F	1961	48	47	1	3	46	127	140	0.907143	1	3	5	180/110	180	110	130/80	130	80	1	1	14	1	1	1	1	0		0	0	0	0	0	0	0	0	1	2	20	1	S	1.9	8.8	1.1	12.9	24.8	13.8	14.4	15.1
1262	M	1951	58	33	1	1	48	126	114	1.10526	1	3	10	180/110	180	110	130/70	130	70	1	1	10	0	0	1	1	0		0	0	1	0	0	0	1	0	4	2	50	1	S	1.6	20.7	0.5	31.9	54.7	15.2	16.4	12
1263	F	1956	53	40	1	2	38	116	120	0.966667	1	3	0.08	160/100	160	100	150/100	150	100	1	1	19	1	0	1	1			1	0		0	0	0	1	0	4	0		0	S	0.2	3.2	0.5	12.5	16.5	11	13.2	11.6
1264	M	1957	52	26	0	0	40	102	99	1.0303	1	3	3.5	190/130	190	130	150/100	150	100	1	0	3	0	1	1	1	1		1	0	0	0	1	0	0	0	3	1	30	1	AR	0.6	5.1	0.4	7.3	13.3	11	13.7	10.5
1267	F	1948	61	34	1	1	34	105	116	0.905172	0						130/70	130	70	1	1	16	0	1	1	1	0		0	0	0	0	1	1	0	0	1	2	30		AR	4.1	18.3	1.2	29.5	53.1	19.4	19.7	16.5
1270	M	1964	45	38	1	2	43	121	116	1.0431	1	3	7	240/110	240	110	120/80	120	80	1	1	16	1	1	1	1	0		1	0	0	0	0	0	1	0	4	0		1	AR	15.8	42.3	5.6	8.1	71.7	32.1	30.2	30
1272	M	1946	63	25	0	0	40	89	96	0.927083	0						120/80	120	80	1	0	3	0	1	1	1	0		0	0	0	0	0	0	1	1	4	0		1	S	1.2	5	0.6	6.2	13	19.3	21.4	12.6
1273	M	1946	62	39	1	2	47	139	122	1.13934	0	3		140/80	140	80	125/65	125	65		1	7	1	0	1	1	1		1	1	0	0	1	0	1	0	4	2	40	0	AR	3.4	13.9	1.8	12.2	31.4	17.7	16.1	17.6
1275	M	1953	56	30	0	0	40	117	110	1.06364	1	3	2	150/80	150	80	140/80	140	80	1	1	12	0	1	0	1	0		0	0	0	0	1	0	0	0	3	0		0	S	3.6	7	0.1	6.2	17	24.9	22.7	45
1276	M	1951	58	28	0	0	46	112	108	1.03704	1	3	6	210/115	210	115	150/100	150	100	1	1	12	1	1	1	1			1	1	0	0	0	0	0	0	2	2	5	0	AR	8.7	48.6	2.4	22.3	82	23.3	23.1	23.2
1277	M	1956	53	38	1	2	48	122	110	1.10909	1	3	5	260/120	260	120	180/110	180	110	1	1	9	1	1	1	1	0		1	1	0	1	0	0	0	0	4	0		0	S	1.4	58.1	1	0.7	61.2	20.6	19.1	20.5
1279	M	1935	74	34	1	1	47	120	115	1.04348	1	3	30	190/110	190	110	150/70	150	70	1		10	0	0	1	1			1	1	1		0	0	1	1	3	2	15	0	S	2.6	19.8	3.3	14.3	40	17.3	20	21.7
1280	F	1947	62	32	1	1	42	105	120	0.875	1	3	4	180/100	180	100						12	0	0	1	1			1		0		0	1	0	0		1		0	AR	2	6.3	0.3	21	29.6	12.9	13	10.8
1281	M	1961	48	29	0	0	39	109	111	0.981982	0						120/70	120	70	1	1	12	1	1	1	1	0		0	0	1	0	0	0	0	0	2	2	18	1	S	0.1	30.7	3.8	9.9	44.5	20.5	29.8	33.4
1284	F	1963	46	31	1	1	42	109	105	1.0381	1	3	7	150/100	150	100	130/80	130	80	1	1	16	1	1	1	1	0		1	0	0	0	0	0	0	0	3	0		0	AR	3.4	6.6	0.5	17.3	27.8	15	15	24.5
1285	M	1954	55	29	0	0	44	125	116	1.07759	1	3	5	200/110	200	110	160/90	160	90	1	1	18	1	1	1	1	0		0	0	0	0	1	0	0	0	3	0		0	S	7.6	47.5	20.8	4.2	80.1	18.1	27.8	29.8
1286	M	1944	64	39	1	2	45	125	120	1.04167	1	3	9	190/100	190	100	130/80	130	80	1	0	7	1	1	1	1	0		1	1	1	0	0	0	0	0	2	2	5	1	S	0.2	2.6	0	12.1	14.8	15.5	17.2	0
1287	M	1958	51	37	1	2	46	137	135	1.01481	1	3	0.17	160/100	160	100	140/85	140	85	1	1	11	0	1	1	1	0		0	0	0	0	1	0	0	0	1	0		1	S	1.5	16.2	2.2	34.4	54.3	13.3	17.3	14.5
1288	M	1942	67	37	1	2	47	137	143	0.958042	1	3	22	190	190		140/70	140	70	1	0	8		1	1	1	0		1	1	0	1	0	0	0	0	2	2	14		AR	4.4	27.8	0.7	22.4	55.4	24.1	24.5	21.6
1290	M	1959	50	29	0	0	41	111	110	1.00909	0									1	0	9	0	1	1	1	0		0	0	0	0	1	0	0	1	1	1	30	1	S	1	29.1	1	13.9	45	15.8	19	17.3
1291	M	1958	51	34	1	1	45	117	116	1.00862	1	3	20	180/115	180	115	150/90	150	90	1	1	2	0	1	0	1	0		0	0	0	0	0	0		0	2	0		1	S	0	1.6	0	5.7	7.2	0	15.3	0
1292	M	1959	49	37	1	2	47	122	116	1.05172	1	3	4	180/110	180	110	130/85	130	85	1	1	18	0	1	1	1	0		1	0	0	0	0	0	1	1	4	1	30	1	S	1.2	76	2.5	4.5	84.2	15.6	25.9	27.1
1293	M	1952	57	45	1	3	54	150	148	1.01351	1	3	1	170/120	170	120	120/85	120	85	1	1	21	0	0	1	1	1		1	1	0	0	1	0	0	1	2	2	10	1	AR	2.3	7.1	0.3	22.5	32.1	12.1	18	12.3
1294	F	1950	59	27	0	0	52	107	117	0.91453	1	3	20	200/150	200	150	160/90	160	90	1	0	2	0	1	1	1			0	0	0	0	0	0	1		3	0		0	AR	5.6	29.9	1.1	26.6	63.1	16.9	21.8	27.8
1295	M	1972	37	30	0	0	43	105	106	0.990566	1	3		155/100	155	100	135/95	135	95	1		6	0	0	1	1			0	0	0	0	0	0	1		2	0		1	S	3.6	2.2	0.2	13.6	19.5	14.3	14.1	12
1297	F	1954	55	38	1	2	34	108	124	0.870968	0						130/85	130	85	1	0	2	0	1	1	1	0		1	0	0	0	1	0	0	0	1	2	20	1	S	0	0.4	0	13.1	13.4	0	20.5	0
1298	F	1944	65	38	1	2	36	109	127	0.858268	1	3	12	160/90	160	90	130/70	130	70	0	0	2	0	1	1	1	0		1	1	0	0	0	0	1	0	2	1	7	0	S	0.9	2.4	1	13.7	18	12.1	12.5	13.9
1299	F	1956	53	27	0	0	38	106	112	0.946429	1	3	5	200/100	200	100	130/80	130	80	1	1	14	0	0	0	0			0	0	1	0	1	0	1	0	2	2	2	0	S	5.2	11	2.1	16	34.4	18.3	16.9	19.1
1300	F	1954	54	47	1	3	44	136	144	0.944444	1	3	7	190/130	190	130	140/110	140	110	1	0	3	1	1	0	1	0		1	0	0	0	0	0	0	0	4	0		1	S	1.2	9.1	0.3	22.4	32.9	13.2	14	19.5
1301	M	1961	48	36	1	2	47	119	121	0.983471	0						130/80	130	80	1	1	13	0	1	1	1	0		0	0	0	0	0	0	0	0	3	1		1	S	0.7	57.8	0	2.6	61.1	12.6	36.3	0
1302	M	1955	54	32	1	1	45	111	116	0.956897	0						120/80	120	80	1	0	10	0	0	0	0	0		0	0	0	0	0	0	0	0	3	1	7	1	S	0.3	6.5	0.3	16.7	23.8	14	17.1	14.8
1303	M	1941	68	28	0	0	40	103	107	0.962617	1		12				130/90	130	90		1	5	1	1	1	1	0				1		0	0	0		3	2	15	1	AR	0.7	1.9	0.1	9.1	11.8	21.3	16.4	16
1304	F	1944	65	37	1	2	40	126	129	0.976744	1	3	20	200/100	200	100	140/70	140	70	1	0		0	1	1	1	0		1	1	1	0	0	0	0	0	3	0		0	AR	0.3	2.2	0.2	7.4	10.1	18.2	12.8	18.3
1305	M	1947	62	36	1	2	43	123	122	1.0082	1	3	30	180/110	180	110	120/80	120	80	1	1	9	0	1	1	1	0		1	1	1	0	0	0	1	0	4	0		1	AR	4.1	70	1	6.5	81.6	15	23.6	20.7
1307	M	1972	37	39	1	2	43	143	127	1.12598	1	3	0.17	140/115	140	115	130/90	130	90	1	1	18	1	1	1	1	0		0	0	0	0	0	0	0	0	4	1	30	1	S	14	24.5	16.1	5.8	60.5	22.3	21.2	23.7
1308	F	1941	68	38	1	2	42	114	127	0.897638	1	3	25	260/180	260	180	120/60	120	60	1	0	3	0	1	1	1					1		0	0	1	0	3	2	40	0	S	0	10.4	0	20.9	31.3	0	19.8	0
1309	M	1948	61	39	1	2	48	120	105	1.14286	1	3	10	240/120	240	120	140/100	140	100	1		12	0		1	1							1	0	1	0	4	2	10	1	AR	11.6	18.1	0.5	3.8	33.9
1310	M	1954	55	28	0	0	41	92	105	0.87619	1	3	2	160/95	160	95	120/80	120	80	1		8	1	0	1	1	1			0			1		0	0	1	2	18	1	S	2.1	5.2	2.1	0.9	10.2	15.9	21.1	18.5
1311	F	1957	52	40	1	2	44	125	115	1.08696	1	3	9	240/110	240	110				1		18	1	0	1	1	0		1	1			1	0	1	0	2	1	13	0	S	5.3	11.6	1.4	10.1	28.3	22	25.6	17.3
1312	F	1952	57				36	106	103	1.02913	1	3	3	150/115	150	115	120/80	120	80	1		12	0	0	1	1			1				0	0	1	0	3	1	12	0	AR	14	39.9	0.6	8.2	62.8	25.4	28.1	18.6
1313	M	1939	70	27	0	0	42	106	102	1.03922	1		3				120/80	120	80	1		10	0	1	1	1			1						1	0	2	2	17	1	S	10.7	19.1	3.8	0.8	34.3	24.4	26.3	23.3
1314	F	2004	5	29	0	0	36	80	81	0.987654										0				0																	S	2	14.9	0.3	1.1	18.3	19.5	18.9	20.3
1315	F	1949	60	32	1	1	45	116	118	0.983051	1	3	2	170/70	170	70	135/80	135	80	1	1	18	1	1	1	1	0		0	0	0	0	1	1	0	0	3	0		1	S	6.7	53	8.2	9.5	77.3	22.5	23.8	22.4
1316	M	1947	62	31	1	1	45	115	117	0.982906	0	3		130/80	130	80	120/70	120	70	1	1	7	0	1	1	1	0		0	0	0	0	0	0	0	0	3	2	40	1	AR	1.3	13.4	2.7	15.7	33.1	14.7	23.9	25.1
1317	M	1947	62	30	0	0	44	121	113	1.0708	1	3	2	140/100	140	100	130/90	130	90	1	1	11	0	1	1	1	0		0	0	0	0	0	0				2	15	1	AR	4.9	24	0.3	23.1	52.3
1319	F	1943	66	35	1	2	38	103	120	0.858333	1	3	15	200/105	200	105	120/65	120	65	1	1	10	1	1	1	1	1		1	0	0	0	0	0	1	0	4	1	11	0	S	2.1	12.5	0.9	4.2	19.7	21.5	23.9	20.9
1320	M	1952	57	33	1	1	43	112	113	0.99115	1	3	8	200/120	200	120	145/95	145	95	1	0	8	1	1	1	1	0		1	1	0	1	0	0	1	0	3	2	45	0	AR	0	0.9	0.2	4.8	5.8	0	20.8	15
1321	M	1957	52	36	1	2	47	120	115	1.04348	1	3	15	200/140	200	140	140/95	140	95	1	1	12	1	1	1	1	0		0	0	1	1	0	0	0	0	3	1	40	0	AR	1.5	18.4	0.4	40.1	60.4	12.9	22.3	12.7
1322	F	1950	59	43	1	3		131			1	3	20	205/100	205	100	165/80	165	80	1	1	11	1	1	0	0			1	1	0	0	0	0	1	0	4	0		1	S	0.2	2.8	0.3	4.4	7.7	12	13.2	17.3
1323	M	1968	41	28	0	0	41	105	105	1	0						160/100	160	100	1	0	2	0	0	1	1	0		0	0	0	0	0	0	0	0	2	0		1	S	0.4	22.5	1.4	22.8	47	14	17.8	15.3
1324	M	1947	62	36	1	2	45	121	114	1.0614	1	3	1	180/140	180	140	120/70	120	70	1	1	4	0	1	1	1	0		1	1	1	0	0	0	1	0	2	0		0	AR	3.8	29.2	1.7	18.3	53	17.6	22.2	18.4
1325	M	1968	41	37	1	2	48	138	118	1.16949	1		10				160/100	160	100	1		20	0	0	1	1							0	0	1	1	3	0		0	AR	3.2	58.3	2.3	9.4	73.2	14	24.8	25.2
1326	M	1953	56	40	1	2	52	131	126	1.03968	1	3	5	240/130	240	130	160/100	160	100	1		20	1	1	1	1	1		1	1				0	1	0	3	2	30	0	S	1.5	37.3	0	2.1	40.9	13.9	23.5	0
1327	M	1963	46	41	1	3	47	125	110	1.13636	0						130/85	130	85	1		8	0	1	1	1										0	4	2	23		AR	0.5	1.5	0.3	30.3	32.6	16.6	15	13
1328	M	1980	29	35	1	2	43	115	105	1.09524							140/95	140	95				0	0	0	0							0	0	0	0	3	1	24	0	S	4.9	48.4	1.8	18.5	73.5	25.8	24.1	25
1329	M	1960	49	35	1	2	47	117	112	1.04464	1	3	1.5	170/115	170	115	120/80	120	80		0	6	0	0	0	0	0		0	0	0	0	0	0	1	0	4	0			AR	4.7	37	0.8	25.1	67.5	18	21	22.3
1330	M	1947	62	38	1	2	47	132	136	0.970588	1	3		130/80	130	80	120/70	120	70		0	2	0	0	1	1	0		0	0	1	0	0	0	0	1	3				S	3.1	2.7	1.5	3.4	10.8	22.1	19.8	17.8
1331	M	1948	61	36	1	2	42	116	122	0.95082	1	3	10	230/130	230	130	130/80	130	80			16	0	1	1	1			1			1			1	0	3	2	10		S	7	14.1	1.9	18.3	41.3	14.2	15.7	14.6
1332	M	1944	65	36	1	2	49	128	138	0.927536	1	3	12	180/110	180	110	130/70	130	70		0	7	0	1	1	1	0		1	1	0	0	0	0	0	1	4	2	7		AR	2.9	5.1	0.7	34.5	43.3	18.3	16.4	13.4
1333	M	1964	45	30	0	0	43	107	106	1.00943	0						130/75	130	75		1	8	0	0	0	0	0		0	0	0	0	0	0	0	1	1	0			S	0.3	31.9	1.9	11.7	45.8	14.5	24.1	25.4
1335	M	1947	62	35	1	2	46	118	110	1.07273	1	3	9	170/100	170	100	120/80	120	80		1	7	1	1	1	1	1		0	0	1	0	1	0	1	0	4	2	13		S	1.5	15.7	3.4	25.4	46	18.3	27.3	25.6
1336	M	1942	67	46	1	3	54	144	147	0.979592	1	3	7	175/120	175	120	145/75	145	75		1	16	0	1	1	1	0		1	1	0	0	0	0	0	1	4	0			S	1.3	35.2	1.3	27.1	64.8	14	20.9	15.4
1338	M	1961	48	41	1	3	41	140	143	0.979021	1	3	5	200/160	200	160	120/100	120	100		0	8	1	1	1						0	0	0	0	0	0	3	0			AR	2	19.4	0.4	9.9	31.6	20.3	22.3	45.2
1339	M	1941	68	28	0	0	40	111	106	1.04717	1	3	20	200/120	200	120	100/60	100	60		1	12	1	1	0	0	0		1	1	1	1	1	0	0	0	2	2			S	11.6	14.6	1.5	4.1	31.7	19.9	21.2	21.9
1341	M	1956	53	36	1	2	47	119	117	1.01709	1	3	12	150/90	150	90	140/90	140	90		1	12	1	1	1	1	0		0	0	0	0	0	0	0	1	3	0			S	0.9	18.2	3.2	6.2	28.5	16.1	27.4	26.5
1342	F	1956	53	39	1	2	43	119	121	0.983471	1	3	1	160/100	160	100	140/80	140	80		1	15	1	1	1	1	0		1	0	0	0	1	0	1	0	4	0			S	8.3	29.3	15.3	1.4	54.3	15.3	16.8	19.8
1343	M	1970	39	32	1	1	47	118	115	1.02609	1	3	2	160/100	160	100	140/100	140	100		1	18	1	1	1	1	0		0	0	0		1	0	1	0	2	0			AR	0.6	71.7	2	2.8	77	30.4	31.7	25.5
1344	M	1950	59	35	1	2	48	128	120	1.06667	1	3	2	160/90	160	90	150/80	150	80		0	8	0	0	1	0	0		0	0	0	0	0	0	1		3	2	10		S	1.3	8.2	0.9	5	15.4	16	22	15.3
1345	M	1957	52	47	1	3	49	153	136	1.125	1	3	1	220/160	220	160	160/110	160	110		1	12	0	1	1	1			0	1	0	0	1	0	1	1	3	0			S	6.5	63.2	18.4	3.3	91.4	18.8	19.8	19.9
1346	F	1960	49	26	0	0	37	92	107	0.859813	1	3	2	150/100	150	100	145/70	145	70		1	7	1	1	0				0	0	1	0	1	0	0	0	2	0			S	0.3	6.7	0.6	3.1	10.7	10.5	14.7	16
1347	M	1957	52	31	1	1	45	112	111	1.00901	1	3	15	210/110	210	110	130/80	130	80		0	6	1	1	1	1	0		1	1	0	1	0	0	0	0	3	2	17		S	0.4	4.2	0.6	7.3	12.5	12.8	15.7	16.5
1349	F	1970	38	48	1	3	49	160	161	0.993789	1	3	3	180/100	180	100	140/100	140	100		1	18	1	1	1	1	0		1	0	1	0	0	0	1	0	4	0			S	14.2	69.5	16	5.6	105.3	22.3	22.4	21.2
1350	M	1958	51	33	1	1	49	119	116	1.02586	1	3	6	200/120	200	120	130/80	130	80	0	1	15	1	1	1	1			1	0	0	0	1	0	0	0	2	1	20	1	S	11.1	34.8	11.5	2.7	60.1	19.1	27.9	25.4
1351	M	1964	45	34	1	1					0										1	12	0	0	1	1									1	1		0			AR	0.9	42.6	8.8	3.4	55.8	34.7	40.7	40.2
1352	F	1957	53	31	1	1	42	100	120	0.833333	1	3	5	160/90	160	90	125/80	125	80		1	8	0	1	1	1	0		0	0	1	0	0	0	0	0	1	1	5		S	5.2	48.8	3.7	20.3	78	12.1	16.2	14.4
1354	F	1963	46	44	1	3	41	130	138	0.942029	1	3	1	150/100	150	100	120/70	120	70		0	3	0	1	0	1	0		0	0	1	0	0	0	0	0	1	0			S	1.1	7.8	0.9	8.6	18.4	15.1	15.5	13.6
1355	M	1946	63	32	1	1	39	105	103	1.01942	1	3	1	160/110	160	110	155/100	155	100		1	11	1	1	1	1	1		0	0	0	0	1	0	1	1	4	1	30		S	2.5	30.7	4.2	6.9	44.4	15.7	23.9	26.4
1356	M	1941	68	26	0	0	42	103	99	1.0404	0	3		145/85	145	85	140/80	140	80		1	12	0	0	1	1	1		1	0	0	0	0	0	0	0	4	1	30		AR	1.6	5.3	0.3	9.4	16.6	15.7	15.9	19
1357	M	1972	37	34	1	1	47	120	112	1.07143	1	3	1	160/80	160	80	130/60	130	60		1	19	1	1	1	1	1		1	0	0	0	1	0	1	1	4	2	15		S	2.7	69.1	7	3.9	82.6	18.1	26	26.5
1358	M	1940	69	27	0	0	48	104	99	1.05051	1	3	30	260/140	260	140	135/85	135	85		1	14	1	1	1	1	1		1	0	1	0	0	0	0	0	4	1			S	14.4	5.1	4.2	8.6	32.3	22.4	20.2	24.5
1359	M	1952	57	44	1	3	47	152	142	1.07042	1	3	7	200/160	200	160	150/96	150	96		1	19	1	1	1	1	1		1	1	0	0	1	0	1	0	4	2	10		AR	16.8	40.9	5.5	28.5	91.8	15.5	17.9	18.7
1360	M	1965	45	40	1	2	51	140	130	1.07692	1	3	9	200/130	200	130	160/100	160	100		1	18	0	1	0	0			0	0	1	0	0	0	0	0	3	0			AR	3	41	0.8	9.6	54.4	17.9	25.6	21.7
1362	M	1956	54	30	0	0	43	106	107	0.990654	1	3	2	160/90	160	90	130/75	130	75		1	1	1	1	0	1	0		0	0	0	0	1	0	1	0	4	0			S	0	2	0	2.8	4.8	0	15.6	0
1364	M	1949	60	38	1	2	43	125			1	3	4	240/160	240	160	140/75	140	75		0	3	0	0	0	0	1			0	0	0	0	0	0	0	3	1	40		S	11.3	22.7	6.5	14.2	54.7	15.8	17.6	16.9
1365	F	1950	59	25	0	0	38	83	102	0.813725	1	3	7	180/100	180	100	120/80	120	80		0	6	0	0	0	1	0		1	0	0	0	0	0	0	0	3	0			S	1	3.2	0.3	2.3	6.8	11.7	19.1	19
1366	F	1973	36	42	1	3	40	114	139	0.820144	0										1	20	1	1	0	1	0		0	0	0	0	1	0	0	0	4	0			AR	0.9	5.3	0.3	15.8	22.3	12.9	15.1	18
1367	M	1951	59	41	1	3	55	136	141	0.964539	0										1	11	1	1	1		1						1				3	2	45		AR	1.9	9.3	0.5	13.7	25.5	17.6	15.8	17.5
1368	F	1947	62	29	0	0	41	111	120	0.925	1	3	5	180/100	180	100	120/90	120	90		1	10	1	1	1	1	0		0	0	0	0	1	0	0	0	3	0			S	4.6	26.8	3.6	11.4	46.4	21.8	24.6	22.8
1370	M	1943	66	35	1	2	50	132	112	1.17857	0						130/80	130	80		1	14	0	1	1	1	1		0	1	0	0	0	0	1	0	4	2	20		S	0.4	16.8	0.4	45	62.6	12	29.8	10
1371	F	1944	65	43	1	3	44	129			1	3	15	250/150	250	150	200/100	200	100		1	19	1	1	1	1	0		1	1	1	0	0	0	0	0	3	0			AR	0.3	2.2	0.5	23.2	26.2	14.2	15.4	19.1
1372	M	1953	56	32	1	1	43	121	117	1.03419	1	3	10	220/120	220	120	150/90	150	90		1	19	0	1	1	1	1		0	0	0	0	0	0	1	1	2	2	35		S	0.1	15.5	0.1	28.3	44.1	17	20.7	30.5
1373	M	1960	50	44	1	3	53	150			1	3		170/100	170	100	135/70	135	70		1	13	0	1	0	0	1		0	0	0	0	0	0	0	0	3	1	60		S	5.8	83	20	8.8	117.8	19.3	19	21
1374	M	1954	55	38	1	2	52	120	125	0.96	1	3	12	170/110	170	110	140/90	140	90		1	10	1	0	1	1	0		0	0	0	0	0	0	0	0	3	2	5		S	6.1	47.5	4.6	2.1	60.3	15.9	19.7	17.6
1375	F	1957	52	25	0	0	31	85			1	3	12	220/130	220	130	130/70	130	70			6	1	1	1	1	0				0	0	0	0			2	0			AR	0	2.3	0.2	8.4	10.8	0	14.2	11
1376	M	1964	45				46	129	130	0.992308	0										1	16	0	1	1	1	1		0				0	1	0	0	1	1	20		S	0	81.4	3.1	17.3	101.7	0	23.3	17.7
1377	F	1954	55	30	0	0	36	110	118	0.932203	0						125/80	125	80		0	2	0	0	1	0	0		1	0	0	0	1	0	0	0	1	0			S	1.3	19.6	1.5	15.5	37.9	16.4	16.4	14.6
1378	M	1979	31	28	0	0	40	95	99	0.959596	0										1	10	0	0	0	0	0		0	0	0	0	0	0	0	0	1	1	17		S	0.1	5.7	0.4	14.5	20.7	12	15	14.5
1379	M	1963	46	34	1	1	45	124	118	1.05085	1	3		140/110	140	110	120/70	120	70		1	16	1	1	0	1	1		0	0	1		1	0	0	0	3	1	17		S	0	9.4	1	24	34.5	0	15.8	19.9
1380	M	1954	56	36	1	2	50	130	112	1.16071	1	3	5	200/140	200	140	140/90	140	90		1	4	0	1	1								0	0			3	0			S	0.5	13.5	0.5	35	49.6	13.3	20	32.8
1381	F	1944	66	26	0	0	38	92	100	0.92	1	3	8	200/100	200	100	130/75	130	75		1	14	1	1	1	1			1	0	0	0	0	0	0	0	3	1	30		S	0.7	3.8	0.3	1.2	6	15.4	16.5	17.8
1382	M	1948	60	29	0	0	44	109	112	0.973214	1	3	6	200/95	200	95	160/80	160	80		0	4	0	0	1	1			0	0	0	0	0	0	0	0	4	1	20		S	0.4	17.3	0.9	19	37.5	11.7	17.7	17.6
1383	M	1969	40	41	1	3	48	121	119	1.01681	0						120/80	120	80			21	1	1	1	1			0	0	0	0	1	0	0	0	4	2	20		S	10.2	104.6	26.6	9.1	150.5	13.3	15.1	14.8
1384	M	1959	51	35	1	2	45	122	121	1.00826	1	3	1	160/90	160	90	130/70	130	70		1	8	0	1	1	0	1		1	1	1	0	0	0	0	0	4	2	15		S	2.4	17.6	3	23.9	47	16.4	20.7	23.5
1385	F	2005	5	37	1	2	38	92	100	0.92	1	3		110/70	110	70	110/70	110	70		1	15	0	1	1	1			0	0	0	0	0	1	1	1	3	0			AR	5.1	10.5	3.1	26.1	44.8	21.7	19	22.4
1386	M	1963	46	33	1	1	46	115	119	0.966387	0	3		135/90	135	90	126/87	126	87		1	22	1	1	1	1	0		1	0	0	0	1	0	1	1	3	2	15		S	5.3	21.4	31.7	3.1	61.6	30	39.6	45
1387	M	1954	56	34	1	1	48	121	117	1.03419	1	3	3.5	240/100	240	100	130/80	130	80		0	2	0	1	1	1	1		0	0		0	0	0	1	0	4	2	80		S	0.2	2	0.3	21.6	24.1	11	14.8	25.3
1388	M	1954	56	37	1	2	46	123	129	0.953488	1	3	1	190/110	190	110	140/80	140	80		1	23	1	1	1		0			0	0	0	0	0	0	0		2	74		S	0	85	5	10	100	0	16.5	22.5
1389	M	1971	38	37	1	2	45	125	123	1.01626	1	3	2	160/110	160	110	120/95	120	95		1	3	1	1	1	1	0		0	0	0	0	0	0		0	1	0			S	3.2	18	3	22.7	46.9	16.1	18	20.6
1390	M	1981	28	26	0	0	38	88	93	0.946237	0										1	16	0	0	0	0	0		0	0	0	0	1	0	0	0	3	1	5		S	0.2	18.2	0.2	19.5	38	10.5	18.7	19
1391	F	1942	67	28	0	0	36	97	103	0.941748	1	3	6	240/120	240	120	170/90	170	90			20	1	0	1	1			1				0		1		3	0			S	0.5	8.4	0.3	11.1	20.3	13.5	17.3	14.3
1392	F	1962	48	23	0	0	35	108	110	0.981818	0						120/70	120	70		0	2	1	1	0	1	0		0	0	0	0	0	0	0	0	1	0			AR	0.8	4	0	4	8.7	14.2	14.8	0
1393	M	1963	46	34	1	1	59	126	114	1.10526	1	3	2	240/120	240	120	180/100	180	100		1	10	0	1	1	1			1	0	0	0	1	0	1	1	4				S	0.6	61.5	3.6	21.9	87.7	12.2	19	15.9
1395	F	1952	58	36	1	2	38	118	115	1.02609	1	3	8	190/100	190	100	150/100	150	100		1	9	1	1	1	1			1	1	1		0	0			2	0			S	0.7	24.5	1.1	30	56.3	13.7	17.8	37.8
1396	F	1955	55	42	1	3	43	130	141	0.921986	1	3	8	160/100	160	100	130/85	130	85		1	15	1	1	1	1	0		1	1	0	0	0	0	0	0	3	0			S	2	14.8	1.6	20.8	39.2	15.5	17.4	14.3
1397	M	1968	42	37	1	2	53	134	119	1.12605	1	3		140/90	140	90	140/85	140	85		1	15	0	0	1	1	0		0	0	0	0	0	0	1	1	2	0			AR	4.6	49.7	7.8	11.7	73.8	16.1	23.2	22.8
1400	M	1952	57	27	0	0	42	114	112	1.01786	1	3	6	150/100	150	100	120/80	120	80		0	5	0	1	1	1	0		0	0	0	0	0	0	0	0	1	0			S	0.5	5.1	0.2	24.2	30	11.5	14.2	10.5
1401	F	1952	57	32	1	1	42	120	125	0.96	1	3	4	170/100	170	100	155/90	155	90		0	15	0	0	0	0	0			1	0	0	0	0	0	0	4	2	12		S	1.9	24.8	0.6	27.4	54.7	19.3	18.7	12.3
1403	M	1948	62	33	1	1	43	117	116	1.00862	1	3	4	130/95	130	95	120/80	120	80		1	13	0	0	1	1			0	0	1	0	0	0	0	0	3	2	1		S	0.5	7.9	1.2	18.2	27.8	14.5	16	13.2
1404	M	1967	42	27	0	0	41	97	96	1.01042	0						120/80	120	80		1	17	0	1	1	1			0	0	0	0	0	0		0		0			S	2.3	24.5	3.4	11.9	42.2	18.8	21.3	21.5
1405	F	1948	62	33	1	1	37	115	107	1.07477	0						120/70	120	70		1	11	1	0	1	1			0	0	0	0	0	1	0	0	3	0			S	0.5	19.6	0.5	24	44.5	15	16.5	13.8
1406	F	1950	59	51	1	3	47	160	165	0.969697	1	3	35	240/180	240	180	160/90	160	90		1	11	1	1	1	1			1			1					2	2	30		AR	1.4	73.9	2.3	26.4	104	28.3	20.3	26.2
1407	M	1973	37	34	1	1	43	120	127	0.944882	0						120/70	120	70		0		0	0	0	0	0		0	0	1	0	0	0	0	0	2	1	12		S	0.8	8.8	0.2	1.2	10.9	13.4	18.2	11
1408	M	1943	67	36	1	2	42	116	111	1.04505	1	3	7	150/90	150	90	120/80	120	80		1	13	0	1	1	1	0		0	0	0	0	0	0	0	0	1	2	20		S	5.9	4.3	1.2	19.9	31.2	19	17.9	17.1
1409	M	1954	55	29	0	0	45	102	97	1.05155	1	3	5	180/100	180	100	120/70	120	70		1	9	0		1	1	0			0	0	0	0	0	0	0	2	1	12		S	11.8	13.3	2.7	14	41.8	25.1	23.1	24.9
1410	M	1946	63	36	1	2	41	114	123	0.926829	1	3	1	150/90	150	90	120/70	120	70		0	10	0	0	1	1							1	0				1	35		S	2.1	0.7	0	20	22.8	14.3	14	0
1411	F	2005	5	40	1	2	38	109	109	1	0										0		0	0	1	0	0		0	1	0	0	0	0	0	0		0			AR	0	4	1.1	18	23.1	0	16.3	12.3
1412	M	1969	41	31	1	1	42	100	98	1.02041	0											6	0	0	0	1	0		0	0	0	0	0	0		0		2			S	2.9	47	16.7	10	76.6	21	23.6	27.6
1414	M	1970	39	30	0	0	44	112	114	0.982456	0						120/70	120	70		1	12		0	0	0	0						0	0		1	3	0			S	0.4	58.2	0.3	6.5	65.4	19.3	35.4	44.5
1415	M	1958	52	35	1	2	42	111	109	1.01835	1	3	4	170/96	170	96	140/70	140	70			7	1	1	1	1			0	0	0	0	0	0	0	0	2	0			S	0	21.1	0.5	17.3	38.9	0	21.5	17.7
1414	M	1958	52	40	1	2	46	129	121	1.06612							140/70	140	70			3	1	1	1	1	1		0	0	0	0	0	0	0	0	3	2	80		S	3.4	34.3	4.1	12	53.8	18.9	23.5	19.3
1415	M	1950	59	41	1	3	45	127	112	1.13393	1	3	6	240/	240		125/90	125	90		1	7	1	1	1	1	0		0	0	0	0	0	0	0	0	4	1	18		S	0.2	25.2	2	21.5	48.9	10	19.7	18
1416	M	1975	34	34	1	1	44	118	115	1.02609	0						130/80	130	80		1	12	1	0	1	1	0		0	0	0	0	1	0	0	0	3	1	15		S	12.4	25.7	37.5	1.6	77.2	31.4	34.5	36.6
1418	M	1959	51	31	1	1	40	112	110	1.01818	1	3	2	189/100	189	100	136/84	136	84			5	0	1	1	1	0		0	0	0	0	1	0	0	0	3	0			S	1	22.4	1	16	40.3	23.5	18.9	19.4
1419	F	1948	61	27	0	0	39	106	112	0.946429	1	3	5	160/80	160	80	130/80	130	80			11	0	0		1	0			0	0	0	0	0	0	0	2	0			S	2.1	22.8	1.4	8.6	34.9	14.8	15.6	15.3
1420	M	1951	58	28	0	0	43	100	97	1.03093	1	3	2	190/100	190	100	130/80	130	80			4	0	0	1	1	0		1	0	0	0	0	0		0		2	32		S	0.5	14	1.1	12.9	28.6	13.5	19.3	13.3
1423	M	1977	33	32	1	1	43	108	112	0.964286	1	3	3	180/120	180	120	130/70	130	70		1	14	1	1	1	0	0		0	0	0	0	0	0	0	1		2	5		S	1.8	59.4	7.8	0.8	69.9	18.4	25	25.4
1424	M	1964	45	38	1	2	45	135	150	0.9	0											6	1	1	1	1			0	0	0	0	0	0	0	0	3	0			S	0	0.6	0	23.2	23.8	0	12	0
1425	F	1949	61	28	0	0	38	114	120	0.95	1	3	4	250/130	250	130	220/110	220	110			7	1	1	1	1			1		0	0	0	0	0	0	2	0			S	1.8	29.1	1	5.5	37.4	21.4	22.9	23.4
1426	M	1963	47	30	0	0					0										1	11	1	1	1	1												1			S	2.9	21	1.3	24.3	49.5	14.6	16.7	17.8
1427	M	1970	40	42	1	3	49	129	123	1.04878	1	3	4	150/110	150	110	130/80	130	80		1	8	1	1	1	0	0		1	1	0	0	1	0	0	0	2	1	25		S	0.5	7	0	22.8	30.3	12.9	18.3	0
1429	M	1958	52	30	0	0	39	104	99	1.05051	1	3	10	200/100	200	100	105/65	105	65		1	12	0	1	1	1	0		0	1	0	1	0	0	1	0	4	2	25		S	20.9	6.6	2.8	17.1	47.4	21.5	18.5	24.9
1430	F	1953	57	35	1	2	40	115	112	1.02679	1	3		170/95	170	95	135/90	135	95			16	0	1	0	1	0		1	0	0	1	0	0	0	0	1	2	9		S	1.3	1	0	3.8	6	14.4	16.4	0
1431	M	1961	49	44	1	3	46	139	122	1.13934	1	3	10	190/110	190	110	140/90	140	90		1	22	1	1	1	1	0		1	1	0	0	0	0	0	0	2	1	25		S	2.9	78.5	6.5	6.2	94.1	17.6	21.4	23.1
1432	F	1965	45	25	0	0	34	88	94	0.93617	0	3		130/90	130	90	130/85	130	85		1	7	1	0	0	1	0		0	0	1	0	1	1	1	0	2	0			AR	0.4	4.6	0	17.9	22.9	12.2	17.7	0
1433	M	1958	51	32	1	1	46	110	110	1	1	3	0.33	140/100	140	100	120/80	120	80		1	15	0	1	1	1	0		0	0	0	0	1	0	1	0	2	2	15		S	0.7	79.2	0.7	4.8	85.4	17.1	23	22.5
1434	M	1941	68	25	0	0	44	98	103	0.951456	1	3	20	180/110	180	110	135/85	135	85		0	8	0	1	1	1	0		1	1	0	0	1	1	1	0	4	2	10		S	10.3	11.5	9.3	6.3	37.3	35.2	28.4	40.4
1436	M	1957	53	39	1	2	47	121	119	1.01681	1		5									11	1	1	1	1	0		1	1		0	0	0	0	0	3	2	5		S	0.3	5.7	0.2	8.1	14.4	14.5	16.5	14.5
1438	M	1968	42	44	1	3	52	179	121	1.47934	1	3	10	190/110	190	110	160/100	160	100		1	16	1	1	1	1	1		0	0	0	0	0	0	1	1	4	1	5		S	9.2	63.8	27.4	3.3	103.6	19.7	20.4	21.5
1439	F	1954	56	40	1	2	41	124	132	0.939394	1	3	10	160/100	160	100	130/75	130	75		1	5	0	1	1	1			0	0	0	0	0	0	0	0	2	2			S	1.5	11.5	0.9	19.7	33.7	17.6	15.9	14.6
1441	M	1993	16	29	0	0	39	106	110	0.963636	0						120/70	120	70		0	8	0	1	0	0	0		0	0	0	0	1	1	0	0	3	0			S	0.3	0.5	0	5.5	6.3	14.5	15.8	0
1443	M	1963	46	29	0	0	42	109	105	1.0381	0						130/70	130	70		1	13	1	1	1	1	0		0	0	1	0	1	0	0	0	3	1	13		S	5.8	65.7	11	1.9	84.3	16.1	28.9	23.9
1445	F	1953	57	24	0	0	32	68	88	0.772727	0	3		165/95	165	95	120/70	120	70			5	1	1	0	1	0		0	0	0	0	1	0	0	0	2	0			S	1	22	1.4	6.5	30.9	13.6	18.9	17.1
1447	M	1984	26	52	1	3	44	143	135	1.05926	0										1	24	1	1	1		0		0	0	1	0	0	0		0	4	1	24		S	12.4	124.7	10.8	2.3	150.2	15	16.4	18.5
1449	F	1958	51	32	1	1	35	85	105	0.809524	1	3	15	180/110	180	110	140/80	140	80		1	13	0	1	1	1	0					1	0	0	0	0	3	0			S	2.3	16.3	2.6	11.3	32.5	15.4	22.8	23.1
1450	M	1944	66	31	1	1	46	118	129	0.914729	0	3		130/80	130	80	90/60	90	60		0	12	0	0	1	1			1	1	0	1	1	0	0	0	3	1	45		S	0.9	16.5	2.8	27.2	47.4	17.3	19.5	21.3
1451	F	1971	39	34	1	1					1	3	2	180/100	180	100	120/70	120	70		1		0	1	0	1	0		0	0	0	0	0	0	0	0		0			S	0.4	1.9	0	3.2	5.4	11.8	13.3	0
1452	M	1952	57	36	1	2	47	121	106	1.14151	0										1	17	1	0	0	1	1		0				0	0		0	4	2	40		S	0.2	21.4	1.5	12.4	35.5	11.5	17.2	20.4
1453	M	1951	59	29	0	0	45	101	97	1.04124	1	3	10	180/100	180	100	135/75	135	75	1	1	16	0	1	1	1	0		1	0	0	0	0	0	0	0	2	0		1	S	4.4	36	9	13.9	63.3	18.2	19.6	20.8
1454	M	1966	44	36	1	2	48	110	115	0.956522	1	3	0.08	180/115	180	115	125/80	125	80		1	15	0	1	1	1	0		0	0	0	0	0	0	0	0	3	2	20		S	7.3	76.3	1.9	5.2	90.7	27.8	25.3	23.7
1455	F	1948	61	45	1	3	43	121	138	0.876812	1	3	10	210/120	210	120	130/100	130	100		1	18	1	1	1	1	0		1	1	0	0	1	0	0	0	4	0			S	1	64.5	1	6.9	73.4	30.2	32.1	22.8
1459	F	1975	35	47	1	3	43	125	145	0.862069	1	3	2	220/140	220	140	140/80	140	80			10	1	1	0	1	0		0	0	0	0	0	0	0	0		1	15		S	0	2.7	0.2	5.9	8.8	0	18.9	12.5
1460	M	1980	29	28	0	0	42	103	100	1.03	0	3		120/70	120	70	115/70	115	70		1	14	0	0	0	0	0		0	0	0	0	1	0	0	0	2	1	14		S	1.2	68.8	2	3.4	75.5	13.3	25.7	20.1
1461	M	1977	33	37	1	2	48	123	124	0.991935	0						130/70	130	70		1	20	1	1	0	0	0		1	0	0	0	1	1	1	1	2	1	14		S	8.3	42.1	28.1	0.1	78.6	23.2	24.1	24.6
1462	M	1967	43	31	1	1	44	112	109	1.02752	0	3		140/60	140	60	120/70	120	70		1	16	0	1	1	1	0		0	0	0	0	1	1	1	1	4	1	22		S	40.8	19.2	14.9	1.3	76.2	35.8	28.1	36.2
1465	M	1957	53	19	0	0	34	73	84	0.869048	0											4	0	1	1	1	1		0	0		0	0	0	0	0	2	2	90		S	10.1	6.2	0.5	25.4	42.2	21	19.6	20
1466	M	1957	53	32	1	1	42	110	104	1.05769	0						100/65	100	65			4	0	1	1	1	0		1	1	1		0	0	0	0	2	2	50		S	10.4	7.7	1.2	23.3	42.6	23.3	24.3	20
1468	M	1964	46	38	1	2	45	120	118	1.01695	1	3	29	180/125	180	125	140/90	140	90		1	13	0	1	1	1	0		1	0	1	0	0	0	1	0	4	0			S	0.5	5.1	0	34.7	40.3	12.3	18.1	0
1470	M	1977	33	35	1	2	47	122	112	1.08929	0	3		130/90	130	90	120/70	120	70			12	0	1	1	1	1		0	0	0	0	0	0	0	0	3	2	1		S	2.6	71	14.6	5.1	93.3	20.8	25.8	26.7
1471	M	1956	54	39	1	2	54	124	125	0.992	0						120/70	120	70		1	12	0	0	1	1	0		0	0	0	1	0	0	0	0	4				S	1	64.5	7.9	2.4	75.9	28.1	32.1	28.8
1472	M	1981	29	21	0	0	37	85	102	0.833333	0	3		120/70	120	70	120/70	120	70		0	3	0	1	0	0	0		0	0	0	0	1	0	0	0	1	1	5		S	3	0.5	0.3	2	5.7	17.8	11.8	13.3
1473	M	1967	43	44	1	3	54	144	122	1.18033	1	3	2	180/90	180	90	145/85	145	85		1	22	1	1	1	1			0	0	1	0	0	0	1	1	4	1	25		S	8.8	65	7.5	1.7	82.9	13	17.1	13.4
1474	F	1947	62	39	1	2	43	114	126	0.904762	1	3	7	150/100	150	100	120/80	120	80		1	11	1	1	1	1	0		0	0	1	0	0	1	1	1	3	0			S	0.8	6.6	0.4	7.4	15.2	19	17.3	14.5
1475	M	1954	55	27	0	0	41	107	108	0.990741	1	3	15	165/110	165	110	145/100	145	100		1	9	0	0	1	0	0		0	0	0	0	1	0	0	0	2	0			S	5	33.2	5.4	21.6	65.2	13.9	18	17.9
1477	F	1955	55	48	1	3	47	146	148	0.986486	1	3	30	220/140	220	140	150/100	150	100		1	12	1	1	1	1			1	1	1	1	0	0	0	0	3	1	20		S	0.6	13.8	2	37.2	53.6	10.5	14.9	16.2
1478	M	1981	29	31	1	1	44	121	118	1.02542	0						120/70	120	70		1	9	0	1	1	1	0		0	0	0	0	1	0	1	0	2	0			S	2.7	3.2	0.9	8.2	15	14.8	15.8	14.1
1779	M	1958	52	25	0	0	39	97	99	0.979798	0	3		130/70	130	70	120/75	120	75		0	2	0	0	1	1	0		0	0	1	0	1	0	0	0	2	0			S	0.5	23.4	1.4	4.3	30	15.2	25.9	23.6
1480	M	1941	69	41	1	3	52	133	119	1.11765	1	3	5	160/100	160	100	140/90	140	90		1	15	0	1	1	1	0		1	1	0	0	0	0	0	1	4	0			S	7	47.1	0.7	12.6	67.4	30.1	28	19.9
1481	F	1954	56	46	1	3	47	125	135	0.925926	1	3	10	180/110	180	110	130/80	130	80		1	14	1	1	1	1	0		1	1	1	0	1	1	0	0	4	0			S	6	28.6	0.6	28.8	63.9	15	15	13.8
1482	M	1950	60	37	1	2	46	121	126	0.960317	1	3	1	160/85	160	85	120/70	120	70		1	12	1	1	1	1	0		1	0	0	0	0	1		0	4	0			S	0.9	5.5	0	24.6	31	16.6	15.9	0
1484	M	1974	35	31	1	1	47	117	120	0.975	1	3	3	190/100	190	100	130/80	130	80		1	15	1	1	1	1	0		0	0	0	0	0	1	1	1	2	1	20		S	0.9	72	2.9	15.3	91.2	13.3	21	15.4
1485	M	1940	70	39	1	2	46	132	120	1.1	1	3	10	150/100	150	100	130/80	130	80		1	15	0	1	1	1	0		0	0	0	0	1	1	1	1	3	2	40		S	1.7	64.7	1.1	7.8	75.3	19.7	25.1	24.4
1487	M	1959	51	31	1	1	43	114	115	0.991304	1	3	3	155/97	155	97	120/80	120	80		1	12	1	0	1	1	0		0	0	0	0	1	0	0	0	2	2	40		S	2.6	25.3	3	26.9	57.8	16.4	20.8	18.1
1489	M	1957	53	34	1	1	46	121	119	1.01681	1	3	2	160/95	160	95	120/80	120	80		1	16	0	1	1	1	0		1	0	0	0	0	0	0	0	3	2			S	1.3	49.7	0.3	9.2	60.4	17.9	34.7	21.3
1490	M	1952	58	32	1	1	48	120	118	1.01695	1	3	1	170/90	170	90	140/80	140	80		0	8	0	1	1	1	0		0	0	0	0	0	0	0	0	3	0			S	2.2	32	2.4	9.3	45.9	14.6	17.4	19
1493	M	1961	48	28	0	0	43	110	107	1.02804	1	3	0.25	180/120	180	120	150/95	150	95		1	15	0	0	1	1			0		1	0	1	0	0	1	2	2	60		S	1.3	5.9	0.3	12.7	20.2	15.6	19.6	16.3
1494	M	1949	61	32	1	1	45	120	121	0.991736	1	3	20	160/100	160	100	135/80	135	80		1	10	0	1	1	0	0		1	0	0	0	0	0	0	0	4	0			S	2.1	59.7	1.3	9.3	72.5	17.4	34.4	26.1
1495	F	1966	44	37	1	2	41	122	130	0.938462	1	3	2	150/110	150	110					1	19	1	1	1	1			0	0	1	0	0	1	1	0	4	1	15		S	0	88.2	0	13.3	101.5	0	21.9	0
1496	F	1955	55	30	0	0	35	92	98	0.938776	0	3		135/80	135	80				1	0	2	0	0	0	1	0		0	0	0	0	0	0	1	0	4	0		1	S	0.8	36.6	0.1	22.7	60.2	13.1	19.1	18
1498	F	1959	50	30	0	0	35	83	96	0.864583	1	3	0.5	180/110	180	110	140/80	140	80		1	8	0	0	1	1	0		0	0	0	0	1	0		0		0			S	0	36.3	0	26.4	62.8	0	20.9	0
1499	M	1944	66	25	0	0	40	108	104	1.03846	1	3	5	180/80	180	80	120/70	120	70		1	3	0	1	1	1	1		1	0	1	0	1	0	0	0	3	2	40		S	0.3	3.4	0	19.1	22.8	16.8	20.4	0
1501	M	1957	53	22	0	0	36	73	81	0.901235	0	3		130/80	130	80	120/80	120	80		0	9	1	1	1	1	0		0	0	0	0	0	0	1	0	3	1	30		S	0.3	5.6	0	19.4	25.3	17	19.2	0
1503	M	1949	61	38	1	2	43	124	121	1.02479	1	3	10	190/110	190	110	140/80	140	80		1	14	0	1	1	1	1		1	0	0	0	1	0	0	0	2	2	20		S	0.3	5.8	0.2	49	55.3	11	15.6	15.5
1504	F	1954	56	31	1	1	38	94	110	0.854545	1	3	6	160/100	160	100	135/80	135	80		0	8	1	1	0	0	0		0	0	0	0	0	0	0	0	4	0			S	1	14.1	0.8	21.3	37.2	11.7	16.9	13.3
1506	M	1968	42	35	1	2	44	119	115	1.03478	0						130/85	130	85		1	23	1	1	1	1			0	0	0	0	1	1	1	0	4	1	40		S	1	75.3	1	0	77.3	37	33.1	36.5
1507	M	1951	59	41	1	3	55	144	122	1.18033	1	3	3	150/110	150	110	130/90	130	90		1	16	0	1	1	1			0	0	0	0	0	0	0	0	4	0			S	3.4	48.7	7.2	2.6	61.9	32	40.9	40.4
1508	M	1967	43	26	0	0	41	103	105	0.980952	1	3		150/90	150	90					0	6	0	0	0	0	0		0	0	0		0	1				2			S	0.4	1.9	0	5.1	7.3	14.5	17.2	0
1509	F	1955	55	50	1	3		136	150	0.906667	1	3	10	220/120	220	120	150/90	150	90			18	1	1	0	1							0	0	0	0	3	0			AR	1.7	69.3	4.6	9.3	85	12.9	26.5	16.5
1511	M	1980	30	25	0	0	40	93	91	1.02198	0						120/80	120	80		0	6	0	0	1	0	0		0	0	0	0	0	0	0	0	2	1	10		S	0	0	0	15.3	15.3	0	0	0
1513	M	1961	49	32	1	1	41	122	120	1.01667	0									0	1	2	0	1	0	1			1	1	1		0	0		0	2	2	30	0	S	4.5	3.7	0.1	9.8	18.1	21.5	19.9	22.5
1514	M	1944	66	29	0	0	45	121	118	1.02542	0	3	5	160/100	160	100	140/90	140	90	1	0	9	1	0	1	1	0		0	0	0	0	1	1	1	1	3	0			S	1.6	18.9	7.9	12.3	40.8	23.6	39.7	33.7
1516	M	1940	70	27	0	0	43	106	114	0.929825	1		10							1		9	0	1	1	1					1							0			S	0.9	36.5	0	16.7	54.1	19.8	32.7	0
1517	M	1955	55	23	0	0	40	101	109	0.926606	0	3		120/80	120	80	110/70	110	70	1	0	3	0	0	0	0			0	0	1	0	0	0	0	0	1	2	10	0	S	2.3	7.8	0.6	6.7	17.4	14.9	18	20.6
1518	M	1968	42	35	1	2	43	108	106	1.01887	0	3		160/110	160	110	130/80	130	80	1	1	8	0	1	1	1	0		0	0	0	0	1	0		1	2	0		0	S	3.1	11.5	0.4	29.4	44.5	13.6	15.3	13
1520	M	1941	68	26	0	0	42	105	100	1.05	1	3	7	200/105	200	105	120/80	120	80	1	1	14	0	0	1	1	0		0	0	0	0	0	0	0	0	3	2	50	1	S	0.6	15.6	0	14.4	30.6	10.1	17.6	0
1521	M	1949	60	37	1	2	45	124	124	1	1	3	10	170/110	170	110	130/80	130	80	1	1	5	0	0	1	1	0		0	0	0	0	0	0	1	0	4	2	10	1	S	3.1	22.5	0.4	25.5	51.5	13.5	20.3	18
1522	F	1952	57	27	0	0	33	83	97	0.85567	1	3	2	180/115	180	115	140/90	140	90	1	1	11	1	1	1	1	0		1	0	0	0	0	0	1	0	3	0		0	S	1.1	9.4	0.2	20.3	31	21.2	16.8	16.8
1523	F	1986	24	58	1	3					0																														S	0.4	8.4	0	16.4	25.2	14.9	13.7	0
1524	F	1953	57	35	1	2	40	106	115	0.921739	1						130/80	130	80	1		3	0	1	1	1	0						0	0	0	0	1	1	25	0	S	0.3	26.1	0.1	16.4	42.9	12.5	19.1	19
1525	F	1943	67	31	1	1	41	109	117	0.931624	0						130/80	130	80	1	1	12	0	0	1	1	0		0	0	0	0	1	0	1	0	3	0			S	1	32.3	1.1	19.6	54	15.3	25.4	22.6
1527	F	1951	59	34	1	1	40	107	111	0.963964	1	3	24	200/140	200	140	140/80	140	80	1	1	7	0	1	1	1	0		1	0	0	0	0	0	1	0	4	0		0	S	2.4	30.8	0.8	21.6	55.5	13.1	16.9	17.8
1528	F	1953	57	24	0	0	30	81	91	0.89011	1	3	2	160/110	160	110	120/80	120	80	1	1	12	1	1	1	1	0				1		0	0	0	0	3	0		0	S	0.5	29.8	0.3	10	40.7	15.6	26.1	22.5
1529	M	1966	44	37	1	2	46	123	130	0.946154	1	3	1	150/110	150	110	130/70	130	70	1	1	14	0	1	1	0	0		0	0	0	0	0	1	1	0	4	1	25		S	2.2	37.3	0.1	5.8	45.4	15.8	33	23
1530	F	1958	52	29	0	0	52	98	108	0.907407	0	3		120/70	120	70	110/70	110	70	1	1	11	0	0	0	0	0		0	0	0	0	1	0	0	0		0		1	S	0.5	39.4	0.7	22.5	63	14.5	18	23
1531	M	1964	46	35	1	2	45	102	100	1.02	1	3	0.08	180/120	180	120	150/105	150	105	0	1	9	1	1	1	1	0		0	0	0	0	1	0	0	0	2	2	5	1	S	0	12.3	0.2	11.3	23.7	0	18.1	31
1532	M	1930	80	33	1	1	43	109	107	1.01869	1	3	40	180/100	180	100	160/80	160	80	1	1	15	0	1	1	1	0		1	1			1	0	0	0	2	2	80		S	0.4	22.1	1.3	9.7	33.6	11.8	22.6	19.7
1533	F	1959	51	26	0	0	39	101	114	0.885965	0	3		120/70	120	70	110/70	110	70	1	0	10	1	1	1	1	0		0	0	0	0	0	0	0	0	2	0		1	S	0	6.9	0.3	8.2	15.3	0	22.5	15.5
1534	M	1964	46	28	0	0	43	109	113	0.964602	1	3	10	170/110	170	110	130/80	130	80	1	0	1	1	1	0	0			0	0	0	0	1	1	0	0	2	2	15	1	S	0.1	7.1	0.1	16.9	24.3	12.5	16.1	10
1535	M	1935	75	35	1	2	50	130	128	1.01562	1	3	20	190/110	190	110	140/80	140	80	1	1	16	0	1	1	1	0		1	1	0	0	0	0	0	0	2	0		1	S	1.3	25.7	0.3	14	41.3	13.9	20.5	27
1536	F	1954	56	29	0	0	37	94	105	0.895238	1	3	10	200/115	200	115	138/85	138	85	1	1	10	1	1	1	1	1		0	0	0	0	0	0	0	0	3	1	13	0	S	0.6	31.9	3.9	15.9	52.1	12	19.2	24.2
1537	M	1943	67	34	1	1	51	117	114	1.02632	1	3	15	180/100	180	100	130/70	130	70	1	1	8	0	1	1	1			1	1	1	0	0	0		1	4	2	21	0	S	4.8	54.2	0.9	1.4	61.3	21.8	25.5	30.5
1539	M	1973	37	36	1	2	43	118	109	1.08257	0									1	1	17	1	1	0	1	0		0	0	0	0	0	0		1	3	1	15	1	S	1.6	56.7	2.3	0.6	61.2	12.4	20.8	24.2
1541	F	1953	57	37	1	2	42	120	122	0.983607	1	3	19	210/135	210	135	140/80	140	80	1	1	9	1	1	1	1	0		1	1	0	0	0	0		1	4	0		0	S	0.3	24.1	0.3	9.5	34.2	17.8	21.6	33.5
1542	M	2003	7	23	0	0	34	82	84	0.97619	0									1	0		1	0	1	1	0		0	0	0	0	0	0	0	1	3	0		0	AR					7
1544	M	1969	41	35	1	2	47	121	119	1.01681	1	3	2	190/110	190	110	140/90	140	90	1	1	11	0	1	1	1	0		0	0	1	0	0	0	0	0	3	0		1	S	0.4	12.3	0.2	13.3	26.1	14.3	16.1	11.5
1545	M	1967	43	28	0	0	43	129	126	1.02381	1	3	2	150/100	150	100	120/70	120	70		0	4	0	0	0	0	0		1	0	0	0	0	0	0	0	2	0		1	S	6.4	3.5	2	3.8	15.7	18.1	17.4	17.5
1546	M	1966	44	50	1	3	46	143	150	0.953333	0									1	1	18	1	1	0	0	0		1	1	0	0	0	0	0	0	3	0		0	S	4	42.2	5.1	1	52.2	12.1	18.5	17
1547	F	1957	53	31	1	1					0									1	0		1	1	0		0		0	0	0	0	0					1			S	0.5	34.3	3.1	8	45.9	13.3	24.9	19.8
1550	F	1959	52	52	1	3	45	143	160	0.89375	1	3	10	180/100	180	100				1	1	14		1		1	0		0	1	0	0	0	0				0		0	S	6.2	40.4	2.9	16.9	66.4	18.7	14.3	15.8
1551	M	1947	63	32	1	1	45	117	125	0.936	1	3	30	180/110	180	110	165/85	165	85	1	0	8	1	1	1	1	0		0	0	0	0	1	0	1	0	3	2		1	S	1.8	14	0.4	25.3	41.4	16.1	19.6	16.3
1552	M	1960	51	42	1	3	46	135	124	1.08871	1	3	8	200/110	200	110	130/70	130	70	1	1	18	1	1	1	1	1		1	1	0	0	0					2	40		S	0.9	51.8	3	12.7	68.4	12.5	22.7	28.7
1555	F	1938	72	27	0	0	36	117	123	0.95122	0						130/75	130	75	0	1	12	0	1	1	1			1	0	0	0	0	0	0	0		0		1	S	7.8	29.1	5.5	7.3	49.7	26.3	27.2	24.4
1556	M	1980	30	27	0	0	41	104	102	1.01961	0	3		125/80	125	80	120/75	120	75	0	0	2	0	0	1	1	0		0	0	0	0	0	0	0	0	2	2	5		S	1.9	2.6	0.2	0.8	5.5	14.1	16.9	11.8
1557	F	1948	62	29	0	0	38	108	115	0.93913	1	3	4	180/100	180	100	160/95	160	95	1	1	13	1	0	1	1			0	0	0	1	0	0	0	0	2	0		1	S	0.8	37	4	8.4	50.1	24.1	25.6	20.8
1558	M	1945	65	32	1	1	43	112	112	1	1	3	1	190/100	190	100	125/65	125	65	1	1	14	0	1	1	1	0		1	0	0	0	1	0	1	0	4	2	20	1	S	0	37	0	18.8	55.8	0	20.6	0
1560	M	1951	59	42	1	3	46	124	119	1.04202	0	3		140/90	140	90	120/80	120	80	1	1	12	1	1	1	1	1		1	0	1	0	0	0	1	0	4	1	25	1	S	0.2	76.9	7.1	4.3	88.6	19.5	26.1	31.9
1561	M	1969	42	36	1	2					1	3	2	250/160	250	160	140/90	140	90	1	1	17	1	1	1	1	0		1	0	0	0	0	0	0	0	4	1		1	S	2.4	20.2	2.4	18.1	43.1	15.3	18.9	16.2
1563	M	1964	46	31	1	1	47	119	119	1	1	3	3	150/100	150	100	110/70	110	70	1	1	12	1	1	0	1	0		0	0	0	0	0	0	0	0		0		1	S	0	2	0.8	30.8	33.6	0	14.4	16.3
1565	M	1958	52	26	0	0	41	93	91	1.02198	0	3		165/90	165	90	125/80	125	80	1	1	14	1	1	1	1	1		0	0	0	0	1	0	1	0	4	1	30	0	S	0.9	6.6	0.1	5.9	13.5	14.1	15.7	10.5
1566	M	1957	53	35	1	2	45	117	120	0.975	1	3	0.02	160/100	160	100	135/95	135	95	1	0	4	0	1	1	1	0		0	0	0	0	1	1	0			2	20	1	S	3.4	14.9	4	15.1	37.4	15.6	17.9	19.4
1567	M	1966	44	41	1	3	52	126	129	0.976744	1						190/110	190	110	1	1	13	1	1	1	1	0		0	0	0	0	1			0	4	1	30	0	S	0.8	57.8	4.4	11.1	74.1	19.3	22.1	27.3
1568	M	1949	61	29	0	0	45	108	111	0.972973	1	3	10	180/110	180	110	150/90	150	90	1	0	11	1	0	0	0			0	0	0	0	0	0	0	0	2	0		1	S	0.2	2.4	0.3	5.3	8.2	15	14.5	12.8
1569	M	1956	55	28	0	0	44	108	112	0.964286	1	3	3	180/100	180	100	120/70	120	70	1	0	13	1	0	0	0			0	0	1	0	0	0	1	0	2	0		1	S	0.2	19.5	0.5	13.2	33.4	17.5	23.4	13
1570	M	1965	45	24	0	0	38	100	103	0.970874	1	3	3	180/100	180	100	130/80	130	80	1	1	6	0	0	1	1			0	0	0	0	0	0	0	0	3	2	30	0	S	0.2	3.9	0	19.9	23.9	14	17.3	0
1571	M	1970	40	44	1	3	48	125	130	0.961538	0	3	4	200/110	200	110	140/80	140	80	1	1	9	1	1	1	1	0		0	0	0	0	0	0	0	0	2	2	15		S	0.8	45.8	4.3	11.3	62.1	15.8	28.7	30.6
1572	M	1947	63	40	1	2	50	141	132	1.06818	1	3	13	180/110	180	110	140/90	140	90	1	1	12	1	1	1	1			1	1	1	0	1	1	1	1		2	15		S	0	54.1	6.5	8.4	69	0	29.7	34.2
1573	M	1936	74	27	0	0	41	105	101	1.0396	1	3	2	200/100	200	100	120/70	120	70	1	1	6	1	1	1	1			1	1	0	0	0	0	0	0	3	0		1	S	0	19	0	17.1	36.1	0	21.1	0
1575	M	1962	49	29	0	0					1	3	3	180/130	180	130	130/90	130	90	0	0	2	1	0	1	1	0		1	0	0	0	0	0	0	0	2	0		0	S	0.1	2.1	0.8	6.5	9.5	10	14.5	14.9
1576	M	1967	43	27	0	0	39	107	102	1.04902	0									1	0	3	0	1	1	1	0		0	0	0	0	0	0	0	0	2	0			S	5.4	15.1	0.8	22.9	44.4	17.8	18.2	16
1577	F	1973	37	43	1	3	41	115	144	0.798611	1	3	10	230/180	230	180	160/100	160	100	1	1	8	1	1	1	1	0		0	0	0	0	0	0	0	0	2	0		0	S	0.3	3.8	0.3	3.7	8.1	10.5	25.4	35.5
1578	M	1977	33	35	1	2	46	129	123	1.04878	0						120/80	120	80	1	1	16	1	1	1	1	0		0	0	0	0	1	1	1	0	4	1	10	1	S	1.1	25.9	2.7	15.6	45.3	22.2	16.5	16.2
1579	M	1949	61	29	0	0	41	108	104	1.03846	1	3	4	190/100	190	100	140/80	140	80	1	0	7	0	1	1	1	0		0	0	0	0	0	1	0	0	2	0		1	S	0.8	9.4	1.5	8.7	20.5	12.3	18.6	16
1580	M	1948	62	42	1	3					1	3	4	160/80	160	80	150/80	150	80	1	1	12	0	1	1	1	0		1	0	0	0	0	0	0	0	2	1	10	1	S	0	69.1	1.2	9.8	80.1	0	27.3	29.1
1581	M	1938	72	21	0	0	39	94	100	0.94	0	3		170/95	170	95	150/95	150	95	1	0	4	0	0	1	1	0		0	0	0	0	0	1	0	0	1	0		0	S	1.3	12.1	2.1	3.7	19.3	16.9	16.2	19
1582	M	1939	71	33	1	1	48	135	132	1.02273	0									1	1	15	0	1	1	1			1	0	1	0	1	0	0	0	3	0			S	0	2.5	0	22.2	24.7	0	14	0
1583	M	1959	51	42	1	3	49	128	120	1.06667	1	3	10	220/120	220	120	130/80	130	80	1	1	21	1	1	1	1	0		1	0	1	0	1	0	1	1	4	1	8	1	S	0.9	49.6	5.6	13.3	69.4	24.2	28.3	26.5
1584	F	1955	54	42	1	3					1	3	5	190/100	190	100	130/80	130	80	1	1	9	0	1	1	0	0		0	1	0	0	1	0	0	0	2	2	10	0	S	0.5	3.1	0.2	20.9	24.7	26.6	18.6	16.3
1585	M	1949	62	40	1	2	56	139	129	1.07752	1	3	1	160/100	160	100	130/80	130	80	1	0		0	1	1	1	1		0	1	0	0	0	0		0	4	2	30	1	S	0	15.8	0.1	10.6	26.6	0	19.5	13
1586	M	1979	31	43	1	3	52	140	130	1.07692	1	3	2	170/140	170	140	130/90	130	90	1	1	22	1	1	1	1	0		0	0	0	0	0	0	0	1	2	1	15	1	S	1.4	74.5	5.7	1.4	83.1	20.7	28.5	29.8
1588	M	1957	54	50	1	3	51	139	155	0.896774	1	3		185/110	185	110	120/80	120	80	1	1	8	0	1	1	1			1	0	0	0	0	0	1	0	3	2		0	S	0.7	3.5	0.4	13.4	18	17	17.2	25.8
1589	M	1955	55	39	1	2	50	133	128	1.03906	1	3	0.25	200/110	200	110	140/70	140	70	1	1	5	1	1	1	1	0		0	1	1	0	1	0	0	0	4	2	20	1	S	0.3	9.5	0.8	8.4	18.9	13.8	18.5	15.9
1590	F	1960	51	24	0	0	33	85	105	0.809524	0						110/80	110	80	1		3	1	0	0	1	0		0	0	0	0	0	0	0	0	4				S	0.8	10.2	0.3	13.5	24.8	16.5	16.6	21.5
1591	M	2000	10	26	0	0	30	80			0									1	0	5	0	0	1	1			0	0	0	0	0	1	1	0	2	0			S	0.4	1.4	0	5.5	7.3	13.5	11.8	0
1592	F	1951	60	30	0	0		118	133	0.887218	1	3	3	200/100	200	100	120/75	120	75	1	1	20	0	1	1	1	1		1	1	0	0	0	0	0	0	4	0		0	S	2.7	46.8	0.5	11.2	61.3	15.7	15.9	17.6
1593	M	1953	57	38	1	2	46	135	120	1.125	1						130/80	130	80	1	1		1	1	1	1	0		0	0	0	0	0	0	0	0		1		0	S	1	29.1	2.6	10.9	43.6	13.4	19.8	16.1
1594	F	1936	74	24	0	0	33	74	95	0.778947	1	3	6	175/75	175	75	110/55	110	55	0	0		0	0	1	1	0		1	0	1	0	0	0	1	0	4	0		0	S	0.3	5.6	0.6	9	15.6	23.5	18.9	23.3
1595	F	1949	61	27	0	0	41	94	104	0.903846	1	3	7	270/110	270	110	150/90	150	90	1	0	7	0	0	0	1	0		0	1	0	0	0	0	0	0	3	0		0	S	4.1	42.2	1.5	10.6	58.5	18.7	17.9	20.7
1596	M	1950	60	35	1	2	47	116	126	0.920635	0						140/70	140	70	1	1	11	1	1	0	1	0		0	0	0	0	1	0	0	0	3	2		0	S	3.1	31.1	4.8	11.1	50.2	16.7	24.4	31.4
1597	M	1945	65	47	1	3	50	137	138	0.992754	1	3	20	240/130	240	130	140/80	140	80	1	1	11	1	1	1	1	1		1	1	0	0	1	0	0	0	4	2	20	0	S	0	13.3	0.9	18.7	32.9	0	17.3	16.2
1598	F	1936	74	31	1	1	35	97	110	0.881818	1	3	10	180/110	180	110				1		2	0	1	1	1	0		1	1	1	0	1	0	0	0	3	2		0	S	0.6	7.8	1	19.5	28.9	23.7	20.2	31.6
1599	F	1950	60	48	1	3	46	145	148	0.97973	1	3	15	180/110	180	110	140/90	140	90	1	1	16	1	1	1	1	0		1	1	1	0	0	0	0	0	4	0		0	S	5	54.6	6	9.1	74.7	17.8	18.5	21.6
1600	M	1964	46	29	0	0	47	108	115	0.93913	0									1	1	7	0	0	0	0	0		0	0	0	0	0	0	0	0	3	0			S	5.6	23.7	2.1	2.8	34.2	15.1	19.4	17.6
1601	M	1963	47	35	1	2	47	127	117	1.08547	1						145/93	145	93	1	1	19	1	1	1	1	0		0	0	0	0	0	0	1	0	4	1	45	1	S	0.7	52.1	6.1	1.8	60.7	14.1	40.8	41.3
1602	F	1970	41	45	1	3	43	136	140	0.971429	0						130/90	130	90	1		15	1	1	1	1	0		0	0	0		1	1	0	0	2				S	0	7.3	0	17.6	24.8	0	17	0
1603	M	1950	60	40	1	2	51	135	141	0.957447	1	3	10	180/90	180	90	140/70	140	70	1	1	15	0	1	1	1			0	0	1	0	1	0	0	0	2	2	30	1	S	4.3	35.1	4.1	18.8	62.3	22.5	20.8	16.5
1604	M	1979	31	52	1	3	54	152	149	1.02013		3		150/100	150	100	140/80	140	80	1	1	15	1	1	0	0	0		0	0	0	0	0	0	1	0	2	2		1	S	29.4	46.8	4.6	6.4	87.2	23.2	23.3	22.4
1605	M	1975	35	40	1	2	49	138	132	1.04545	1	3	2	140/75	140	75	130/70	130	70	1	1	12	1	1	1	1	0		0	0	0	0	0	0	0	0	2	0		1	S	7.6	34.8	4.8	14.4	61.6	18.4	18.5	18.8
1606	M	1954	56	40	1	2	47	132	127	1.03937	1	3	8	170/110	170	110	130/70	130	70	1	1	15	0	1	1	0	0		0	1	0	0	0	0		0	3	1	10		S	1.8	37.9	1.7	16.4	57.7	20	21.1	21.1
1607	M	1940	71	35	1	2	47	119	121	0.983471	1	3	26	160/90	160	90	130/70	130	70	1	0	10	0	0	1	0	0		1	0	1	0	0	0	0	0	2	0		1	S	2	21.2	0.9	12.4	36.6	14.1	20	20.4
1608	M	1961	49	34	1	1	53	116	116	1	1	3		180/90	180	90	150/90	150	90	1	1	8	0	1	0	0			1	0	1	0	0	0	0	0	2	2		0	S	13.5	24	35.1	2.3	74.9	23.7	23.2	30.5
1609	M	1959	51	40	1	2																																			S	0.3	2.3	0.1	15.7	18.5	11.5	11.9	14.5
1610	F	1961	49	30	0	0																																			S	1	0.1	0	1.3	2.5	15.6	12	0
1611	M	1972	38																																						AR	5.7	9.3	4.7	19.8	39.6	18.5	27.4	26
1612	M	1962	48																																						AR	9.1	47.1	1.7	18.5	76.4	16.4	18.9	17.1
1619	M	1955	49	45	1	3	48	193			1		20								1	18	0	0	1	0	0		0	0	0	0	0	0	0	0	1	2			AR	0.2	39.1	0.4	39.8	79.4	10	25.2	31.3
332	M	1938	68	35	1	2	47																																		S	3.6	5.1	1.1	26.6	36.4	14.7	16.3	13.6
329	M	1978	28	30	0	0	44	110	112	0.982143											1	12	1	1	1	1	0		0	0	0	0	1	1	1	1	1	1	10		AR	3.8	4.3	1.1	2.4	11.5	14.4	17.5	26.2
1620	M	1947	64	32	1	1																																			S	0.8	37.6	1.3	9.1	48.8	14.1	17.2	19.5
1621	F	1965	45	47	1	3	40	128	143	0.895105	1	3	6	280/140	280	140	130/80	130	80	1	1		0	1	1	1	0		1	0	1	0	0	0	1	0	4	2	7	0	S	6.6	29.9	2.2	1.9	40.6	18.6	21.5	21.7
1624	M	1963	47	31	1	1																																			S	0.9	10	0	13	23.8	12.4	14.1	0
1203	F	1957	52	26	0	0	38	115	116	0.991379	0	3		140/70	140	70	130/75	130	75		0	9	1	1	1	1	0		0	0	0	0	0	0	0	0	1	0			AR	4.6	8.3	2.3	47.3	62.4	15.2	15.1	14.3
1625	F	1939	72	24	0	0	36	96	101	0.950495	1	3	10	160/95	160	95	110/60	110	60	0	1	7	1	1	1	1	0		1	0	1	0	0	0	0	0	1	0		1	S	1.1	1.1	0.3	2.2	5.8	12.6	13.8	10.3
1626	M	1948	63	40	1	2	55	148	140	1.05714	1	3	25	220/110	220	110	150/60	150	60	1	1	8	0	1	1	1									0			2		1	S	1	1	4.6	2.7	9.3	13.5	15.3	16.1
1627	M	1954	57	39	1	2	48	138	128	1.07812	1	3	5	190/100	190	100	140/95	140	95	1	1	16	0	0	1	1	1		0	0	0	0	1	0	0	0	4	1	50	1	S	0.9	23.4	1.5	19.3	45.2	16.2	17	21.5
1628	M	1959	51	36	1	2	45	114	113	1.00885	1	3	9	150/100	150	100	120/70	120	70	1	1	7	0	0	1	1	0		1	1	0	0	1	0	1	1	2	1	2	1	S	1.9	27.9	2.9	17.9	50.8	16.2	17.8	20.8
1629	F	1971	39	59	1	3	48	148	150	0.986667	1	3	15	200/120	200	120	130/80	130	80	1	1	15	1	1	1	1			1	1	0	0	0	0	0	0	4	1	10	0	S	7.4	61.8	6.5	7.2	82.8	15.7	15.7	18.2
1630	M	1968	42	45	1	3	47	127	122	1.04098	0	3		130/80	130	80	130/80	130	80	1	1	15	0	1	1	1	0		0	0	1	0	0	0	0	0	2	0		1	S	3	53	12.8	6	74.8	17.1	23.6	23.1
1631	F	1946	65	46	1	3	45	142	150	0.946667	1	3	25	170/100	170	100				1	1	6	0	1	1	1			0	0		0	0				3	1			S	0.8	23.4	0.8	13.1	38.1	11.9	18.1	16.1
1632	M	1947	64	44	1	3	45	127	135	0.940741	1	3	5	180/90	180	90	130/70	130	70	1	0	6	0	1	1	1	1		0	0	1	0	0	1	1	1	3	2	15	1	S	1.4	14.3	0.6	32.2	48.5	17.5	18.6	17.5
1633	F	1964	46	48	1	3	45	137	150	0.913333	1	3	20	220/120	220	120	180/110	180	110	1	1	12	0	1	1	1			0	0	0	0	0	0	0	0	4	0		1	S	0.1	16.7	1.2	32.9	50.9	17	15.4	13.8
1634	M	1956	55	40	1	2	49	124	121	1.02479	1	3	1.3	160/115	160	115	150/90	150	90	1	1	16	1	1	1	1			1	1	1	0	0	0	0	0	3	0		1	S	1.5	40.3	0	0.3	42	15.7	23.1	0
1635	M	1956	55	42	1	3	48	143	134	1.06716	1	3	4	180/110	180	110	160/100	160	100	1	0	2	0	1	1	1			1	0		0	0		1	0	3	0		1	S	0	10.5	0	34.2	44.8	0	24.2	0
1636	M	1943	68	34	1	1	47	129	118	1.09322	1	3	5	180/100	180	100	130/80	130	80	1	1	14	0	1	1	1	1		1	1		0	0	0	0	0	2	2	30		S	4.5	44.6	4.8	12.1	66.1	20.7	23.3	23.1
1637	M	1968	43	30	0	0	45	122	122	1	1	3	10	135/90	135	90	135/80	135	80	1	1	12	0	0	1	1	0		0	0	0	0	1	1	0	0	4	0		1	S	3	37.3	24.9	2.3	67.5	24.5	33.6	39.7
1638	M	1954	57	26	0	0	42	100	106	0.943396	1	3	3	200/110	200	110	130/80	130	80	1	1	14	0	1	0	1			0	0	0	0	1	0	0	1	2	0		1	S	0	8.7	0.4	30.8	39.9	0	16.3	12.5
1640	F	1951	60	32	1	1	38	108	112	0.964286	1	3	10	180/100	180	100	150/85	150	85	1	0	5	0	0	1	1	0		0	0	0	0	0	0	1	1	2	0		1	S	1.5	33.8	2.8	18.1	56.2	21.2	19.9	21.3
1641	M	1959	52	31	1	1	46	119	115	1.03478	1	3	7	170/100	170	100	130/80	130	80	1	0	12	1	1	1	1	0		1	0	0	0	1	0	0	0	2	1	30	0	S	1.3	52.3	0.7	9.7	64	14.1	21.5	21.5
1642	F	1942	68	30	0	0	35	91	99	0.919192	1	3	6	170/90	170	90	120/70	120	70	1	0	8	0	0	1	1	0		0	1	0	0	0	0	0	0	2	0		0	S	16.5	26.6	4.2	24.4	71.7	11.4	11.9	12
1644	F	1934	76	35	1	2	42	114	113	1.00885	1	3	30	220/130	220	130	170/80	170	80	1	1		0	1	1	1															S	3.4	64.4	4	20.2	92.1	18.2	18.5	16.7
1645	M	1980	31	26	0	0	41	95	108	0.87963	0						170/70	170	70	1	1	4	1	1	0	0	0		0	0	0	0	0	0	1	0	2	0		0	S	1.5	4.7	2	9.2	17.3	18	23.3	21.1
1646	M	1948	63	31	1	1	43	105	105	1	1		11				115/70	115	70	1			0	0	1	1												0		0	S	0.5	6.6	0.1	23.3	30.5	14.5	19.3	13.5
1647	M	1955	56	37	1	2	45	121	120	1.00833	1	3	2	200/120	200	120	177/117	177	117	1	1	13	1	1	1	1	0		0	0	1	0	1	0	1	0	2	1		1	S	0.2	35.9	1.7	29.6	67.4	25	22	27.2
1648	M	1939	72	31	1	1	41	116	105	1.10476	1	3	40	210/120	210	120	120/80	120	80	0	0	3	0	1	1	1	0		1	0	0	0	0	0	0	0	2	0		1	S	0.3	1.9	0.3	9.4	12	15.5	14.9	15.5
1649	M	1945	66	40	1	2	49	132	120	1.1	1	3	10	190/110	190	110	160/90	160	90	1	1	16	1	1	1	1	1		1	1	1	0	0	0	0	0	3	1	40	1	S	6.5	47.2	9.2	2.2	65	23.5	31.4	33.7
1650	M	1968	43	35	1	2	47	117	115	1.01739	1	3	4	160/120	160	120	140/100	140	100	1	1	15	1	1	1	1			0	0	0	0	0	0	0	1	3	0		1	S	0.3	58.8	1	20.1	80.3	11.5	19.8	19.3
1651	M	1989	22	25	0	0	39	95	111	0.855856	0	3		120/80	120	80	120/80	120	80	0	0	6	0	0	0	0	0		0	0	0	0	1	0	0	0	1	0			S	0.6	2.1	0.5	1.5	4.7	15.5	14	27.8
1652	F	1950	61	29	0	0	41	108	121	0.892562	0	3		130/70	130	70	120/70	120	70	1	1	12	1	1	0	0	0		1	0	1	0	0	0	1	1	3	1	21	0	S	1.5	28.2	1.2	52	52	13.9	17.7	16.1
1653	F	1960	50	35	1	2	42	115	119	0.966387	1	3	10	200/110	200	110	130/100	130	100	1	0	11	1	1	1	1	0		1	1	1	0	0	0	0	0	3	0			S	0.3	2.9	0	22	25.1	12.5	13.4	0
1654	F	1942	69	34	1	1																																			S	0	24	0	26.9	50.9	0	13.1	0
1657	M	1967	43	31	1	1	45	107	109	0.981651	0	3		120/70	120	70	120/70	120	70	1	1	15	0	0	0	0	0		0	0	0	0	1	0	0	0	2	0		1	S	1.8	15.8	0.6	19.2	37.4	17.5	20.4	25.5
1658	M	1977	34	30	0	0	42	100	100	1	0						110/85	110	85	1	0	5	0	1	0	0	0		0	0	0	0	1	0	1	0	3	0		0	AR	1.2	1.4	2	3.6	10.4	14.4	15.1	13.3
1659	F	1974	36	37	1	2	37				0	3		120/70	120	70	120/70	120	70	1	1	13	1	1	0	0	0		0	0	0	0	0	0	0	0	3	1	10	0	S	1.6	13	1.6	22.9	39.2	13	13.1	13.1
1660	F	1956	55	36	1	2	42	108	117	0.923077	1	3	5	150/100	150	100	120/90	120	90	1	1	15	0	1	1	1	0		0	0	0	0	0	0	0	0	2	0		0	S	0.7	11.1	0	16.4	28.2	12.9	13.8	0
1661	M	1988	23	21	0	0	30	74	94	0.787234	0										1	12	0	1	0	1	0		0	0	0	0	1	0	0	0	2	0		1	AR	0.1	0.4	0.7	1.5	2.7	15.5	12	13.4
1662	F	1955	55	48	1	3	44	151	155	0.974194	1	3	10	190/110	190	110	170/100	170	100	1	1	18	1	1	1	1			1	1	0	0	0	0	0	0	3	0		0	S	4.7	85.4	16.8	9.9	116.8	15.5	18	17.9
1663	M	1962	49	41	1	3	47	124	120	1.03333	0	3		140/70	140	70	140/90	140	90	1	1	19	0	1	1	1	1		0	1	0	0	0	0	1	0	4	1	20	1	S	2.1	65.2	12.7	3.1	83.1	17.8	27.4	31.4
1664	F	1951	60	43	1	3	40	132	139	0.94964	1	3	5	260/140	260	140	110/80	110	80	1	1	21	1	0	1	1	0		1	1		1	0	0	1	0	3	0		1	S	0	2.7	0.2	11	13.9	0	16.9	10
1665	M	1961	50	28	0	0					0	3		120/90	120	90	120/90	120	90	1	0	6	0	1	1	1			0	0	0	0	0	0	0	0	2	0		1	S	0.5	10.5	0	30	41	12.8	16.9	0
1667	M	1961	49	31	1	1	43	104	105	0.990476	0	3		130/85	130	85	120/80	120	80	1	1	5	1	0	1	0	0		0	0	0	0	0	0	1	0	2	2	25	1	S	0.5	12.1	0.9	29.4	42.9	14.1	18.5	15.1
1668	M	1950	60	26	0	0	39	100	97	1.03093	0						120/65	120	65	1	1	8	0	1	1	1	0		0	0	0	0	0	0	1	0	4	0		1	S	1.3	8.2	0.9	10	20.4	19.4	17.4	16.2
1669	M	1947	64	35	1	2	48	122	116	1.05172	1	3	1	160/90	160	90	135/80	135	80	1	1	10	0	0	1	1	0		0	0	1	0	0	0	0	0	2	0		1	S	0.5	23.9	0.6	0.3	25.3	18.5	26.7	21.9
1670	M	1951	60	30	0	0	42	105	105	1	1	3	5	180/100	180	100	120/80	120	80	1	1	14	1	0	1	1			1	0	0	0	0	0	0	0	2	1	3	0	S	0.7	16	1.5	5.6	23.8	17.7	22.7	20.7
1671	F	1960	50	23	0	0	38	108	111	0.972973	0	3		120/70	120	70	115/70	115	70	0	0	3	0	0	0	0	0		0	0	0	0	0	0	0	0	1	0			S	0.5	1.5	0	8.7	7.8	23.5	16.2	0
1672	M	1942	69	33	1	1	52	137	137	1	1	3	4	200/90	200	90	140/90	140	90	1	1	14	0	1	1	1	0		1	0	1	1	0	0	0	0	3	0		0	S	1.8	23.3	0.1	11.8	37	17.4	20.7	13
1673	M	1976	35	29	0	0	44	107	110	0.972727	0						110/70	110	70	1	1	4	0	1	0	0	0		0	0	0	0	0	0	0	0	1	1	12	0	S	0.3	3.8	0.2	7.4	11.7	14.3	16.6	10
1674	M	1962	48	32	1	1	43	114	115	0.991304	0	3		140/90	140	90	130/80	130	80	1	1	13	0	1	1	1	0		0	0	0	0	1	0		0	3	0		1	S	0.8	23.4	0.6	14.2	39	17.4	19.6	26.4
1675	M	1953	57	47	1	3	55	150	135	1.11111	1		0.5				125/75	125	75	1	1	12	0	0	1	0	1		0	1	0	0	0	0	0	0	1	1	25	1	S	3.1	20.9	1.8	7	32.8	16.9	17.9	18.2
1676	F	1959	51	39	1	2	47	138	113	1.22124	1	3	7	250/140	250	140	160/90	160	90	1	1	15	0	1	1	1	0		1	0	0	0	0	0	1	0	4	1	15	0	S	0.5	43	0.7	0	44.1	26.5	22.2	27.6
1678	M	1947	64	33	1	1					1	3	8	200/120	200	120	160/95	160	95	1	0	11	1	1	1	1	0		0	0	1	1	0	0	0	0	2	0		1	S	7.1	4.1	0.9	10.6	22.7	16.4	15.1	14.6
1679	F	1970	41	35	1	2	38	113	118	0.957627	1	3	1	140/100	140	100	130/80	130	80	1	1	17	1	1	0	1	0		0	0	0	0	0	0	0	1	4	1	20	0	S	0	4	0.2	11.9	16.1	0	13.6	12
1680	M	1956	55	28	0	0	40	105	106	0.990566	0						110/70	110	70	1	1	9	1	1	0	0	0		0	0	0	0	1	0	0	0	2	2		0	S	1.8	4.6	0.2	8.9	15.4	14.8	15.3	14
1684	M	1984	27	28	0	0	41	102	109	0.93578	1	3	2	160/90	160	90	100/50	100	50	1	1	8	1	0	0	0	0		0	0	0	0	0	0	0	0	2	0		1	S	0.6	1.4	0	2.9	4.9	17	12.4	0
1686	F	1946	64	22	0	0	43	86	101	0.851485	1	3	2	200/120	200	120	130/80	130	80	0	0	7	0	0	1	1			1	0	1	0	0	0	0	0	2	0			S	3.4	8.3	1.5	19.5	32.8	24	18.9	17.7
1687	F	1949	62	35	1	2	38	127	127	1	1	3	10	160/100	160	100	120/70	120	70	1	1	14	0	1	1	1	0		1	0	1	0	1	0	0	1	3	0		0	S	0	3.2	1.5	2.9	7.6	0	19.1	17.8
1688	F	1967	44	38	1	2	40	118	120	0.983333	1	3	9	195/125	195	125	160/110	160	110		1	18	1	1	1	1	0		0	1	0	0	1	1	0	1	1	0		1	S	1.2	65.9	4.4	0.5	72.1	14.7	18.5	22.2
1689	F	1955	55	34	1	1	37	108	115	0.93913	1	3	6	210/115	210	115	120/70	120	70	1	1	12	1	1	1	1			0	1	0	0	0	0	0	0	1	0		0	S	0.4	41.1	2.1	11.9	55.4	27.6	28	13
1690	M	1954	57	42	1	3	50	138	133	1.03759	1	3	3	150/90	150	90	130/80	130	80	1	1	18	1	1	1	1			1	1	0	0	1	0	1	0	2	2	20	1	S	2.9	65.4	2.7	10.9	82	24	22.2	25.8
1691	M	1955	55	36	1	2	46	113	111	1.01802	1	3	10	200/140	200	140	140/110	140	110	1	1	9	1	1	1	1	0		1	0	1	1	0	0	1	0	4	0		0	S	48.7	14.1	2.6	0.8	66.2	24.1	19.5	28.1
1692	F	1999	12	30	0	0					0									1	1	18	0	1	1	1	0		0	0	0	0	0	0	0	0	2	0		1	S	1.6	16.6	0.4	23.3	41.8	13.7	13.5	13
1693	M	1950	60	26	0	0					0	3		120/90	120	90	120/80	120	80	1	0	8	1	1	1	1	0		0	0	0	0	1	0	0	0	1	0			S	1.8	4.8	0.1	20.8	27.4	19.7	21.5	22
1694	F	1945	66	35	1	2	39	121	127	0.952756	1	3	10	210/140	210	140	160/100	160	100	1	1	14	1	1	1	1	0		1	1	1	0	0	0	0	0	2	0		0	S	0.5	54.8	0	0	55.9	19.6	20.7	22.9
1696	F	1963	47	40	1	2	41	114	129	0.883721	1	3	1	150/110	150	110	120/90	120	90	1	1	15	1	1	1	1			0	0	1	0	1					2	17		S	2	15.3	0.6	28.9	46.9	14.9	14.1	13
1697	M	1934	77	29	0	0	46	110	112	0.982143	0	3		155/100	155	100	130/87	130	87	1	0	2	0	1	1	1	0		0	1	0	0	0	0	1	0	3	0		1	S	0.5	6.1	0.5	32	39.2	13.3	17.2	13.3
1698	F	1950	61	33	1	1	37	108	120	0.9							130/70	130	70	1	1	14	0	1	1	1			0	0	1	0	0	0	1	0	2	0		0	S	3.1	41.1	2.9	8.5	55.7	19.3	21.1	22
1699	M	1968	43	34	1	1																																			S	0	8.8	0	38.3	47	0	15	0
1671	F	1945	66	29	0	0	38	109	110	0.990909	0						120/70	120	70	1	1	12	1	0	1	1	0		1	0	1	0	0	0	0	0		0		1	S	0.3	7.4	0.8	25.5	34	11.8	14.6	13.6
1672	M	1968	43	33	1	1	44	113	108	1.0463	0	3		170/90	170	90	135/85	135	85	1	1	15	0	1	1	1	0		1	0	0	0	1	0	1	1	4	1	25	1	S	10	36.8	9	13.5	69.5	16.8	19.8	20.8
1673	F	1937	74	39	1	2	43	116	124	0.935484	1	3	4	180/90	180	90	140/80	140	80	1	1	19	1	1	1	1	0		0	0	0	0	0	0	0	1	2	0		0	S	0.1	90.5	0.7	9.5	100.9	10	22.7	22.8
1674	F	1948	62	24	0	0	37	85	96	0.885417	0	3		120/80	120	80	110/80	110	80	1	0	2	0	0	0	0	0		0	0	0	0	1	0	0	0	3	0		0	S	0.4	8.7	0.7	3.4	13.2	18.3	18.5	20.7
1675	M	1946	65	28	0	0	40	93	99	0.939394	1	3	9	180/145	180	145	135/85	135	85	1	1	10	1	1	1	1	0		1	1	0	0	0	0	0	0	3	0		1	S	2	31.1	3	5.6	41.8	18.3	20.9	21.9
1676	M	1938	73	29	0	0	46	107	113	0.946903	1	3	3	160/90	160	90	120/90	120	90	1	0	12	0	1	1	1	0		1	0	0	0	1	0	0	0	1	0		1	S	0.4	36.4	1.1	9.4	47.3	24.7	22.8	26.5
1678	M	1966	44	33	1	1	46	114	109	1.04587	0						140/80	140	80	1	1	18	1	1	1	1	1		0	0	0	0	1	1	0	0	3	1	25	0	S	2.1	14.6	59.1	0.3	76	21.8	23.2	39.1
1679	F	1954	71	29	0	0	38	108	113	0.955752	1	3	4	160/90	160	90	120/70	120	70	1	1	6	1	1	1	1	0		1	0		0	0	0	0	0	1	1	10		S	0	60.7	0	9.2	69.9	0	20.8	0
1680	M	1953	58	40	1	2	50	133	130	1.02308	1	3	20	280/170	280	170	160/90	160	90	1	1	2	0	1	1	1	1		1	0	0	0	0	0	0	1		2	20	0	S	0.5	23.5	0.1	4	28.1	15	18	30
1681	M	1951	59	38	1	2																																			S	22.8	16.7	6	17.6	63.1	21	21.5	23.2
1682	M	1947	64	30	0	0	47	114	116	0.982759	1	3	10	180/110	180	110	135/80	135	80	1	0	8	0	0	1	1	1		1	1	1	1	0	0	0	0	2	0		1	S	0	31.6	2	10.5	44	0	31.9	42.1
1683	F	1950	61	20	0	0	34	85	93	0.913978	0	3		120/70	120	70	110/70	110	70	1	0	11	1	1	1	1	0		0	0	1	0	0	0	0	0	2	0		1	S	0.9	10.6	0.9	8.7	21.1	17	26	21.1
1684	M	1966	45	33	1	1	43	107	107	1	0	3		120/80	120	80	100/70	100	70	1	1	13	1	0	1	1	0		0	0	0	0	0	0	1	1	4	2		1	S	2.2	62.6	2.4	13.2	80.3	15	20.4	23
1685	M	1953	58	40	1	2	48	130	120	1.08333	1	3	2	180/100	180	100				1	1	11	1	1	1	1	0		1	0	0	0	0	0	0	0	3	1		0	S	0.8	63.4	2.4	12.7	79.3	18.7	18.2	17.9
1686	M	1953	58	37	1	2	47	132	127	1.03937	1	3	3	180/140	180	140	120/80	120	80	1		16	0	1	1	1			1	1	1	0	0	0	0	0	3	1	45	1	S	0.9	0.5	0.2	3.6	5.2	13.1	17	12
1687	M	1958	53	31	1	1					0									1	1	18	0	1	1	1	1		1	1	1	0	1	1	0	0	4	2	35	0	S	37.8	3.3	5.8	13.6	60.5	19.2	15.4	22.9
1688	M	1951	59	26	0	0	43	103	109	0.944954	1	3	8	200/140	200	140	130/95	130	95	1	1	15	1	1	1	1	0		0	0	0	0	0	0	1	0	3	1	40	1	S	0.4	18	0.8	24.4	43.5	18.3	21.4	13.9
1689	M	1985	25	31	1	1	41	109	104	1.04808	0									1	0	9	0	0	0	0	0		0	0	0	0	0			0	3	1	11	0	S	0.8	1.7	0.6	12.9	15.9	11.4	11.1	11.2
1690	F	1968	43	27	0	0	37	103	116	0.887931	0	3		120/70	120	70	120/70	120	70	1	1	11	0	0	0	0	0		0	0	0	0	0	0	0	0	3	0			S	0	3.3	0.4	7.6	11.3	0	16	11.8
1691	M	1936	74	35	1	2	51	132	131	1.00763	1	3	40	180/110	180	110	150/100	150	100	1	1	19	0	1	1	1	0		1	1	0	0	0	0	1	0	3	0		1	S	1.3	67.7	1.2	10.9	81.2	20.5	21.2	16.9
1692	M	1963	47	27	0	0	41	107	107	1	0	3		140/90	140	90	130/70	130	70	1	1	12	0	0	1	1	0		0	0	0	0	1	0	0	0	2	0		1	S	0	10.3	0.7	9.9	21	0	18.9	30.3
1693	M	1957	54	26	0	0	45	102	100	1.02	1	3	3	145/110	145	110	140/90	140	90	1	1	8	0	0	1	1	0		0	0	0	0	0	0	0	0	2	2	15	0	S	0.8	39.6	2.6	10.4	53.4	15.9	21.8	30.4
1695	M	1964	46	35	1	2	43	114	114	1	0						130/90	130	90	1	0	14	0	0	1	1	0		0	0	0	0	0	0	1	0	4	2	20	1	S	1.8	0	0	2.7	4.5	13.5	0	0
1696	M	1946	64	36	1	2	45	117	120	0.975	1	3	12	230/130	230	130	155/70	155	70	1	0	7	0	1	1	1	0		1	1	1	0	0	0	0	0	4	0		1	S	0.2	4.1	0.3	30.1	34.7	12	18.6	17.8
1697	M	1981	30	26	0	0	42	96	105	0.914286	0									0	0	3	1	0	0	1	0		0	0	0	0	0	0	0	0	1	1		0	S	0.5	3.9	0.2	10.9	15.4	11	15.7	19
1698	F	1961	49	34	1	1	39	117	116	1.00862	1	3	1	150/100	150	100	140/90	140	90	1	1	12	1	0	0	1	0		0	0	0	0	0	1	0	1	1	0		0	S	7.8	50.5	9.6	5.3	73.3	17.2	21.4	20
1699	F	1940	71	27	0	0	40	103	112	0.919643	1	3	20	190/110	190	110	130/80	130	80	0	0	7	0	0	1	1	0		1	0	1	0	0	0	0	1	2	0		0	S	4.3	9.7	1.3	5	20.3	15.2	16.5	16.8
1700	M	1943	69	25	0	0	47	108	107	1.00935	1	3	15	160/95	160	95	140/80	140	80	1	0	4	1	1	1	1	0		1	0	1	0	0	0	0	0	2	0		1	S	0.3	1.9	0	5.6	7.8	13.8	17.9	0
1701	F	1963	49	24	0	0	37	98	105	0.933333	0	3		130/70	130	70	120/75	120	75	1	0		0	0	1	1	0		0	0	0	0	0	1	0		2	0		1	S	0.7	23.8	1.7	4	30.1	11.9	26	26.2
1702	M	1934	77	26	0	0	39	96	95	1.01053	0						95/65	95	65	1	1	9	1	1	1	1	0		0	1	0	0	0	0	0	0	1	1	33	1	S	1.9	8.7	1.8	11.7	24	13.6	15.1	14.8
1703	M	1959	52	29	0	0	42	122	132	0.924242	1	3	7	180/120	180	120	140/90	140	90	1	1	15	0	1	1	1	0		0	0	0	0	1	0	0	0	3	0		1	S	0.7	66.2	13.7	2.7	83.3	18.5	27.8	28.7
1704	M	1925	86	28	0	0	47	112	105	1.06667	1	3	15	210/130	210	130	140/90	140	90	1	1	14	0	0	1	1	0		1	1	0	1	0	0	0	0	3	0		1	S	24.3	4.1	8.2	28.6	65.2	27.5	23.1	33.8
1705	M	1957	55	27	0	0	42	95	100	0.95	1	3	20	180/105	180	105	140/70	140	70	1	1	14	0	1	1	1	0		0	0	0	0	0	1	0	0	1	0		1	S	1.3	16.2	4.1	1.8	23.4	32.6	31.1	38.3
1706	M	1944	68	34	1	1	45	117	109	1.07339	1	3	5	210/100	210	100	140/90	140	90	1	1		1	1	1	1	1		1	1	1	1	0	0	1	1	4	1	15	1	S	26.4	8.4	2.7	38.6	76.2	17.7	63.7	16.7
1707	F	1951	61	33	1	1	35	111	120	0.925	1	3	20	210/110	210	110	150/90	150	90	1	1		0	1	1	1	1		1	0	0	0	0	0	1	0	4	0		0	S	4	9.7	1.4	19	34.1	13.9	13.5	18.6
1708	F	1971	41	39	1	2	50	131	121	1.08264	0						130/80	130	80	1	0		0	0	1	1	0		0	0	0	0	0	0	0	0	1	1	19	1	S	3.6	57	6.5	10.9	78.1	17.4	16.4	18.3
1709	M	1948	63	26	0	0	39	96	100	0.96	1	3	5	160/90	160	90	120/85	120	85	1	1		0	1	1	1	0		0	0	0	0	0	0	1	0	3	0		0	S	0.7	29.1	0.2	21.4	51.4	15	17.7	10
1710	F	1964	47	37	1	2	38	108	134	0.80597	1	3	12	220/110	220	110	120/80	120	80	0	0		0	1	1	1	0		0	0	0	0	0	0	0	0	1	0		1	S	0.3	4.1	1.5	5	10.9	14.5	12	16.8
1711	M	1977	34	35	1	2	43	119	127	0.937008	1	3	3	140/95	140	95	130/90	130	90	1	1	16	1	1	1	1	0		0	0	0	0	0	0	0	0	2	2	10	0	S	0.9	57	19.2	1.4	78.6	22.5	32.9	34.9
1712	M	1957	54	35	1	2	47	130	115	1.13043	1	3	8	170/115	170	115				1	1		1	1	1	1			0	0	0	0	1	0	0	0	1	1	30	1	S	0	45.6	0.5	17	63.2	0	24.6	21.3
1713	M	1965	47	26	0	0	40	104	107	0.971963	1	3		160/90	160	90	130/70	130	70	1	0	2	1	1	1	1	0		0	0	0	0	1	0	0	0	3	1	20		S	1.7	48.2	17.9	1	68.8	22.8	34.7	39.5
1714	F	1957	55	42	1	3					1	3	10	200/100	200	100	140/70	140	70	1	1	5	0	1	1	1	0		0			0	0	0	0	0	2	0		0	S	0.3	4.9	0.7	6.6	12.5	14	16.1	15.8
1715	M	1957	54	41	1	3	50	132	126	1.04762	1	3	5	160/120	160	120	150/110	150	110	1	0	12	1	1	1	1	1		1	1	1	0	0	1	0	0	1	1	30	1	S	3.4	39.7	4.3	2.9	50.3	14.3	18.8	19.6
1716	F	1952	59	35	1	2	39	105	121	0.867769	0	3		120/75	120	75	110/70	110	70		1	7	1	1	1	1	1		0	0	0	0	0	0	1	0	4	0		1	S	0.9	2.5	0	7.7	11.1	17.3	13.6	0
1717	M	1985	26	19	0	0	36	78	98	0.795918	1	3	1	150/100	150	100	130/85	130	85	1	1	14	0	0	0	0	0		0	0	0	0	1	0	0	0	2	0		1	S	0.2	3.7	0	6.1	9.9	15.5	14.5	0
1718	F	1966	46	34	1	1	36	105	120	0.875	1	3	0.1	150/80	150	80	110/60	110	60	1	1	12	1	1	1	1	0		0	0	0	0	0	1	0	0	1	0		1	S	3.1	52.3	14.2	3.3	72.9	25.9	26.4	29.5
1719	M	1952	59	38	1	2	49	139	130	1.06923	1	3	6	220/100	220	100	150/70	150	70	0	1		1	1	1	1	1		1	1	1	0	0	0	0	0	1	0		1	S	2.2	7.7	0.9	22.4	33.2	14.7	17.8	19.9
1720	M	1952	59	36	1	2	39	118	120	0.983333	1	3	0.1	170/90	170	90	110/70	110	70	1	0		0	0	1	1	0		0	0	0	0	1	0	0	0	1	0		1	S	1.5	14.8	0.7	11.5	31.5	15.5	18.6	19.8
1721	M	1969	42	31	1	1	39	101	110	0.918182	0						125/85	125	85	1	0		0	0	0	0	0		0	0	0	0	1	0	0	0	1	0		1	S	0	1.9	0	2.9	7.9	0	15.2	0
1722	M	1979	32	31	1	1	46	126	116	1.08621	1	3	1	165/100	165	100	120/75	120	75	1	0	7	1	1	0	0	0		0	0	0	0	0	0	0	0	2	1	12	1	S	0.9	2.7	0.9	9.5	16	16.7	16.3	19.8
1723	M	1957	54	38	1	2	56	140	142	0.985915	1	3		170/100	170	100	150/100	150	100	1	1	12	1	1	1	1	1		1	0	0	0	0	0	0	0	1	1		1	S	1.2	18.3	1.8	20.3	41.7	12.3	20	12.9
1724	F	1956	55	38	1	2	41	133	136	0.977941	1	3	6	180/110	180	110	160/100	160	100	1	1	13	1	1	1	1	0		1	1	1	0	1	0	0	0	2	0		0	S	2.4	27.5	4	9.9	43.8	16.8	19.3	25.5
1725	M	1990	21	19	0	0	34	85	97	0.876289		3		120/70	120	70	110/70	110	70	0	0	8	1	1	1	1	0		0		0	0	0	0	0	0	1	0		1	S	0.6	1.1	0.3	5.7	7.7	19.9	14.8	17
1726	M	1956	55	37	1	2	49	130	125	1.04	1	3	10	220/130	220	130	140/90	140	90	1	1	15	1	1	1	1	0		0	1	0	0	0	0	0	0	3	0		1	S	13.2	44.4	5.7	10	73.3	20.4	20.9	20.7
1727	M	1973	38	38	1	2	48	124	121	1.02479	1	3	5	180/110	180	110	160/100	160	100	1	0	12	0	1	1	1	0		0	0	0	0	0	0	0	0	2	0		1	S	0.2	16.9	1.1	20.7	38.9	17	18.3	16.7
1728	M	1948	64	38	1	2	54	130	121	1.07438	1	3	10	200/100	200	100	150/80	150	80	1	1	15	1	1	1	1	0		1	1	0	0	0		0		4	0		1	S	2.3	16.2	0	18.5	36.9	11	19.1	0
1729	M	1981	30	25	0	0	46	96	102	0.941176	0	3		120/70	120	70	120/70	120	70	1	0	11	1	1	0	1	0		0	0	1	0		0	0	0	1	0		1	S	0.5	0.8	0.2	10.2	11.6	15.3	15	11
1730	M	1956	55	30	0	0																																			S	0.5	51.9	9	3.9	65.3	10.5	36.5	37.9
1731	F	1951	60	33	1	1	36	106	110	0.963636	0	3		140/100	140	100	130/90	130	90	0	0	2	0	0	1	1	0		0	0	0	0	0	0	0	0	1	0		1	S	0.3	15.2	0.4	24.6	40.5	15.8	16.6
1732	F	1975	36	30	0	0	38	92	100	0.92	1	3	3	240/160	240	160	120/80	120	80	1	1	3	1	1	1	1	0		0	0	0	0	0	0	0	0	2	0		1	S	8.5	12.3	1	7.6	29.4	14.9	16.9	13.1
1733	F	1961	50	40	1	2	39	128	130	0.984615	1	3	3	200/80	200	80	130/80	130	80	1	1	8	1	1	1	1	0		1	1	0	0	0	0	1	0	3	0		0	S	1.3	4.9	0	15.3	21.5		14.4	0
1734	M	1952	59	42	1	3	48	134	137	0.978102	1	3	10	180/110	180	110	115/70	115	70	1	0	2	1	1	1	1	0		0	0	0	0	0	0	0	0	1				S	2.2	35.5	0.6	23.1	61.4	16.9	20.6	30.5
1735	M	1965	46	27	0	0	36	103	97	1.06186	1	3	0.4	180/100	180	100	130/80	130	80	1	0	3	0	1	0	0	0		0	0	0	0	1	1	0	0	2	1	30	1	S	4.2	28.5	2.6	20.8	56.1	14.2	15.9	17
1736	M	1983	28	41	1	3	47	137	125	1.096	0	3		120/70	120	70	120/70	120	70	1	1	19	1	1	1	1	0		0	1	0	0	0	0	1	0	3	1	25	1	S	2.9	79.2	2.8	29.4	114.3	14.1	15.7	17.7
1737	M	1952	59	31	1	1	45				1	3	10	190/95	190	95	150/80	150	80	1	1	14	0	0	1	1	0		1	1	1	0	0	0	0	0	2	0		1	S	0.6	37.7	2.7	22.1	63	15.3	20.6	21.8
1738	M	1955	56	38	1	2	45	140	142	0.985915	1	3	1	160/90	160	90	130/70	130	70	1	1	4	0	0	1	1	0		0	1	0	0	0	0	1	0	3	2	24	0	S	0.8	3.9	0.1	13.2	18	14.7	12.6	10.5
1739	F	1966	46	38	1	2	38	111	111	1	0						120/80	120	80		1	4	0	0	0	0	0		0	0	0	0	0	0	0	0	3	0		1	S	22.9	47.3	10.7	6.1	87.1	28.4	29	29.8
1740	M	1965	46	31	1	1																																			S	11.2	50.3	9.7	3.2	74.4	26.8	24.6	26.6
1741	M	1968	43	57	1	3	55	160	157	1.01911	1	3	15	240/130	240	130	150/80	150	80	1	0		1	1	1	1	0		1	0	0	0	0	0	0	0	4	1	22	1	S	0.6	5.4	1	28.7	35.7	14.7	13.4	13.9
1743	M	1939	72	46	1	3	50	140	140	1	1	3	25	160/90	160	90					1		0	1	1	1					1			0	0	0	3	1	48	1	S	11.4	54.2	15.3	8.2	89.1	12.8	20.5	17.7
1744	M	1982	29	31	1	1	43	112	112	1	0	3		130/70	130	70	120/70	120	70	1	0	8	0	1	1	1	0		0	0	0		0		1	0	2	0		1	S	1.9	11.7	0.1	13.6	27.4	14	19.4	36
1745	M	1966	45	60	1	3	49	160	153	1.04575	1	3	10	200/120	200	120	150/80	150	80	1	1		0	1	1	1	1		0	1	0	0	0	0	1	0	4	0		1	S	2.5	71.1	5.7	28.8	108.2	14.8	19	17.3
1747	M	1959	52	28	0	0	42	111	109	1.01835	1	3	2	200/160	200	160	145/85	145	85	1	1	12	0	1	1	1			0	0	0	0	0	0	0	0	2	2	30	1	S	1.2	5.6	0.2	10	17.1	20.3	21.1	16.5
1749	M	1969	42	46	1	3	44	144	157	0.917197	1	3	2	220/110	220	110	120/75	120	75		1	4	1	1	0	0							0		1	0	2				S	0	37.3	1.6	24.3	63.2	0	17.6	11.5
1750	F	1959	52	37	1	2	46	124	135	0.918519	1	3	10	220/120	220	120	165/80	165	80	1	0	2	1	1	1	1							0	0	0	0	1	0			S	0.7	2	0	2.5	5.3	13.6	19.1	0
1751	M	1954	57	35	1	2	49	117	123	0.95122	1	3	1	170/90	170	90	140/70	140	70	1		6	0	1	1	1			0				0				4	1	10		S	2.6	25.1	3.6	9	40.3	16.8	17.2	18.6
1752	M	1953	58	26	0	0	41	113	111	1.01802	1	3	6	180/100	180	100	150/100	150	100	1	1	16	1	1	1	1	0		0		0	0	0	0	0	0	3	2	30	0	S	0.3	5.8	0.5	10.2	16.8	17	16.9	27.1
1753	F	1957	54	31	1	1	39	111	116	0.956897	1	3	7	220/130	220	130	170/90	170	90	1	1	6	0	1	1	1							0		0	0	3	0			S	1.3	30.9	0.7	17.8	50.7	15.6	17.9	17.4
1754	F	1942	69	42	1	3	39	135	135	1	1	3	24	210/120	210	120				1	1	8	1	1	1	1			1				0	1	0	0	2	0			S	3.4	64.9	4.2	13.1	85.5	17.4	19	19.1
1755	F	1957	54	38	1	2	40	116	123	0.943089	1	3		220/120	220	120	130/80	130	80	1	1	8	1	1	1	1			1	0	0	0		0	0	0	2	0		1	S	1.8	75.4	4.1	4.9	86.2	19.5	25	25.3
1756	F	1950	61	44	1	3	46	141	137	1.0292	1	3	10	200/100	200	100	140/80	140	80	1	1	14	1	1		1	1		1	0	0	0	0	0	1	0	2	1	30	0	S	1.1	74.4	1.6	20.9	98	13.6	14.6	15.9
1757	F	1954	57	38	1	2	36	107	124	0.862903	1	3	7	180/100	180	100	130/70	130	70	1	1	14	1	0	1	1	0		0	1	0	0	0	0	0	0	4	2	10	0	S	1.3	0.5	15.2	5.3	22.3	16.2	17.4	19.1
1758	F	1952	59	40	1	2	44	127	131	0.969466	1	3	4	180/110	180	110	145/75	145	75	1	1	16	1	1	1	1	0		1	1	1	0	1	0	0	0	4	0		1	S	0	57	0	7.8	64.7	0	32.1	0
1760	F	1963	48	47	1	3	51	134	151	0.887417	1	3	2	150/105	150	105	140/90	140	90	1	1		0	1	1	1	0		0	0	0	0	0	0	0	1	1	1	30	0	S	7.6	49.3	5	0	61.8	19.3	22.5	20.4
1761	M	1971	40	41	1	3	50	126	121	1.04132	1	3	1	180/110	180	110	140/75	140	75	1	1	16	0	1	1	1	0		1	0	0	0	0	0	0	0	3	2	30	0	S	1.6	62.9	15.2	1.4	81	22.1	24.9	28
1762	F	1946	65	31	1	1	36	97	104	0.932692	1	3	20	240/120	240	120	125/85	125	85	1	1	12	1	1	1	1	0		1	1	1	0	0	0	1	0	3	2	15	0	S	0.3	1.3	0.8	5.8	8.1	11.8	13.3	14.8
1763	F	1961	50	32	1	1	38	105	113	0.929204	0						130/80	130	80	1	1	22	1	1	1	1	0		1	0	0	0	0	0	1	1	4	0		0	S	14.7	42.4	8.5	10.5	76.1	34.5	33	35.7
1764	M	1946	65	25	0	0	41	94	97	0.969072	1	3	10	160/90	160	90	140/90	140	90	1	1	10	0	1	1	1	0		0	0	1	0	0	0	1	0	4	0		1	S	1.4	7.5	0.5	17.6	27	20.5	18.4	19.6
1765	M	1958	53	38	1	2	50	128	121	1.05785	1	3	20	220/110	220	110	160/100	160	100	1	0	12	0	1	1	1			1	1	1	0	1	1	1	0	3	0		1	S	1.1	6.5	1.3	42.7	51.6	13.8	14.7	23.5
1766	M	1974	38	29	0	0	41	98	99	0.989899	0									1	1	12	1	1	1	1	0		0	0	0	0	1	1	0	1	2	0		1	S	1.8	20.4	6.9	11.4	40.5	12	19.1	18.9
1767	M	1978	34	30	0	0	43	108	113	0.955752	0									1	1	10	0	1	1	1	0		0	0	0		0	0				0		0	S	0.4	38.9	1	11.7	52.1	19.6	22.7	24.1
1768	M	1957	55	38	1	2	42	125	115	1.08696	0	3		140/80	140	80	130/70	130	70	1	1	9	1	1	1	1	0		0	0	1	0	0	0		0	4	1	30	1	S	3	57.5	4.2	31.2	95.9	12.5	15.6	20.8
1769	F	1947	65	26	0	0	36	94	102	0.921569	1	3	6	170/90	170	90	130/80	130	80	0	0	9	0	1	1				0	0	1	0	0	0	0	0	1	0		1	S	0.3	1.7	0.4	5.4	7.6	17.8	16	16.7
1770	M	1951	61	29	0	0	47	112	114	0.982456	1	3	5	150/110	150	110	120/70	120	70	1	1	15	0	1	1	1			0	0	1	0	0	0	0	0	2	1	20	0	S	2.5	15.1	79	6.6	32.2	16.6	23.6	28.5
1771	M	1977	35	32	1	1	40	104	100	1.04	0						120/70	120	70	1	1		0	1	1	1			0	0	0	0	1		0	1	4	0		1	S	0.4	8.1	0	4.2	12.7	17.5	0	26.8
1772	M	1956	55	22	0	0	38	89	90	0.988889	1	3	0.1	135/90	135	90	130/80	130	85	1	1	12	0	1	1	1	0		0	0	0	0	0	0	0	0	2	1		0	S	2.5	13.6	2.1	8.6	26.9	15.7	20.7	21
1773	F	1962	50	29	0	0	34	104	98	1.06122	0						110/60	110	60	1	1	3	1	1	0	1	0		0	0	1	0	0	1			2	0		0	S	0.6	9.6	1.8	15.9	28	10.4	17	18.5
1774	M	1959	53	37	1	2	46	118	111	1.06306	1	3	1	160/90	160	90	130/80	130	80	1	1	16	0	1		1	0		0	0	0	0	1	0	0	0	3	2	30	1	S	2.9	70	5.5	3.3	81.5	22.3	30.5	27.9
1776	M	1968	43	49	1	3	54	145	133	1.09023	0	3		120/80	120	80				1	1	9	1	1	1	1	1		0	0	1	0	0	0			4	1	30	1	S	7.5	75.8	9.7	10.7	103.7	13.8	18.1	17.1
1777	M	1949	63	33	1	1	39	109	107	1.01869	0	3		140/90	140	90	120/70	120	70	1	1	3	1	1	0	1	0		0	0	0	0	0	0		0	4	0		0	S	4.4	8.1	6.5	8.9	27.9	15.9	18.1	18.8
1779	F	1957	55	41	1	3	46	123	118	1.04237	1	3	1	180/120	180	120	120/80	120	80	1	1	9	1	0	0	0	0		0	0	1	0	0	0			4	0		1	S	0	84.5	0	3.8	88.3	0	22.7	0
1780	M	1968	44	21	0	0	30	77	91	0.846154	0	3		120/70	120	70	120/70	120	70	1	1	9	1	0	0	0	0		0	0	0	0	1	1			2	1	6	1	S	0.1	0.9	0	2.6	3.7	14.5	15.5	0
1781	M	1989	23	32	1	1	42	105	117	0.897436	0									1	0	3	0	0	0	0	0		0	0	0	0	0	0	0	0	3	0		0	S	0.8	26.1	1.5	20.7	49.1	14.3	17.2	19.2
1784	F	1958	54	34	1	1	34	107			1	3	5	180/100	180	100	155/90	155	90	1	1	6	0		0	0	0		0	0	0		0	0			1	0		1	S	0.6	3	0.9	29.5	34.1	12.5	16.3	21.9
1785	F	1956	56	36	1	2	40	104	118	0.881356	1	3	20	200/120	200	120	120/80	120	80	1	1	8	0	1		1	0		0	0	1		0	0	1	0	3	0		0	S	0.3	32.6	1.7	6.4	41	16.5	19	22.5
1786	M	1964	47	27	0	0	42	100	110	0.909091	0	3		130/70	130	70				1	1	9	0	1	1	1	0		0	0	0	0	1	0	0	0	2	0		1	S	0.8	7.5	0.8	19.6	28.7	16.8	22	22.1
1787	M	1970	42	33	1	1	43	116	101	1.14851	1	3	0.5	220/160	220	160	130/80	130	80	0	1	1	0	1	0	1	1		0	0	0	0	0	0	1	1	2	1	20		S	10	11.5	3.2	7.8	32.5	13.2	15.5	15
1788	M	1950	61	34	1	1	43	110	107	1.02804	1	3	5	160/100	160	100	120/80	120	80	1	1		1	1	1	1			0	0	0	0	1	0	1	0	3	0		1	S	0.1	4.8	0.3	10	15.2	11	14.4	12
1789	M	1961	50	36	1	2	42	115	112	1.02679	1	3	4	150/90	150	90	110/70	110	70	1	0	11	0	1	1	1	0		0	0	1	0			0	1	3	0		0	S	0.6	8.3	0	3.3	12.3	12.8	16.3	0
1790	M	1961	50	43	1	3	44	143	137	1.0438	1	3	2	170/105	170	105	140/70	140	70	1	1	9	0	0	1	1	1		0	0	1	0	0	0				1	30	1	S	1.9	56.2	2.5	13.4	74	17.7	18.4	24.6
1791	M	1965	47				48	141	130	1.08462	1	3	15	170/100	170	100	120/70	120	70			3											0	0	0						S	0.8	46.5	5	1.8	54.2	15.2	35.1	36.1
1792	M	1983	29	28	0	0	41	102	104	0.980769	0						120/80	120	80	1	1	4	0	0	0	0	0		0	0	0		0	1	1	0	1	1	13	1	S	0.3	6	0	11.2	17.5	11.8	20.3	0
1793	M	1980	32	27	0	0	40	94	98	0.959184	0						120/80	120	80	1	1	8	0		1	1	0		0	0	0		0	0				0		1	S	1.1	1.1	0.2	5.1	7.4	13.8	16.8	14.5
1795	F	1954	57	29	0	0	34	93	105	0.885714	1	3	3	160/100	160	100	120/90	120	90	1	0	4	0	1	1	1	0		0	0	0	0	1	1	0	0	1	0		1	S	1.2	13.5	1.5	9.2	25.4	14.9	14.8	14.9
1796	M	1977	35	36	1	2	48	128	122	1.04918	0									1	0	2	0	0	1	0	0		0	0	0	0	1	1	1		1	1	60	0	S	3.6	36.5	7.1	16.2	63.3	17.6	21	25
1797	M	1958	53	28	0	0	43	107	109	0.981651	1	3	2	160/100	160	100	130/80	130	80	1	1	9	1	1	1	1	0		0	0	0	0	0	0	0	0	2	1	35	1	S	0.9	3.2	0.4	12.8	17.2	15.7	12.9	21.8
1799	M	1967	45	30	0	0	46	101	103	0.980583	0	3		140/110	140	110	130/70	130	70	1	1	4	0	0	0	0	0		0	0	0	0	0	0				1	10	1	S	4.7	61.6	2.3	19.5	88.1	20	22.1	23.3
1800	M	1950	61	48	1	3	48	145	141	1.02837	1	3	1	220/120	220	120	170/95	170	95	1	1	9	0	1	1	1	0		0	1	1	0	0	0	0	0	3	0		1	S	1.5	14.8	0.9	30.5	47.8	26.1	22.5	24.4
1801	F	1958	54	32	1	1	38	102	118	0.864407	1	3	1	160/95	160	95	107/76	107	76	1																				0	S						14.3	14.3	13.8
1782	F	1958	54	36	1	2	48	107	121	0.884298	1	3	14	160/110	160	110	130/90	130	90	1	1	9	1	0	0	1	0		0	0	1	0	0	0			4	0		0	S	0.2	32.2	0.3	3.7	36.3	16.5	22.8	20
1783	F	1939	72	26	0	0	38	93	111	0.837838	1	3	15	180/100	180	100	140/80	140	80	0	1	12	0	0	1	1	0		1	1	1	0	0	0	0	0	3	0		1	S	1.1	6.7	1.6	4.4	13.8	23.2	21.7	28.4
1784	M	1955	56	34	1	1	50	130	117	1.11111	1	3	15	240/120	240	120	145/95	145	95	1	1	15	1	1	1	1			1	1	1	1	0	0	1	0	2	2	35	1	S	1.9	7	1	22.4	32.3	12.2	17.5	13.8
1785	F	1956	56	26	0	0	36	101	105	0.961905	1	3	4	140/95	140	95	120/80	120	80	0	0	5	0	1	1	1	0		0	0	0	0	0	0	0	0	1	0		1	S	0.5	0.9	0.2	1.8	3.2	12.5	11.9	12
1786	F	1947	65	28	0	0	33	94	102	0.921569	1	3	7	160/95	160	95	110/75	110	75	1	0	4	0	0	1	1	0		0	0	0	0	0	0				0		1	S	2.3	3.6	1.4	12.4	19.8	12.2	13.9	13.6
1788	M	1937	74	25	0	0	38	106	103	1.02913	0									1	0		0	1	1	1	1		1	1	0	0	0	0	1	1	2	1	30	0	S	0	8.7	0.2	4.3	13.2	0	24.4	19.5
1789	M	1952	59	32	1	1	43	127	122	1.04098	1	3	10	220/100	220	100	140/70	140	70	1	1		0	1	1	1	0		0	0	1	0	0	0	0	1		0		1	S	6.3	2.8	0	2	11	16.9	21.1	0
1791	M	1986	25	39	1	2	47	131	137	0.956204	0	3		130/70	130	70	130/70	130	70	1	0	7	0	1	1	1			0	0	0	0	0	0	0	0	2	0		1	S	1	11.4	0.1	22.9	35.5	11.7	13.4	14
1792	F	1940	71	28	0	0	33	95	105	0.904762	1	3	0.5	190/105	190	105	110/70	110	70	1	0	12	0	1	1	1			0	0	0	0	0	0	0	0	2	0		1	S	0.2	0.6	0	5.6	6.5	15.5	15.3	0
1793	M	1947	64	30	0	0	48	105	101	1.0396	1	3	10	170/100	170	100	150/90	150	90	1	0	5	0	1	1	1	0		0	0	0		1	0	1	0	3	0		1	S	3.4	18.6	1.3	4	27.3	22.2	20.3	24.3
1794	M	1947	64	23	0	0	34	85	86	0.988372	1	3	10	160/110	160	110	120/80	120	80	0	0	3	1	1	1	1	1		0	0	0		0	0	1	1	2	0		0	S	3.5	22.7	3.7	5.8	35.7	13.5	17.1	15.8
1795	M	1947	64	35	1	2	46	126	116	1.08621	1	3	12	190/110	190	110	130/80	130	80	1	1		1	1	1	1	0		0	0	0	0	1	0	1	0	3	0		1	S	6.4	43.7	5.9	11.4	67.3	21.8	20.8	30.8
1796	M	1954	57	26	0	0	40	97	100	0.97	1	3	4	220/117	220	117	130/80	130	80	1	0		0		0	0			0	0	0	0	0	0	0	0	1	2		1	S	1.2	7	0.1	23.4	31.8	15.5	15.3	22
1797	M	1971	40	29	0	0	41	96	109	0.880734	0						120/80	120	80		0	10	0	0	0	0	0		0	0	0	0	0	0	1	1	3	0		0	S	2.7	16.7	4.2	5.8	29.4	16.1	33	40
1798	M	1975	37	36	1	2	44	118	107	1.1028	0						120/80	120	80	1	1	15	1	1	1	1	0		0	0	0	0	0	0	1	0	4	2	15	1	S	2	80.3	10.6	2.4	95.3	20.5	21.8	26.6
1799	M	1950	62	28	0	0	44	116	118	0.983051	1	3	1	160/80	160	80	140/80	140	80	1		4	0	1	0	0	0		0	0	0	0	0	0		0	2	1	26	1	S	0.4	3.1	0	4.3	7.8	13.5	12.9	0
1800	F	1959	53	26	0	0	31	91	105	0.866667	0						110/65	110	65	1	1	2	0	1	0	1	0		0	0	0	0	0	0	0	0	1	0		1	S	0.2	0.2	1.1	1.9	3.4	13.8	11.5	13.9
1801	F	1945	66	36	1	2	42	188	172	1.09302	1	3	13	240/100	240	100	140/80	140	80	1	1	5	0	0	1	1									1	0	3	0		0	S	5	59.4	13.6	6.1	84.1	25.9	25	28.5
1802	M	1984	27	19	0	0	33	77	91	0.846154	0						100/60	100	60	1	0	1	1	0	1	1	0		0	0	0	0	1	0	0	0	1	1		1	S	0.1	1.9	0	1.3	3.4	12.5	17.6	0
1803	M	1967	44	38	1	2	46	128	120	1.06667	0						140/80	140	80	1	1		1	1	1	1			0									0		0	S	1.9	26.5	2.6	7.8	38.8	17.9	16.3	20.3
1804	M	1958	53	53	1	3	57	155	148	1.0473	1	3	5	160/110	160	110	120/70	120	70	1	1	15	1	0	1	1	0		0	0	0	0	0	0				1		0	S	9.1	43.1	4.7	31.5	88.5	15.5	14.8	18.6
1805	M	1931	80	25	0	0					1	3	22	150/110	150	110	130/90	130	90	1	1	4	1	1	1	1			1		1							0		0	S	22.9	9.9	9.9	6.2	49	32.3	32.3	47.3
1806	M	1975	36	44	1	3					0	3		140/80	140	80	120/70	120	70	1	0	3	0	1	1	1	0		0	0	0	0	0	0	0	1	3	0		1	S	0.9	68	6.9	10.5	86.4	29.6	19.5	34.1
1807	F	1942	69	26	0	0	32	93	99	0.939394	1	3	1	175/100	175	100	145/95	145	95	0	0		0	0	1	1	0		1	0	0	0	0	0		1	3	0		0	S	0	1.4	0	3.3	4.7	0	11.3	0
1808	M	1960	51	38	1	2	47	128	125	1.024	1	3	3	180/100	180	100	130/80	130	80	1	1	15	0	1	1	1	0		0	0	0	0	0	0	0	0	3	0		1	S	4.1	26.1	14.3	5	49.6	30.6	30.5	36.4
1809	F	1952	59	37	1	2	38	120	124	0.967742	1	3	20	180/120	180	120	140/70	140	70	1	1	12	1	1	1	1	0		1	1	1	0	1	0	0	0	3	0		1	S	2.3	12.6	2.1	0.8	17.8	13.7	16.9	15.3
1810	F	1946	66	25	0	0					0									0									0												S	1.7	4.1	1	1.5	8.3	15.5	15.2	19.2
1811	M	1952	59	32	1	1	43	126	115	1.09565	1	3	10	220/120	220	120	160/90	160	90		1		0	1	1	1	0		1	1	1	0	0	0		1		0		0	S	0	22.3	0	11.8	34	0	20.8	0
1812	M	1947	64	26	0	0	39	94	95	0.989474	1	3	0.25	160/90	160	90	130/70	130	70	1	1	10	0	0	1	1	0		0	0	0	0	0	0	0	0	2	0		1	S	0.5	30	0.7	6.3	37.5	16.8	21.4	22.7
1813	M	1929	82	33	1	1	39	109	139	0.784173	1	3	10	140/90	140	90	120/80	120	80		1	4	0	1	1	1	0		1	0	0		0	0	0	0	2	0		1	S	18.8	13	13	5.5	50.2	23.4	28.6	23.2
1814	F	1959	52	30	0	0	37	96	100	0.96	1	3	5	190/110	190	110	140/90	140	90	1	1	3	1	1	1	1			1	0	0		0	0	1	1	2	0		1	S	0.6	2.2	0.1	1	4	17.4	13.7	19.5
1815	F	1946	65	40	1	2	39	109	127	0.858268	1	3	12	170/90	170	90	140/76	140	76	1	1	4	1	1	1	1	0		0	0	1	0	0	1		0	3				S	0.5	7.7	0.2	5.6	14	32.2	19.9	12.5
1816	M	1949	62	31	1	1	54	110	105	1.04762	1	3		170/100	170	100	130/80	130	80	1	0	3	0	0	1	1	0		1	0	0	0	0	0	0	0	4	2		1	S	0	3.4	0	9.7	13.1	0	13.6	0
1817	M	1955	56	38	1	2	51	132	120	1.1	1	3	12	280/170	280	170	130/70	130	70			2	0	1	1	1	0		1	1	0	1	0	0		0					S	0.2	38.4	0.3	2.3	41.2	26.8	19.8	17.8
1818	M	1947	65	28	0	0	42	107	110	0.972727	1						120/95	120	95	1	0	0	0	0	0	0	0		0	0	0		0	0				0		1	S	1.3	1	0.6	4.6	7.5	15.1	16.3	13
1819	F	1953	58	29	0	0	34	95	105	0.904762	1	3	3	180/100	180	100	135/80	135	80	1	0	0	0	0	1	1	0		0	0	0		0	0	0	0	3	0		0	S	0.2	1.4	0.6	1	3.3	11	13.1	14.3
1820	F	1936	76	26	0	0	34	85	95	0.894737	1	3	12	180/75	180	75	130/70	130	70	1	1	5	0	1	1	1			0	0	0	0	0	0	0	0	1	0		1	S	1.9	11.4	1.7	6.4	21.4	17.7	14.8	17.2
1821	F	1949	62	22	0	0	32	82	95	0.863158	1	3	10	160/110	160	110	130/80	130	80	0	0	6	1	1	1	1	0				0		0	0	0	0	1	0		1	S	1.1	3.7	0.6	2	7.4	14	15.1	16.5
1822	F	1935	76	24	0	0	34	87	100	0.87	1	3	9	180/80	180	80	140/80	140	80	1	0		0	1	1	1	0		0	0	0	0	0	0				0		0	S	2.8	14.8	1.7	3.1	22.4	16.5	18.9	18.2
1823	M	1954	57	35	1	2	45	138	145	0.951724	1	3	1	180/100	180	100	140/80	140	80	1	1		0	1	1	1	0		0	0	0	0	0	0	0	0		0		1	S	0.7	5.4	0.1	19.8	25.9	12.8	12	10.5
1824	M	1951	61	29	0	0	43	107	108	0.990741							130/80	130	80	1	1		0	0	1	1	0				1		0	0	0	0	1	2	20	1	S	2.2	21	2.9	16.8	42.9	20	22.2	32.5
1825	M	1980	31	26	0	0	37	93	98	0.94898	0																0		0	0	0	0	1	1	0	0	2	1	14	1	S	1.3	20.2	1.6	4.8	27.8	12.2	18.4	17.8
1826	F	1952	60	46	1	3	49	124	125	0.992	1	3	5	160/90	160	90	150/80	150	80	1	1	18	0	1	1	1			0	0	0	0	0	0	1		3	0		1	S	3.8	66.1	5.4	15.9	91.2	19.9	19.5	14.9
1827	F	1951	60	30	0	0	39	110	120	0.916667	1	3	1	160/80	160	80	155/95	155	95	1	1	12	0	1	1	1			0	0	1	0	1	0	0	0	2	0			S	1.9	11.7	0.3	3.6	17.5	19.7	18.1	15.8
1828	F	1944	68	30	0	0	39	108	112	0.964286	1	3	10	180/90	180	90	140/60	140	60		0	9	1	1	1	1			1	0	1	0	1	0	0	0	3	0		1	S	0.6	1	1.1	6.4	19.1	14.3	12.7	13.5
1829	M	1950	62	46	1	3	53	153	148	1.03378	1	3	35	200/130	200	130	140/80	140	80	1	0	5	0	0	1	1	0		1	1	0	0	0	0	0	0	3	0		1	S	8.8	21.6	8.1	10.3	48.8	15.7	19.4	20.8
1830	M	1940	71	28	0	0	47	115	112	1.02679	0	3		140/80	140	80	130/80	130	80	1	0	14	0	1	1	1	0		0	0	0	0	1	0	0	0	2	0			S	0.2	10.8	0.9	8.1	19.9	15.5	18	15.3
1831	M	1946	66	24	0	0	36	90	95	0.947368	0						130/70	130	70	1	0	1	0	0	1	1			0	0	0		0	0	0	0	2	0		0	S	2.7	10.5	0.5	5.9	19.5	22.4	21.7	25.5
1832	M	1972	39	32	1	1	45	125	128	0.976562	1	3	3	200/100	200	100	130/80	130	80	1	1	15	1	1	1	1	0		0	1	0	0	0	1	0	0	3	0		1	S	15.6	19.9	4.7	26.8	67	16	18.1	16.6
1833	M	1975	36	31	1	1	42	115	103	1.1165	0						110/70	110	70	1	1	7	0	1	1	1	0		0	0	0	0	0	0	1	0	2	1	20	1	S	3.4	40.3	26.7	1.9	72.2	19.8	31.4	35.2
1834	M	1940	71	28	0	0	39	111	105	1.05714	0						130/80	130	80	1	0	1	1	1	1	1	1		0	0	0	0	0	0	1	0	3	2		1	S	1.5	4.7	0.3	7.1	13.6	13.7	14.9	24
1835	M	1954	57	33	1	1	42	128	120	1.06667	0						100/70	100	70	1	1	6	0	0	1	1				0	0	0	0	0				1	55		S	0.8	24.3	5	10.4	40.5	17.9	23.9	24.5
1836	F	1944	67	25	0	0	36	89	104	0.855769	0	3		120/70	120	70	110/70	110	70	0	0	8	0	1	1	1	0		0	0	0	0	0	0	0	0	2	0		1	S	2.4	0.2	0.5	1.9	5	20.5	15	19.5
1837	M	1954	57	35	1	2					1	3	2	140/80	140	80	140/80	140	80	1	1	14	0	0	0	0	0		0	0	0	0	0	0	0	0	2	2	36	0	S	0.3	15.3	1.9	25	42.5	21	18.1	22.8
1838	M	1975	37	30	0	0	44	112	107	1.04673	0						170/80	170	80	1	1	9	0	1	0	0	0		0	0	0	0	1	0	0	0	2	1	19	0	S	0.4	16.5	0.9	8.8	26.6	13.3	14.5	16.6
1839	F	1961	50	29	0	0	39	109	115	0.947826	1	3	1	170/110	170	110	130/80	130	80	1	1	17	1	1	1	1			0	0	0		0	0	0	0	2	0		0	S	0.2	23.6	2	7.4	33.2	17	18.8	20.4
1842	M	1954	58	28	0	0	37	98	100	0.98	0						180/70	180	70	1	1	9	0	1	1	1	0		1	0	0	0	0	0	0	0	2	0		0	S	0	1	0.1	0.3	1.5	0	12.4	19
1843	M	1958	54	24	0	0	40	95	102	0.931373	1	3	2	150/95	150	95	120/70	120	70		0	9	1	1	1	1	0		0	0	0	0	1	0	0	0	2				S	5.5	17.1	1.5	34.2	58.3	14.3	14.6	13.2
1844	M	1969	42	28	0	0	43	120	114	1.05263	1	3	4	200/100	200	100	150/90	150	90	1	1	15	0	1	1	1			1	0	0	0	0	0	0	0	2	1	23	0	S	0.5	7.2	0.1	25.7	33.4	12.9	15.3	10
1845	F	1939	73	31	1	1	31	112	112	1	1	3	5	200/100	200	100	140/80	140	80	1	1	16	0	1	1	1	0		1	0	0	0	0	0	0	0	2	0		0	S	0.2	4.1	0.6	7.4	12.3	15	15.2	20.8
1846	M	1958	54	24	0	0	39	101	104	0.971154	0						110/60	110	60	1		7	0	1	0	0	0		0	0	0	0	0	0	0	0	1	0		0	S	0.5	16.5	5.2	14.6	36.7	25	27.3	35.1
1847	M	1952	59	33	1	1	49	122	112	1.08929	1	3	8	160/95	160	95	140/90	140	90	0	1	12	1	0	1	1	1		1	1	1	1	0	0	0	0	2	2	70	0	S	8.8	17	3.2	22.4	51.4	11.7	19.4	16
1848	M	1992	19	21	0	0	37	75	70	1.07143	0									0	0	0	0	0	0	0							0		0	0	2	1	3	0	S	1.2	4.7	0.8	2	8.8	21.2	16.4	17.9
1849	M	1958	54	40	1	2	50	132	120	1.1	1	3	6	210/100	210	100	150/70	150	70	1		18	1	1	1	1	0		0	1	1	0	0	1	0	0		1	40		S	1.8	60.2	5.6	5.1	72.6	18.4	24	26.2
1850	F	1968	44	48	1	3	45	134	135	0.992593	1	3	5	150/95	150	95	120/80	120	80	1	1	14	1	1	1	1			0	0	0	0	1	0	0	0	1	0		1	S	1	13.1	1.5	21.5	37.1	17.3	22.8	17
1852	M	1974	37	44	1	3	49	126	131	0.961832										1	1	8	0	1	0	1												0		0	S	1	62.8	4.1	0.2	68.1	34.2	28.6	35.4
1853	M	1954	58	32	1	1	44	114	116	0.982759	0	3		130/80	130	80	130/80	130	80	1	1	12	0	1	0	0			0	0	0	0	0	0	0	0	1	2	30	0	S	3	36.2	24.3	5.8	69.3	23.5	30	33.4
1854	M	1959	53	25	0	0	38	92	93	0.989247	1	3	1	160/90	160	90	120/80	120	80	1	1	9	0	1	1	1							0	0	1	0	3	1	10	1	S	1	0.8	0.2	4.4	6.3	17.5	12.8	11
1856	F	1953	59	28	0	0	36	101	96	1.05208	1	3		180/100	180	100				1	1	17	0	1	1	1	0		0	1	1	0	0	0	1	0		0		0	S	3.1	3	0.7	2.5	9.3	15.4	16	21.3
1857	M	1949	62	35	1	2	55	156	160	0.975	1	3	8	180/100	180	100	130/80	130	80	1	1	22	0	1	1	1			1	1	0		0	0	1	0	3	0		1	S	2.6	73.1	6.3	6	88	12.9	27	19.4
1858	M	1969	43	35	1	2	44	116	114	1.01754	1	3	1	220/120	220	120	110/90	110	90	0	1	6	1	1	1	1	0		0	0	0	0	1					1	27	1	S	10.2	21.4	7.1	19	57.7	16.7	17.1	19.4
1859	M	1956	56	45	1	3	38	142	136	1.04412	1	3	4	185/110	185	110	160/90	160	90	1	1	17	0	1	0	1	0		1	1	0	0	0	0	1			1	30		S	1.2	4.6	0	7	12.8	10.5	18.5	0
1860	M	1978	33	33	1	1					0									1	1	12	0	1	1	1	0		0	0	0		0	0				0		1	S	1.9	37.7	2.8	0	42.4	15.9	19.4	18.9
1861	M	1946	66	23	0	0	37	86	93	0.924731	0										0		0				0		1				0	0	1	1	4	0		1	S	4	32	4.5	13.9	54.3	26.5	25.2	29.6
1863	M	1936	76	27	0	0	41	96	101	0.950495	1	3	20	160/90	160	90	130/70	130	70	1	1	14	0	0	1	1	0		1	1	1	1	0	0	0	0	2	0		1	S	14.4	21	4.1	2.7	42.2	33.8	33.9	37.9
1864	F	1970	42	29	0	0	35	108	103	1.04854	0						110/80	110	80	0	1	20	1	1	1	1			0	0	0		0	0	1	0	3	1	15	1	S	0.8	1.3	0.3	2	4.3	12	26.7	39.5
1865	F	1977	34	22	0	0	36	86	96	0.895833	0						90/60	90	60	1	1	7	1	0	0	1	0		0	0	0	0	1	0	1	0	2	1	7	0	S	0.9	4.2	0.8	7	12.9	12.1	20	18.6
1866	M	1940	72	33	1	1	36	110	119	0.92437	1	3	2	140/95	140	95	120/80	120	80	1	0	0	0	0	1	1			1				0	0	1	1	3	1		0	S	0.1	0.9	0	1.6	2.6	14	11.6	0
1867	M	1968	43	57	1	3																																			S	1.1	44.4	2.6	22.5	70.5	13.9	13	14.9
1868	F	1967	45	33	1	1	35	102	103	0.990291	0						100/80	100	80	1	1	6	1	1	1	1							0	0	1	1	3	0		0	S	1.6	31.1	1.5	4.8	39	11.8	13.1	14
1869	M	1948	64	35	1	2	40	119	106	1.12264	1	3	2	150/100	150	100	130/70	130	70	1	1	14	0	1	1	1	0		0	0	0	0	1	0	1	0	2	0		1	S	4.5	30.1	2	14.8	51.4	24.6	22.3	27.6
1870	F	1951	61	29	0	0	36	88	93	0.946237	0									1	0	2	0	1	1	1			0				0	0				0		1	S	2.1	21.1	1.6	3.9	28.7	14.4	28.6	22.1
1871	M	1948	64	28	0	0	43	104	108	0.962963	1	3	4	160/90	160	90	130/80	130	80		0	6	0	0	1	1	0		0	0	0	0	0	0	0	0	2	0		1	S	0.8	8.3	0.6	8.4	18.1	16.4	17.9	19
1872	M	1957	55	29	0	0	42	103	103	1	1	3	3	200/120	200	120	120/90	120	90	1	1	3	0	1	1	1				0	0	0	0	0	1	0	4	0		1	S	1.1	28.5	3.2	15.7	48.5	15.9	17.8	18.6
1873	F	1943	69	29	0	0	35	103	115	0.895652	1	3	15	220/90	220	90	137/61	137	61	1	1	11	0	1	1	1	0		0	1	1	1	0		1	0	2	0		0	S	3.2	10.5	1.6	24.3	39.7	18.3	18	20.1
1875	M	2006	6	17	0	0																																			S	3	10.6	1.8	19.2	34.7	11.3	15.1	12.1
1876	F	2008	4	12	0	0																																			S	1	1.2	1.2	3.4	6.7	11.5	16.3	11
1877	F	1975	36	24	0	0	32	77	81	0.950617	1	3	0.08	160/100	160	100	120/75	120	75	0	1		1	1	1	1				0	0		0	0			1	1	11	1	S	1.6	4	0.7	5.6	11.9	13.1	16.3	17.2
1878	M	1962	50	42	1	3	58	141	137	1.0292	0									1	1	10	1	1	1	1			0	0	0	0	0	0			4	0		1	S	0.7	28.9	10.9	13.3	53.8	25.8	27.1	30.2
1879	M	2005	7	27	0	0																																			S	0.6	3.6	0.6	10.7	15.5	12.8	15	13
1880	M	1965	47	41	1	3	47	137	128	1.07031	1	3	10	180/110	180	110	100/70	100	70	0	0	6	1	0	1	0	1		1	1	0	0	0	0	1	0	4	1		0	S	0.6	12.1	0.2	21.5	34.4	18.2	21.2	38.5
1882	M	1943	69	34	1	1																																			S	1.6	38.4	2.6	11.6	54.3	14	22.4	22.5
1883	M	1969	43	30	0	0	42	108	101	1.06931	1	3	0.5	160/116	160	116	140/100	140	100	1	1	19	0	1	1	1			1	0	0	0	1	0	1	0	2	1	26	1	S	0.2	15.3	0.4	20.9	36.8	20	16.5	16.5
1884	F	2005	7	15	0	0																																			S	1.6	0	0	0	1.6	10.3	0	0
1885	M	2008	3	14	0	0																																			S	1.3	9.3	3.1	13.6	27.2	12.8	17.2	16.6
1886	M	2005	7	14	0	0																																			S	1.1	38.4	6.8	24.7	71.1	15.5	16.8	16.4
1887	M	1967	45	28	0	0	40	110	109	1.00917	1	3	0.04	150/110	150	110	120/80	120	80	1	1		0	1	1	1	0		0	0	0	0						1		1	S	0	2.5	0	14.7	17.1	0	19.5	0
1889	M	1933	78	39	1	2	47	130	110	1.18182	1	3	10	180/100	180	100	130/70	130	70	1	1	3	0	1	1	1	1		1	0	0	0	0	0	0	0	2	0		0	S	0.8	16.2	0.8	26.8	44.5	13.3	13.9	13.8
1890	F	1994	18	54	1	3																																			S	0.8	3.2	0	8.6	12.6	13.2	12.6	0
1891	M	1992	20	33	1	1																																			S	44.9	1.7	0.7	7.1	54.4	12.8	14.9	13.5
1892	M	1959	53	38	1	2	47	130	125	1.04	0									1	1	21	0	1	1	1	0						0	0	1	1	3	0		1	S	1.1	54.4	11.9	3.9	71.3	15.9	35.2	42.9
1893	F	1950	62	47	1	3	42	123	124	0.991935	1	3	22	240/125	240	125	140/90	140	90	1	1	21	0	1	1	1			0	0			0	0			1	0			S	1.9	8.8	1.3	15.6	27.6	14.6	17.6	22.3
1894	M	2003	8	13	0	0																																			S	1.3	2.8	0.1	1.4	5.7	13.7	14.1	17
1895	F	1957	55	31	1	1	42	103	105	0.980952	0						120/80	120	80	1	0	13	0	0	1	1			1		0	0	0	0	1	0	4	0		1	S	0.7	24.2	2.1	15.5	42.5	11.9	14.5	15.2
1896	F	1949	63	49	1	3	47	122	140	0.871429	1	3	10	240/120	240	120	140/80	140	80	1	1		0	1	1	1	0		0	0	0	0	1	0		0	2	0		0	S	2.7	24.4	5.2	10.7	43	18.1	17.4	23.3
1898	M	1965	47	43	1	3		148	137	1.08029	1	3	3	180/110	180	110	140/90	140	90	1	1	15	0	1	1	1			1	1	1	0	1	0	0	1	2	1	40	1	S	0.8	95.5	3.1	2.2	101.6	26.7	23.2	27.8
1899	F	1950	62	27	0	0	40	109	112	0.973214	1	3	2	150/100	150	100	130/80	130	80	1	1	7	0						0	0	0	0	0	0				2	32	1	S	0	3.6	0.3	10.8	14.7	0	15.7	16.5
1900	M	1945	67	32	1	1	45	136	113	1.20354	1	3	3	150/90	150	90	120/80	120	80	1	1	9	0	0	1	1	0		0	0	0	0	0	0	1	0	3	0		1	S	1.9	7.3	2.8	29.6	41.6	17.2	14.9	17.4
1902	M	1942	70	33	1	1	50	115	118	0.974576	1	3	40	220/110	220	110	140/80	140	80	1	1	13	0	1	1	1	0		1	0	0	1	1	1	0	0	4	1	30	1	S	0.3	9.9	1.8	12.1	24.1	26.5	17.7	18.5
1903	M	1953	59	29	0	0	43	110	108	1.01852	1	3	10	220/120	220	120	180/80	180	80	1	1	16	0	1	1	1			0	0	0	0	0	0	0	0	1	1	34	1	S	0.8	4.4	0.2	27.7	33	22.8	16.3	46
1904	M	1975	37	55	1	3	57	180	180	1	1	3	12	240/140	240	140	140/65	140	65	1	1	13	0	1	1	1			0	0	0	0	0	0				2	30	1	S	12.6	95.5	29.1	9.4	146.7	12.3	14.6	14.8
1905	F	1943	69	42	1	3	45	114	114	1	1	3	10	220/120	220	120	150/90	150	90	1	1	20	1	1	1	1			0	0	1		0	0				0		1	S	2.9	14.9	4.4	33.5	55.7	15.9	16.2	16.3
1906	M	1960	52	36	1	2	45	121	121	1	1	3	3	160/90	160	90	130/80	130	80	1	1	16	0	1	1	1			0	0	0	0	0	0	1	1	3	2		1	S	0.8	56.9	2.3	3.6	63.6	18.5	37.2	38.4
1907	M	1939	73	35	1	2	45	125	130	0.961538	1	3	20	180/110	180	110	140/85	140	85	1	1	21	1	1	1	1			1	1	0	0		0				2	22	1	S	4.5	63.6	5.8	7.4	81.3	28.2	24.7	25.8
1908	M	1961	51	28	0	0	44	100	98	1.02041	0	3		120/80	120	80	120/80	120	80	1	1	6	0	0	1	1	0		0	0	0	0	1	0	0	0	2	0		1	S	4	44.4	16.2	7.3	71.9	27.5	31.1	37.7
1909	M	1984	28	38	1	2	41	118	127	0.929134	0	3		120/80	120	80	120/80	120	80	0	1	14	0	1	0	0	0		0	0	0	0	0	0	0	0	2	0			S	0	7.2	0	4	11.1	0	18.5	0
1910	M	1954	58	36	1	2	49	120	129	0.930233	1	3	4	180/120	180	120	125/80	125	80	1	1	9	0	0	0	1			0	0	0		0	0	0	0	2	1	35	1	S	3.5	52.6	7.6	3	66.7	20.9	21.7	25.1
1912	M	1969	43	42	1	3	49	165	155	1.06452	0						130/80	130	80	1	1	14	1	1	1	1			0	0			0	0	0	1	3	1	30	1	S	1.3	98.5	5.3	1.3	106.5	14.4	24.3	20.5
1913	M	1967	45	29	0	0	46	114	115	0.991304	0						120/70	120	70	1	0	10	0	1	1	1	0		0	0	0	0	0	0	0	0	3	1	60	0	S	0.8	44.1	6.4	13.9	65.2	18.4	31	34.3
1914	M	1941	71	29	0	0	39	111	112	0.991071	1	3	6	165/110	165	110	135/80	135	80	1	1	14	1	1	1	1	0		1	1	1	0	0	0	1	0	2	0		1	S	1.4	12.4	1.6	14.2	29.6	13.2	13.6	14.3
1915	F	1946	66	41	1	3	49	125	125	1	1	3	10	180/110	180	110	130/80	130	80	1	1	18	1	0	1	1	0		1	1	0	1	0	0	1	1	3	1		0	S	4.9	53.4	12.8	3.7	74.8	24.1	31.3	35.2
1916	M	1975	37	38	1	2	51	125	120	1.04167	0									1		10	0	0	1	1	0		0	0	0	0	0	0				0		1	S	0.4	35.6	0.1	7.5	43.5	17	15.2	16
1917	M	1944	68	28	0	0	41	110	110	1	1	3	4	160/90	160	90	120/70	120	70	1	0		0	1	1	1	0		1	0	0	0	0	0	1	0	2	2	30	0	S	1.7	34.2	0	10.1	46	17	18.3	0
1918	M	1953	59	38	1	2	49	117	119	0.983193	1	3	2	220/170	220	170	170/100	170	100	1	1	15	1	1	1	1	0		0	0	0	0	0	0	0	0	3	2	20	1	S	0.2	76.6	0.2	0.6	77.6	10.5	16.8	11
1919	M	1963	49	35	1	2	45	120	119	1.0084	1	3	3	160/110	160	110	150/100	150	100	1	1	18	1	1	1	1	0		1	0	0	0	0	0	0	0	2	2	10	0	S	0	61.9	0.3	4.1	66.3	0	37.4	30
1920	F	1961	51	35	1	2	37	103	110	0.936364	1	3	7	160/105	160	105	120/80	120	80	1	1	8	0	1	1	1	0		1	1	0	0	0	0	0	0	4	2	5	0	S	0	3	0	20.8	23.8	0	29.4	0
1921	M	1955	57	27	0	0	42	103	100	1.03	1	3	0.02	150/90	150	90	134/70	134	70	1	0		0	0	1	1			0	0	0	0	0	0			4	1	19	1	S	1.1	22.8	1.1	13.8	38.8	16.1	18.1	17.8
1922	M	1948	65	26	0	0	44	109	106	1.0283	1	3	2	150/90	150	90	145/90	145	90	1	0	3	0	0	0	0	0		1	0	0		1	0						1	S	1.8	39.8	0.2	9.5	51.4	14.9	17.9	17.3
1923	M	1966	46	34	1	1	44	114	110	1.03636	0						110/60	110	60	1	1	10	0	1	0		0		0	0	1		1	0	0	1	2	2	4	1	S	1.1	21.2	1.5	12.9	36.7	15.3	21.1	21.3
1924	M	1957	55	33	1	1					1	3	2	160/90	160	90	140/80	140	80	1	1	14	0	1	1	1	0		1	1	0	1	0	0	0	0	2	1	20	0	S	1.5	53	7	25.1	86.7	13.1	16.2	16.8
1925	F	1963	49	31	1	1	36	107	119	0.89916	1	3	4	160/90	160	90	130/70	130	70	1	0		0	1	1	1			0	0	0	1	0	0	0	0		0		0	S	0.8	18	0.4	25.1	44.2	15	15.4	14
1926	M	1981	31	36	1	2	47	130	120	1.08333	1	3	2	165/100	165	100	120/70	120	70	1	1	4	1	1	1	1	0		0	0	0	0	0	0	0	0	2	1	8	1	S	0.1	4.2	0.1	11.8	16.3	12.5	16.6	20.5
1927	M	2005	7	19	0	0	38	77												1		4	0	0	0	0			0	0	0	0									S	13.5	37.8	9.3	2.7	63.4	15.3	19	19.4
1928	F	1963	49	36	1	2	42	118	123	0.95935	0	3		120/70	120	70	120/60	120	60	1	1	12	0	1	1	1			0	0	1	0	1	1	1	0	2	0		0	S	0.6	24.1	0.4	26.7	51.8	10.5	13.4	17.2
1929	M	1971	41	31	1	1	45	108	107	1.00935	0						130/70	130	70	1	0		1	1	0	1	1		0	0	0	0	0	0	0	0	4			1	S	0.8	12	0	19.6	32.5	14.3	15.2	0
1930	M	1968	44	44	1	3	56	136	133	1.02256	1									1	1	11	1	0	1	1	0		0	0	0		0	0	1	1	4	0		1	S	2.2	54.9	2.5	1.6	61.2	17.2	20	22.8
1931	M	1985	27	24	0	0	37	101	105	0.961905	0									0	0		0	1	0	1	0		0	0	0	0	1	0		0	1	0		0	S	0.4	2.4	0.1	3.5	6.5	15	14.7	13
1932	M	1939	73	28	0	0	43	109	113	0.964602	1	3		200/90	200	90	160/85	160	85	0	0		0	0	1	1	0		0	0	0	0	0	1		0	2	0		1	S	2.7	24.1	1.1	7.8	35.7	17.7	18.6	24.2
1933	M	1953	59	42	1	3	54	140	132	1.06061	1	3	4	200/110	200	110	140/90	140	90			10	1	1	1	1	1		0	0	0	0	0	0	0	1	4	2	75	1	S	1.6	71.4	0.3	17.3	90.5	14.3	17	19
1934	M	1971	41	25	0	0	38	84	92	0.913043	1	3		160/95	160	95				1	1		1	1	0	1			0	0	0	0	0			1	2	0		1	S	0.7	24.4	0	16	41.1	15.2	16.7	0
1935	M	1961	51	24	0	0	36	81	90	0.9	0									1	0	10	0	0	0	1			0	0	0	0	0	0		0	2	1	30	0	S	0.9	2.5	0	6.9	10.3	14.7	15.9	0
1936	F	2006	7	15	0	0															1	12		1	1	1			0	0	0	0	0	1		1	4	0		0	S	0.8	8.5	0	4.4	13.6	13.7	14.6	0
1937	F	2006	6	14	0	0														1	1	14		1		1	0		0	0	0	0	0	1	1	1	4	0		0	S	2.1	21.3	3	1.9	28.2	12.3	16.4	13.3
1938	F	1956	57	31	1	1	39	115	120	0.958333	1	3	15	220/120	220	120	180/105	180	105	1	1	16	1	1	1	1			1	1	0	0	0	0	0	0	3	0		0	S	0.5	29.8	1.6	14.4	46.3	21.3	21.5	27.1
1939	F	1957	55	30	0	0	37	102	115	0.886957	1	3	4	180/120	180	120	130/85	130	85	1	1	14	1	1	1	1			0	0	0	0	0	0	0	0	1	0		0	S	0.1	15.9	0.2	14.6	30.8	15.5	16.7	14.5
1940	F	1950	62	33	1	1	42	119	114	1.04386	1	3	5	170/90	170	90	140/90	140	90		1	20	0	0	1	1	0		0	0	0	0	1	1		1	3	0		0	S	1.2	36.2	0.5	6.7	44.6	12.5	21	21
1941	F	1947	65	33	1	1	24	99	117	0.846154	1	3	13	180/100	180	100	140/90	140	90	1	0	9	0	1	0	1	0		1	0	0	0	0	0		0	2	1	27	0	S	1	19.1	1	1	22	12.4	18.7	18.9
1942	M	1952	60	28	0	0	39	105	115	0.913043	1	3	20	160/110	160	110	110/70	110	70	1	1		0	1	1	1			0	0	0	0	0	0	0	0	4	0		1	S	0	10.2	0.3	20.9	31.4	0	18.1	21.8
1943	F	1958	54	31	1	1	40	99	107	0.925234	1	3	7	200/110	200	110	140/80	140	80	1	0	3	1	1	1	1			0	0	0	0	0	0		1	3	0		0	S	1	49.3	0.7	6.7	57.7	10.7	19	28.8
1944	M	1968	44	28	0	0	41	101	103	0.980583	0									1	0		0	0	0	0	0		0	0	0	0	1	0	0	0		2	20	1	S	0.3	34.1	0.9	3.5	38.7	17.5	23.9	24.1
1945	M	1987	25	33	1	1	43	109	111	0.981982	0	3		120/70	120	70	130/80	130	80	1	1	15	0	1	0	0	0		0	0	0	0	1	0	0	0	2	1	11	1	S	0.7	19.4	0	18.7	38.8	34.3	19.6	0
1946	M	1968	44	32	1	1					1	3	1	160/100	160	100	150/95	150	95																			0		0	S	0	55.2	0.2	11.3	66.7	0	22.5	19.3
1947	M	1967	45	46	1	3	50	150	146	1.0274	1	3	1	200/110	200	110	135/85	135	85	1	0	12	0	1	1	1	1		0	0	0	0	0	0	1	1	3	1		1	S	0	25.7	0	20.6	46.3	0	17.4	0
1948	M	1960	52	25	0	0	42	99	103	0.961165	0						130/70	130	70		0	4	0	0	1	1	1		0	0	0	0	0	0			2	2	20	1	S	0.1	14.7	1	21.3	37.1	12.5	15.4	14.9
1949	F	1952	60	25	0	0					1	3	7	200/100	200	100	140/90	140	90	1	1		1	1	1	1	0		1	0	0	0	0	1		0		1	30	0	S	0	15.7	0	2.2	17.9	0	16.4	0
1950	F	1951	61	35	1	2	42	112	118	0.949153	1	3	5	190/100	190	100	140/90	140	90	1	1	12	1	1	1	1	0		1	0	0	0	0	0	0	0	3	0		0	S	0.2	0.8	0	3.4	4.4	14.5	14.2	0
1951	M	1969	43	29	0	0	39	103	103	1	1	3	1	150/110	150	110	140/80	140	80	1	1		1	1	1	1			0	0	0		0	0	1	1	3	2	14	1	S	0.3	19.9	0.3	14.7	35.2	14.8	15.9	14.5
1952	M	1967	45	34	1	1					0	3		130/80	130	80	130/70	130	70	1	0	8	0	1	1	1	0		0	0	0	0	0	0	0	0	1	0		1	S	0	11.9	0	12.1	24	0	19.6	0
1953	M	1983	29	29	0	0	44	105	108	0.972222	1	3	9	150/100	150	100	120/70	120	70	1	0	10	1	1	0	0	0		0	0	0	0	0	0	1	1	2	1	10	0	S	0	23.5	0.2	22.6	46.4	0	17.9	14
1954	M	1956	56	38	1	2	48	123	119	1.03361	1	3	2	160/100	160	100	130/80	130	80	1	1	15	1	1	1	1			0	0	0	0	1	0	0	0	3	2	30	1	S	0	76.8	1.3	2.9	81.1	0	23.1	27.7
1955	M	1957	55	45	1	3	48	140	135	1.03704	1	3	0.04	170/130	170	130	140/80	140	80	1	1		0	1	1	1			1	1			0	0	1	1	2	0		0	S	0.5	80.9	1.7	4.4	87.5	16	19.7	20.6
1956	M	1951	61	31	1	1	45	105	104	1.00962	0						130/80	130	80	1	1	9	0	0	1	1	0		0	0	0		0		0	0	4	0		1	S	1.6	31.2	2.3	20.3	55.3	11.8	16	15
1957	M	1981	31	26	0	0	43	107	107	1	0	3		120/70	120	70	120/70	120	70	1	0	6	1	1	0	0	0		0	0	1	0	1	0	0	1	3	1	10	1	S	0	36.5	0.1	11.3	47.9	0	22.3	27.5
1958	M	1942	70	42	1	3	48	130	129	1.00775	1	3	4	195/100	195	100	130/90	130	90	1	1	8	1	0	1	1			0	0	0	0	1	0	0	0	2	2	20	0	S	0.4	29	0	7.1	36.5	15.8	19.2	0
1959	F	1943	69	42	1	3	46	125	125	1	1	3	20	200/100	200	100	140/90	140	90	1	1	20	1	1	1	1			1	1	0		1	1				0		0	S	0.4	74.9	1.7	5.4	82.4	16.5	25	21.2
1960	M	1962	50	41	1	3	46	138	131	1.05344	1	3	6	250/145	250	145	160/90	160	90	1	1	14	0	1	1	1			1	1	0	0	0	0	1	0	2	0		0	S	1.7	31.1	0.9	16.2	49.9	12.6	15.2	16.6
1961	M	1977	35	32	1	1	41	107	100	1.07	1	3	5	140/100	140	100	120/80	120	80	1	0	1	0	0	0	0	0		0	0	0	0	0	0	1	0	2	1	21	1	S	0.6	71.6	0.9	1.6	74.6	26.5	28.9	27.7
1962	F	1965	47	35	1	2	35	105	122	0.860656	1	3	5	170/110	170	110	130/80	130	80	1	1	16	1	1	1	1	0		0	0	0	0	0	0	0	0	4	0		0	S	0.2	5.9	0.3	14.2	20.5	11.5	13.1	16
1963	M	1955	57	38	1	2	52	130	135	0.962963	1	3	5	170/95	170	95	130/80	130	80	1	1	24	0	1	1	1	0		0	0	0	0	0	0	0	0	4	0		0	S	2.8	73.5	2.2	5.6	84.1	15.9	19.1	18.8
1964	M	1951	61	31	1	1	43	107	107	1	1	3	5	160/90	160	90	140/80	140	80	1	1		0	1	1	1			0	0	0	0	1	0	1	0	2	0		1	S	0.4	24.9	1.1	25.1	51.4	11.2	18.5	17.6
1965	M	1974	38	25	0	0	37	95	102	0.931373	0										0	5	0	1	1	1	0		0	0	0	0	0	0	0	0		0		0	S	0.2	5.5	0.4	13.7	19.8	16	18.6	14.8
1966	F	1943	70	24	0	0	32	82	97	0.845361	1	3	5	160/100	160	100	120/70	120	70		0	8	1	0	0	1			0	0	1		1	0	1	1	2	0		0	S	0.3	11.4	0.1	5	16.8	15	22.6	24.5
1967	M	1961	51	52	1	3	62	160	160	1	1	3	11	190/120	190	120	140/90	140	90	1	1	9	0	0	1	1			1	1	1	0	0	0	1	0	4	0		0	S	0.8	26.4	0	13.6	40.8	12.8	16.8	0
1969	F	1958	54	38	1	2	38	138	140	0.985714	1	3	4	200/110	200	110	130/80	130	80	1		4	0	0	1	1			0	0	0	1	1	1	1	0	3	0		1	S	0.4	14.6	0.2	18.9	34.1	14	14.7	13
1971	M	1965	47	30	0	0	40	116	117	0.991453	0									1	0		1	1	1	1	0		0	0	0	0	0	0	0	0		0		0	S	0.6	20.4	0.6	27.2	48.8	15.9	18	17.4
1973	F	1985	27	18	0	0	31	78	98	0.795918	0	3		110/70	110	70	110/70	110	70	0	1	12	0	1	0	0	0		0	0	0	0	0	0	0	0	1	0		1	S	0.8	1.3	0	1.3	3.4	15	15.5	0
1974	M	1950	63	32	1	1	42	115	112	1.02679	1	3	3	160/90	160	90	120/60	120	60	1	0	16	0	0	1	1			0	1	1	1	0	0	1	0	3	0		1	S	22	5.7	0	15.2	42.9	29.7	24	0
1976	F	1963	50	30	0	0	39	104	107	0.971963	1		5							1	0	8	1	1	1	1	0		0	0	0	0	0	0	0	0	3	0		0	S	0.1	15.3	0	17.1	32.5	12	15.2	0
1978	M	1962	50	32	1	1	43	107	100	1.07	1	3	7	150/100	150	100	135/80	135	80	1	1	10	0	1	1	1	0		0	0	0	0	0	0	0	1	2	0		1	S	0	63.7	0.2	1.3	65.1	0	39.7	30
1980	M	1951	62	39	1	2	48	126	130	0.969231	0						140/70	140	70	1	1	16	0	1	1	1	1		0	0	0	0	0	0	0	0	2	2	15	1	S	0.3	46.8	2.4	6.8	56.4	17.8	25.6	23.3
1981	M	1940	73	38	1	2	52	140	132	1.06061	1	3	10	160/100	160	100	140/80	140	80		1	12	0	0			1		1	1	1		0	0		1	4	2		1	S	0.5	38.6	0.7	37.3	77	12.3	16.7	16.3
1983	M	1952	61	42	1	3	45	150			0									1	1	23	0	1	1		0		1	1	1	0	0	0	0	0	3	0		0	S	0	23	0	13	36.1	0	15	0
1985	F	1955	57	30	0	0	34	102	108	0.944444	1	3	0.08	170/110	170	110	130/90	130	90	1	1	15	0	1	1	1	0		0	0	0	0	0	0	0	0		2	10	0	S	0	11.3	0.3	25.2	36.8	0	15.5	19.5
1986	M	1964	48	44	1	3	48	137	134	1.02239	0	3		130/90	130	90	130/80	130	80	1	0	5	0	0	0	0	0		1	0	1	0	0	0	0	0	3	1	20	0	S	0.7	3.2	0.5	24.9	29.3	12	13.3	12.5
1987	M	1951	61	33	1	1	54	125	112	1.11607	1	3	0.25	200/150	200	150	160/110	160	110	1	1	10	0	1	1	0				1	0	0	0	0			4	1		1	S	0.6	57.7	0.8	16.6	75.6	11.7	24.8	26.9
1988	M	1956	56	41	1	3	60	143	139	1.02878	1	3	4	220/140	220	140	150/90	150	90	1	1	20	0	1	1	1	0		0	0	0	0	0	0		0	4	1	30	1	S	0.9	48.6	3.8	21.1	74.4	12.8	22.4	21.6
1989	M	1965	47	33	1	1	42	108	106	1.01887										1	0	3	0	0	1	1			0	0	0	0	0	0	0	0	3	2	5	0	S	0.8	64.8	1.3	17	83.8	12.2	20	20.6
1991	M	1957	55	50	1	3	32	150	150	1	1										1	20	0	1	1	1	1		1	1	0	0	0	0	0	0	4	2	60		S	4.2	64.6	0.2	16.6	85.7	22.7	17.7	45
1992	M	1965	47	41	1	3	55	142	143	0.993007	1	3		150/95	150	95				1	1	20	0	1	1	1			0	0	0	0					4	1	27		S	0.4	58	12.3	3.2	73.9	20.7	33.3	35.4
1993	M	1968	45	30	0	0	41	104	103	1.00971	0									1	1		0	1	1	1	0		0	0	0	0	1	0	0	0		2	15	1	S	0.2	26.1	0.5	14.7	41.5	12	18.6	21.7
1994	F	1964	48	43	1	3	44	124	129	0.96124	1	3	14	190/90	190	90	140/90	140	90	1	1	14	1	1	1	1	0		1	0	0	0	1	0	0	0	3	0			S	0.6	76.2	1.2	9.3	87.2	10.4	23.8	19.3
1995	F	1983	30	28	0	0					0									0	0		0	0	0	0			0	0	0	0	0	0				0		1	S	0	1.3	0	4	5.3	0	12	0
1996	F	1962	51	33	1	1	40					2		160/85	160	85	140/80	140	80	1	1	13	1	1	0	1			1	1	0	0	0	0	0	0	3	1		0	S	0.2	2.7	0	4.8	7.7	11	14.8	0
1997	M	1951	62	35	1	2	44	117	110	1.06364	1	3	10	284/170	284	170	140/80	140	80	1	1		1	1	1	1	1		1		1	0	0	0	1	1	3	1	32	0	S	0.3	0.7	0.1	1.2	2.3	11	12.6	13.5
1998	M	1956	56	34	1	1		125			1	3		200/100	200	100	150/90	150	90	1	1	20	1	1	1	1	1		1	1								0		0	S	5.2	48.1	7.8	0.9	62	18.8	34.8	33.7
1999	M	1954	58	59	1	3	52	165	150	1.1	1	3	10	200/100	200	100	175/90	175	90	1	1	12	1	1	1	1	0		0	1	1	0	0	0	0	0	2	0		0	S	2.1	38.5	9.6	31	81.1	15.4	21.3	37.5
2000	M	1974	38	32	1	1	44	119	117	1.01709	1	3		190/110	190	110				1	1	22	0	1	1	1	0		0	0	0	0	0	0			3	0		1	S	0.8	77.8	11	3.9	93.5	14.6	20.6	22.1
2001	M	1949	37	28	0	0	42	109	104	1.04808	1	3	3	180/80	180	80	130/70	130	70	0	1	18	0	1	1	1	1		1	1	1	1	1	0	0	0	2	1	8	0	S	41.5	6.9	3.9	17	69.2	20.3	16.2	22
2002	M	1982	30	39	1	2	48	122	128	0.953125	0	1		140/90	140	90	130/90	130	90	1	1	9	1	1	0	1	0		0	0	0	0	1	0	0	0	1	0		0	S	0	20	0.3	44.1	64.4	0	13.8	17
2003	M	1968	44	50	1	3	55	141	138	1.02174	1	3	18	220/120	220	120	200/130	200	130	1	1	20	1	1	1	1	0		0	0	1	1	1	0	0	0	4	2	20	1	S	7.7	66.7	25.8	10.4	110.7	13.7	18.1	21
2004	M	1983	36	26	0	0	41	97	103	0.941748	0									1	1	10	0	1	0	1	0		0	0	0	0	1	0	0	0		0			S	2.9	15.8	2.4	16.5	37.6	16.2	19.2	20
2005	M	1955	57	28	0	0	42	112	106	1.0566	1	2	5	160/90	160	90	130/85	130	85	1	1	12	1	1	0	0	0		0	0	0	0	1	1	0	0	2	0		1	S	0.2	46.7	0.7	15.3	62.9	11.5	19.7	20.6
2006	M	1947	65	35	1	1	50	122	117	1.04274	1	3	20	190/100	190	100	160/90	160	90	1	1		0	1	0	1	0		0	0	1	0	1	0	0	0	2	1	30		S	8.6	12.6	38.9	8.6	65.4	25.6	23.5	45.1
2007	F	1943	70	29	0	0	40	113	125	0.904	1	3	13	220/120	220	120	140/90	140	90	1	1	10	1	1	1	1	0		0	1	1	0	1	0	0	0	2	0		1	S	0.7	5.5	0.7	19.3	26.1	16	16.7	16.9
2008	M	1978	34	38	1	2	48	124	130	0.953846	1	3	0.25	174/124	174	124	100/70	100	70	1	1	2	1	0	0	1	0		0	0	1	0	0	0			3	1	20	0	S	0.3	17.3	1.9	14.1	33.6	15.3	17.1	13
2009	M	1946	66	42	1	3	47	140	137	1.0219	1	2	5	170/98	170	98	140/90	140	90	1	1	14	1	1	1	1			1	0	0	0	0	0	1	0	3	1	10	0	S	1.2	30.7	0.4	18.4	50.7	12.1	18.8	24.5
2010	M	1947	66	27	1	3	42	101	103	0.980583	1	3	4	180/110	180	110	110/60	110	60	0	1	8	0	0	1	1	0		1	1	1	1	0	0	1	0	4	0			S	18.2	14.1	1.9	11.4	45.6	23	26.2	23.2
2011	M	1969	43	28	0	0	41	102	102	1	1	2	1	165/100	165	100	150/90	150	90	1	1	7	1	1		1	0		0	0	0		1	1	0	1	2	0		0	S	5.5	14.3	3.8	6	29.6	18.6	21.6	19.5
2012	M	1981	31	30	1	1	45	110	99	1.11111	0						120/70	120	70	1	0	13	0	1	1	1	0		0	0	0		0	0	1	0	4	1	14	1	S	1.9	89.9	0.4	15.2	107.4	17	19.4	16
2013	M	1964	48	31	1	1	41	102	97	1.05155	0						120/70	120	70	1	1	9	1	1	0	1	0		0	0	0		0	0	1	1	2	0		1	S	4.6	5.9	1	7.2	18.7	13.6	15	16
2014	F	1960	52	31	1	1	40	113	120	0.941667	1	2	8	160/95	160	95	150/84	150	84	1	1	14	0	1	0	1			1	0	1	0	0	0	0	0	2	0		1	S	0.7	18.2	0.5	8.5	28	12.4	18.9	17.3
2015	F	1960	52	31	1	1	37	102	113	0.902655	1	3	7	185/90	185	90	130/75	130	75	1	1	16	1	1	1	1	0		0	0	0	0	0	0	0	0	2	0		0	S	0.3	2.4	0.2	4.8	7.7	12.3	15.9	17.5
2016	M	1970	42	36	1	2	49	115	114	1.00877	0																0		0	0	0	0	0	0	0	0		1	25		S	0.9	46.6	28.3	0.6	76.4	21.6	33.5	39.8
2017	M	1971	42	30	0	0	44	113	115	0.982609										1	0	3	0	0	1	1	0		0	0	0	0	0	0	0	0	3	1	22	0	S	3.8	29.3	1.3	5.2	39.5	36.7	33.8	34.1
2018	F	1958	55	39	1	2	36	119	121	0.983471	1	3	10	180/100	180	100	130/90	130	90	1	1	8	1	0	1	1	0		0	0	0	0	0	0	0	0		0		0	S	0.5	27.3	2	28.5	58.2	12	16	15
2019	M	1966	46	23	0	0	39	90	88	1.02273	1	3	8	180/110	180	110	140/90	140	90	1	1	6	1	0	1	1	0		0	0	0	0	0	0	1	0	1	1	45	1	S	0.1	2.2	0.4	15.1	17.9	10.5	13.4	15.5
2020	M	1975	37	31	1	1	43	106	108	0.981481	0									1	0		0	1	0	1	0		0	0	0	0	0	0	0	0		0		0	S	21	9.4	20.3	33	83.7	21.4	25.3	29.3
2021	M	1981	32	27	0	0	40	96	101	0.950495	0									1	1		0	1	0	1	0		0	0	0	0	1		1			0		0	S	1.1	9	1.5	27.1	38.7	14.9	16.6	17.9
2022	M	1991	22	25	0	0	41	84	88	0.954545	0						120/80	120	80	0	0	5	0	0	1	1	0		0	0	0		0	0	0	1	2	0		1	S	0.3	0.3	0	4	4.6	10.3	12.8	0
2023	F	1955	58	33	1	1	38	98	102	0.960784	1	3	1	180/100	180	100	130/80	130	80	1	1	4	1	1	1	1	0		0	0	0	0	0	0	1	1	3	0		1	S	0.6	1.4	0.4	8	20.4	15.3	14.4	15.5
2024	F	1950	62	35	1	2	42	112	126	0.888889	1	3	15	200/80	200	80	160/80	160	80	1	0	10	1	1	1	1			1	0	1	0	0	0	0	1	3	0		0	S	1.3	40.5	2.1	30.1	74.1	15.6	17.9	16
2025	M	1958	54	30	0	0	43	110	113	0.973451	1	2		170/90	170	90				1	1	10		1	1	1	1		1	1			1			1	3	0		1	S	0.1	3.5	0.8	8.6	13	12.5	18.6	14.7
2026	M	1969	44	32	1	1	39	110	112	0.982143	0									1	0		0	1	1	1	0		0	0	0	0	0	0	0			2		0	S	0.6	2.6	0.6	22.6	26.3	16.8	19.7	16.8
2027	M	1953	60	45	1	3	47	145	146	0.993151	1	3	20	200/100	200	100	160/100	160	100	1	1		1	1	1	1	0		1	1	1	0	0	0	0			0		1	S	20.5	30.8	13.4	2	66.7	26.9	26.5	28.2
2028	M	1933	80	27	0	0	44	108	108	1	1	3	14	185/100	185	100	120/80	120	80	1	1	10	0	1	1	1	0		0	0	1	0	0	0	0	0	2	2	20	1	S	3.1	32.6	12.9	6.5	55.1	21.6	26.4	32.7
2029	M	1948	64	33	1	1					1	3	10	200/100	200	100	140/80	140	80	1	1	7	0	0	0	0	0		1	1	0	0	0	0	0	0	3	0			S	0	0.6	0	6.3	6.9	0	13.8	0
2030	M	1965	48	24	0	0	38	91	98	0.928571	0									1	1	11	0	0	1	1	0		0	0	0	0	1	0	0	0		0		1	S	0	21.6	0.2	8.4	30.2	0	30	11.5
2031	M	1953	59	43	1	3	47	152	150	1.01333	1	3	8							1	1	20	0	1	1	1	0		1	1		1	0	0	0	0	4	2	20	0	S	0.3	14.8	0	18.4	33.4	12.5	16.1	0
2032	M	1977	35	32	1	1	44	121	118	1.02542	0			130/70	130	70	130/70	130	70		1	14	1	1	1	1	0		0	0	0	0	1	0	0	0	2	1	12	1	S	0.4	8.1	0	4.2	12.7	17.5	17.4	0
2033	F	1950	63	21	0	0	31	76	82	0.926829	0						120/70	120	70	1	1	10	0	1	1	1	0		0	0	0	0	0	0	0	0	4	0		0	S	0.4	25.1	0.1	8	33.6	20.7	23.7	20
2034	F	1987	25	34	1	1	39	107	121	0.884298	1	2	0.5				120/70	120	70	1	0		0	1	1	1	0			0	0	0	0	0	0	0		0		0	S	0.3	2.7	0	10.5	13.5	11.8	13.6	0
2035	M	1949	63	33	1	1					1	2	13	160/100	160	100	130/70	130	70	1	1	1	1	1	1	1			1	1	0	0	1	0	0	0	3	0		1	S	0.5	48.7	0.2	8.8	58.2	12.8	27.9	36.5
2036	M	1955	58	29	0	0	41	111	111	1	0						110/70	110	70	1	1	10	1	1	1	1	0		0	0	0	0	0	0	1	0	2	1	44	0	S	2.4	11.8	0.5	19.2	33.9	13.1	19.2	20
2037	M	1947	65	26	0	0	41	108	101	1.06931	1	2	1	160/100	160	100	120/70	120	70	1	1	10	0	0	1	1	0		0	0	0	0	0	0	0	0	3	0		1	S	1.4	0.8	0	14.1	16.3	14.1	15.5	0
2038	M	1942	70	27	0	0	42	111	102	1.08824	1	2	5	160/90	160	90	135/90	135	90	1	1	17	1	1	1	1	1		1	1	0	0	1	1	1	0	3	2		1	S	0.3	63.2	0.3	42.4	106.1	12.5	14.5	13
2039	M	1957	56	29	0	0					0						120/70	120	70	1	1	14	1	1	1	1	1		0	0	0	0	0	0	1	1	2	1		1	S	0	0.8	0	7.4	8.2	0	17	0
2040	F	1957	56	31	1	1	39	108	107	1.00935	1	2	4	150/100	150	100				1	1		1	1	1	1	1		0	0	0		1	1	0	1	1	1	50	0	S	0.1	30.6	0.7	22.5	53.9	13.5	25.8	23.6
2041	M	1943	69	28	0	0	40	104	104	1	0						120/70	120	70	1	0	8	0	1	1	1			1	0	0	0	0		0	0	1	0		1	S	2.5	35.7	1.9	15.8	55.9	14.3	19.5	19.4
2042	M	1964	49	28	0	0	38	97	101	0.960396	0									1	0	1	0	1	1	1	0		0	0	0	0	1	0		0	3	1	30		S	2.7	20	2.6	5	30.4	21.2	22.9	23
2043	M	1947	65	35	1	1	49	120			1	3	10	220/140	220	140	130/80	130	80	1	1		0		1	1	0		0	0	0	0	0	0	0			2	80	0	S	3.6	19	2.2	31.3	56.1	17.6	16.2	17.1
2044	M	1957	55	30	1	1	44	107	105	1.01905	1	3	25	185/120	185	120	140/90	140	90	1	1		1	1	0	0	0		1	0	0	0	0	0	0			0		0	S	4.6	28.5	2.5	22.3	57.9	15.3	18.4	17.7
2045	M	1958	54	32	1	1	41	114	105	1.08571	1	2	6	170/110	170	110	140/80	140	80	1	0		0	0		0	0		0	0	0	0	1	0		0	3	1	3	1	S	1	39.1	0.8	27.5	68.4	14.1	16.8	21
2046	M	1972	41	35	1	1	45	117	114	1.02632	0						130/80	130	80	1	1	15	1	1	1	1	0		0		0		0	0	1	1	4	1	18	1	S	1.7	68.5	16.3	1.3	87.7	12.2	23.8	27.1
2047	F	1959	53	30	0	0	41	108	110	0.981818	1	3	31	220/120	220	120	140/90	140	90	1	0	4	1	1	1	1	0		1	1	0	0	0	0	1	0	4	0		0	S	1.4	15.1	1.9	9.5	27.9	16.7	21.4	16.8
2048	F	1970	42	32	1	1	39	115	114	1.00877	0									1	0		0	0	0	0	0		0	0	0	0	0	0	0	0		0		0	S	0.5	18.1	0	12.5	31.1	13.8	17.7	0
2049	F	1952	61	30	1	1	32	95	97	0.979381	0									1	1	12	1	1	1	1	0		0	0	0	0					2	0		0	S	1.7	33.1	4.3	3.4	42.5	27.7	32.2	40.5
2050	M	1955	57	24	0	0					0									1	1		1	1	1	1							1					0		1	S	0.5	6.7	0	8.9	16.1	22.2	18.6	0
2051	M	1957	56	37	1	3	48	137	340	0.402941	1	2								1	1	14	1	1	1	1	0		1	1	0	0	0	0	0	0	0	0		0	S	1.5	60.2	4.8	18.7	85.1	12.8	18.9	17.9
2052	M	1981	31	31	1	1	43	108	111	0.972973	0									1	1		0	0	0	0	0		0		0	0	0	0	0	0	0	0		0	S	0.5	20.7	0.2	6.4	27.8	17.8	16.8	11.5
2053	F	1959	53	38	1	2	42	122	129	0.945736	1	3	30	220/120	220	120	110/60	120	60		1	11	1	1	1	1	1		1	0	1	0	0	0	1	1	4	1	17	0	S	0.3	5.8	0.8	26.2	33.1	12	14.4	14.8
2054	F	1953	59	32	1	1					1	3	18	200/100	200	100	140/85	140	85		0	4	0	1	2	1	0		0	0	0	0	0	0	0	0	0	0		0	S	1.8	8.7	1	17.3	28.8	16	17.4	13.6
2055	F	1957	56	34	1	1	41	118	116	1.01724	1	3	8	213/112	213	118	158/90	158	90	1	0		0	0	2	2	0		0	0	0	0	0	0	0	1	4	1	21	0	S	0	89.6	0.6	6.7	96.9	0	21	14.8
2056	M	1951	61	34	1	1	44	117	110	1.06364	1	3	10	285/170	285	170	140/80	140	80	1	1	6	1	1	1	1	1		1	1	0	0	0	1	1	1	3	1	31.5	1	S	0.3	0.7	0.1	1.2	2.3	11	12.6	13.5
2057	F	1962	51	33	1	1	41	118	120	0.983333	1	2	5	180/90	180	90	130/80	130	80	1	1	9	1	1	1	1	0		1	0	0	0	0	0	0	0	2	1	30	0	S	0.2	2.7	0	4.8	7.7	11	14.8	0
2058	F	1956	56	36	1	2														1																					S	0	2.6	0.5	4.5	7.6	0	14.2	11.3
2059	M	1945	67	39	1	2	52	131	127	1.0315	1	2	10	180/120	180	120	150/85	150	85	1	1	20	0	1	4	4	1		1	1	1	0	0	0	1	0	4	1	47	0	S	1.7	5.4	0.1	35.9	43.1	14.8	29.4
2060	F	1952	60	35	1	2	38	107	115	0.930435	1	3	16	190/120	190	120	182/90	182	90	0	0	4	0	0	1	0	0		1	0	0	0	1	0	1	0	2	0		0	S	3.3	19.2	5.2	18	45.7	16.1	17.3	19.7
2061	M	1959	53	31	1	1					1	3	7	220/140	220	140	130/75	130	75	1	1				4	4	1		1	0	0	0	1	0	0	0	0	1		0	S	0	4.6	0	3.2	7.8	0	13.6	0
2062	F	1956	57	29	0		37	101	104	0.971154	1	2	9	160/100	160	100	110/80	110	80	1	1	8	0	0	0	0	0		1	0	0	0	1	0	1	1	2	1	1.5	0	S	1.3	22.1	3.5	21.2	48.1	13.5	17.6	18.3
2063	F	1958	55	31	1	1	37	110	140	0.785714	0									1	1	12	0	1	3	3	0		0	0	0	0	1	0	0	0	3	0		0	S	0	35	0	17.5	52.5	0	16.3	0
2064	M	1981	32	29	0	0	42				0									1	1	9	1	1	1	4	0		0	0	0	0	0	0	0	1	0	1	12	1	S	0	43.7	0	11.4	55.1	0	15.7	0
2065	M	1959	53	39	1	2	43	124	124	1	1	2								1	1	14	0	1	4	4	0		1	0	0	0	0	0	0	0	0	0		1	S	0.5	48.6	1.5	18.7	69.3	18	18.3	21.7
2066	M	1952	61	42	1	3	45	150			0									1	1	23	0	1	2	0	0		1	1	1	0	0	0	0	0	3	0		0	S	0	23	0	13	36.1	0	15	0
2067	F	1954	58	55	1	3	47	135	140	0.964286	1	3	40	280/120	280	120	180/120	180	120	1	0	20	0	1	1	1	0		1	1	1	0	0	0	0	1	4	0		0	S	5.5	23.3	0.3	32.6	61.7	26.7	16.1	17
2068	F	1958	54	30	1	1	37	102	106	0.962264	1	3	7	180/110	180	110	120/80	120	80	1		15	1	1	1	0			1	1	1	0	0	0	0	0	2	0		0	S	2.9	17.3	1.2	9.3	30.8	13.3		17.9
2069	M	1936	76	25	0	0					1	1																													S	3.4	29.7	0.6	2.1	35.8	22.4	28.1	22.3
2070	M	1989	23	31	1	1	43	105	112	0.9375	0									1	0		0	0	1	1	0		0	0	0	0	0	0	0	0	0	0		0	S	0.4	36.4	0.6	12.3	49.7	16.3	18.9	17.2
2071	M	1937	75	37	1	2	46	135	132	1.02273	1	2	18	170/85	170	85	140/80	140	80	1	0	3	0	0	2	2	0		1	0	0	0	0	1	0	0	2	1		1	S	0.2	26.8	0.2	17.1	44.2	10	19.6	17.5
2072	F	1960	52	51	1	3	46	143	150	0.953333	1	3	15	260/110	260	110	190/100	190	100	1	1	20	1	1	1	3	1		1	1	1	0	0	0	0	0	3	1		0	S	0.3	6.3	0	14.5	21.1	11	15.9	0
2073	M	1961	51	43	1	3	50	137	137	1	1	3	5	240/120	240	120	150/100	150	100	1	1	24	1	1	3	3	0		1	1			1	1	1	0	3	1		0	S	1.4	51	2.2	2.7	57.3	34	26.4	29.4
2074	M	1960	53	26	0		42	102	104	0.980769	1	3	5	190/100	190	100	120/70	120	70	1	1	7		1	3	3	1		0	1	0	0	1	1	0	0	3	0		0	S	0.5	33	0.1	0	33.6	16.9	22.2	27.5
2075	F	1968	45	60	1	3	45	162	166	0.975904	1	3	3	180/110	180	110	170/110	170	110	1	1	21	1	1	5		0		1	1	1	0	0	0	0	0	3	1		0	S	58.6	24.5	0.4	12.4	95.9	19.2	18.3	20.7
2076	F	1973	40	32	1	1	31	96	98	0.979592	1	3		190/140	190	140				1	1	20	1	1	4	4	0		0	0	0	0	0	1	0	0		1		0	S	1.1	1.7	0.3	15.1	18.3	16.1	11.9	16
2077	M	1958	55	32	1	1	43	117	112	1.04464	1	2	4	200/160	200	160	130/90	130	90	1	1	14	1	1	2	2	0		0	0	0	0	1	0	0	0	2	0		1	S	0.1	46	0.1	0	55.3	16.5	21.2	23.5
2078	M	1951	62	41	1	3	43	118	119	0.991597	1	3	5	200/100	200	100				1	1	10	0	1	6	6	0		0	0	0	0	0	0	0	0		0		1	S	0.2	50.6	0.2	0	51	11.5	21.4	17
2079	M	1954	59	42	1	3	44.5	141	144	0.979167	1	3	15	200/120	200	120	135/85	135	85	1	1	19	0	1	4	4	0		1	1	1	1	0	0	0	0		0		0	S	55.3	1.3	2.8	4.5	63.9	31.8	16.8	35.2
2080	M	1968	45	44	1	3	56	135	154	0.876623	1	3	15	180/110	180	110	140/90	140	90	1	0	4	0	1	1	1	1		0	0	1	0	0	0	0	0	3	1	25	0	S	0.6	15.4	0.2	17.4	33.6	11	17.1	11.5
2081	F	1948	65	41	1	3	46	125	131	0.954198	1	3		220/130	220	130	150/90	150	90	1	1	11	1	1	3	3	1		0	1	1	0	0	0	0	0	3	0		0	S	4.8	24.8	0.3	0.1	30.1	16.8	24.6	28
2082	M	1953	60	28	0		47	103	118	0.872881	1	1	12	140/90	140	90	140/90	140	90	1	1	9	1	1	1	1	0		1	0	1	0	1	0	0	0	3	0		0	S	0.1	11.9	0	4.3	16.3	13.5	17.7	0
2083	M	1958	55	32	1	1	43.5	110	110	1	1	3	13	200/105	200	105	130/80	130	80	1	1	6	0	1	5	5	0		0	0	1	0	1	0	1	0	0	0		1	S	0.8	30.5	0	13.3	44.7	21.8	23.1	0
2084	F	1958	55	31	1	1	38	98	104	0.942308	1	2	10	300/190	300	190	120/75	120	75	1	1	8	0	1	0	3	0		0	0	0	1	1	0	0	0	3	0		0	S	0	7.5	0	0	7.5	0	24.2	0
2085	M	1964	49	37	1	2	49	132	127	1.03937	1	3	5	210/130	210	130	160/100	160	100	1	1	16	0	0	1	1	0		0	0	0	0	0	0	0	0	3	1	31	1	S	0.3	31	0	0.1	31.4	13.8	21.8	0
2086	M	1972	45	28	0	0	41	97	105	0.92381	0		0				120/90	120	90	0	1	10	0	1	1	1	0		0	0	0	0	0	1	0	0	3	0		0	S	0.4	7.1	0.1	9.7	17.3	13.2	16.6	12.5
2087	F	1960	53	26	0	0	34	98	96	1.02083	0		0				120/70	120	70	1	1	8	1	1	1	3	0		0	0	0	0	1	0	0	0	2	1		0	S	0.1	10.5	0	0	10.6	11	20.1	0
2088	F	1963	50	51	1	3	38.5	138	144	0.958333	1	1					140/90	140	90	1	1	13	0	1	3	3	0		1	0	1	0	0	0	0	0	0	0		0	S	0.6	111.3	2.1	5.1	119.2	10.6	17.5	15.6
2089	M	1950	63	49	1	3					1	3	10	300/140	300	140	140/90	140	90	1	0	2	0	0	0	0	0		1	0	0	0	0	0	1	0	4	0		1	S	0.7	28.5	0.1	8.5	37.8	12.8	17.7	10
2090	M	1972	41	45	1	3	37	123	145	0.848276	0		0	140/110	140	110	115/70	115	70	1	1	9	1	1	0	1	0		0	0	1	0	0	0	0	0	2	0		0	S	0.8	3.5	0.3	10.5	15.2	11.7	13.3	11.8
2091	M	1955	58	35	1	2	45	117	118	0.991525	1	3	15	160/100	160	100	130/80	130	80	1	1	6	0	0	2	2	0		1	0	0	0	0	0	0	0	2	0		1	S	5.3	74.6	6.8	4.3	91	17.5	22.7	22.3
2092	M	2007	6	13.2	0	0					0									1	0	4	0	1	0	0	0		0	0	0	0	0	0	0	0	1	0		0	S	2.1	0.4	0.2	0.8	3.5	12.9	11.6	15.8
2093	M	1960	53	35	1	2	43	136	122	1.11475	1	3	2	180/105	180	105	160/98	160	98			11	0	1	1	1	1		0	0	0	0	0	0	0	0	2	0		1	S	30.2	8.8	18.2	6.6	63.7	30.4	22.3	31.3
2094	F	1969	43	41	1	3	37.5	122	121	1.00826	1	1		150/97	150	97	130/70	130	70	1	1	15	1	1	0	4	0		0	0	0	0	1	0	0	0	0	0		0	S	0.4	15.6	1.4	9.1	26.5	18.8	16	15.3
2095	M	1945	68	32	1	1	50	112	113	0.99115	1	3	3	200/100	200	100	120/60	120	60	1	1	7	0	1	3	2	1		0	0	0	0	0	0	0	0	4	1	40	1	S	1.6	34.1	4.9	25.4	66	16.8	23.5	25.2
2096	M	1953	60	29	0	0	42	118	116.9	1.00941	1	3	2	200/100	200	100	130/80	130	80	1	1	16	0	1	2	2	0		1	0	0	0	0	0	0	1	3	0		0	S	1.3	57	12.8	2.1	73.3	15.5	34.3	32.9
2097	F	1962	51	35.3	1	2	42	115	114	1.00877	0						120/70	120	70	1	1	20	1	1	5	6	0		1	0	1	0	0	0	0	0	3	0		1	S	0.8	0.4	0	0.2	1.3	12	13.3	0
2098	M	1988	25	23	0	0	37	77	82	0.939024	0									1	1	12	1	1	2	2	0		0	0	0	0	0	1	0	0	3	0		0	S	1.1	2.2	0.2	6.2	9.6	17.4	21.2	13.5
2099	F	1946	67	38	1	2	39	125	130	0.961538	1	3	20	200/110	200	110	140/80	140	80	1	1	13	0	1	4	4	0		1	1	1	1	0	0	0	0		0		0	S	12.1	8.9	8.3	13.5	42.8	22.1	25.4	26.7
2100	M	1985	28	33	1	1	42	110	111	0.990991	0									1	1	7	0	0	0				0	0	0	0	0	0	0	1	3	0		0	S	1.4	5.3	0.9	8.7	16.2	12.3	14.6	13.9
2101	M	1979	34	28	0	0	40	105	109	0.963303	0						120/80	120	80	1	1	14	0	1	1	6	0		0	0	0	0	0	0	0	1	4	0		0	S	0.1	67.4	1.2	14.4	83.1	14.5	20.9	21.1
2102	M	1944	69	29.7	0	0	41	109	114	0.95614	1	2	2	160/90	160	90	140/90	140	90	1		12	0	1	0	0			0	0	0	0	1	0	0	0		0		1	S	2.4	9.3	0.9	17	29.5	14.9	21.8	20.5
2103	M	1959	54	31	1	1	43	123	118	1.04237	1	1	2	150/90	150	90	115/80	115	80	1	1	17	0	1	0	0	0		1	0	0	0	0	0	0	0	3	1	17	0	S	2.2	1.1	0.1	1	4.4	12.3	12.1	11
2104	M	1955	58	23	0	0	35	92	94	0.978723	1	2	8	170/80	170	80	120/70	120	70	1	1	14	1	0	2	2	0		0	0	0	0	1	1	0	1	2	0		0	S	12.1	20.6	18	4.4	55.2	26.5	30.6	35.1
2105	M	1994	19	24	0	0	36	91	99	0.919192	0									1	1	2	0	0	0	0	0		0	0	0	0	0	0	0	1	3	1	4	0	S	0.2	1.1	0.5	0.4	2.1	10.5	12.3	12.7
2106	M	1966	47	32	1	1	45	117	118	0.991525	1	3	4	170/100	170	100	150/100	150	100	1	1	12	1	1	2	3	0		0	0	0	0	0	0	0	0		0		1	S	8.7	37.7	21	9.5	76.9	19.3	24.7	27.3
2107	M	1950	63	28	0	0	43	106	99	1.07071	1	3	10	220/100	220	100	140/80	140	80	1	1	10	0	0	2	3	0		1	1	0	1	0	0	0	0		0		0	S	0.9	15.4	3	10.8	30	23.9	25.1	34.3
2108	M	1965	48	32	1	1	44	118	122	0.967213	0			135/80	135	80	135/80	135	80	1	1	20	1	1	0	0	0		0	0	0	0	0	0	0	0		1	17	0	S	0	4	0.4	4.6	9	0	16.3	18.5
2109	M	1954	59	40	1	3	46	128	128	1	1	3	10	180/110	180	110	160/90	160	90	1	1	10	1	1	3	3	0		1	0	0	0	0	0	0	0		0		1	S	11.9	28.4	31.4	5.3	77	22	22.4	30.4
2110	M	1963	50	45	1	3	45	145	141	1.02837	1	3	1	180/110	180	110	140/80	140	80	1	1	5	0	1	1	1	0		0	0	0	0	1	0	0	0	4	0	0	0	S	0	68.9	0.2	14.4	83.5	0	21.1	11.5
2111	M	1948	65	32.6	1	1	46	118	110	1.07273	1	2	5	180/100	180	100	140/70	140	70	1	1	18	1	1	1	1	0		1	1	0	0	1	0	1	0	4	0	0	0	S	2.2	2.2	2.2	3.2	8.6	13	13.3	14
2112	F	1955	57	43	1	3	41	225	133	1.69173	1	3	13	200/105	200	105	135/85	135	85	1	1	14	1	1	3	3	0		1	0	0	0	0	0	0	0	4	0	0	0	S	1.5	18.8	2.5	13.9	36.8	12.4	15.1	16.1
2113	F	1943	70	30.73	1	1	44	115	119	0.966387	1	3	10	200/115	200	115	140/70	140	70	1	1	18	1	1	1	1	0		0	1	0	0	1	0	0	0	4	0	0	0	S	0.1	17.2	0	25.4	42.8	12	21.4	0
2114	F	1955	37	30	1	1	37	96	101	0.950495	0									1	1	12	1	1	0	4	0		0	0	0	0	0	0	0	0		0	0	0	S	1.1	55.9	1	11.6	69.7	12.8	16.8	7
2115	M	1955	58	43.6	1	3	44	142	140	1.01429	1	3	8	180/130	180	130				1	1	14	1	1	1	1	1		0	0	0	0	0	0	0	0		1	20		S	9	48.6	8.1	11.2	76.9	19.6	20.6	22.9
2116	M	1975	38	34.3	1	1	43	128	125	1.024	0						140/70	140	70	1	0	3	1	0	0	1	0		0	0	0	0	1	0	0	0	4	0		1	S	0.1	53.4	0.1	6.3	60	13.5	36.8	21
2117	F	1953	60	34.5	1	1	36	92	119	0.773109	1	2	10	160/100	160	100	130/80	130	80	1	0	6	0	1	0	0	0		0	0	0	0	1	0	0	0	3	1	10	0	S	0.3	12.8	0.5	15	28.5	16.5	19	15.5
2118	F	1956	57	30.1	1	1	37	95	99	0.959596	1	3	3	180/110	180	110	120/70	120	70	1	0	8	0	0	2	2	0		0	0	1	0	0	0	0	0		0		0	S	0	10.1	0.1	43.5	53.7	0	20.7	21.5
2119	M	1967	45	22.1	0	0	34	89	95	0.936842	0						120/70	120	70	0	1	8	1	1	0	1	0		0	0	0	0	1	0	0	0	4	1	4	0	S	4	10.1	5.4	15.3	34.8	14.1	17	16.1
2120	F	1957	56	37.6	1	2	39	115	116	0.991379	1	3	28	170/120	170	120	150/120	150	120	1	1	4	1	1	1	2	0		0	0	0	0	1	0	0	0	2	0		0	S	0.4	22.2	0.3	9.6	32.5	15.4	16.2	15.4
2121	M	1955	58	25.5	0	0	41	96	97	0.989691	1	2	9	160/95	160	95	140/95	140	95	1	1	11	1	1	4	4	0		0	0	0	0	0	0	0	0	2	0		1	S	13.2	10.4	1.3	4.5	29.3	19.3	20.3	21
2122	F	1955	68	47.3	1	3	42	127	128	0.992188	1	3	13	200/100	200	100	125/80	125	80	1	1	21	1	1	4	4	0		0	1	0	0	0	0	0	0	3	1	5	1	S	4.9	35	1.6	1.5	43	19.1	20.6	20.5
2123	F	1948	65	32.8	1	1	38	107	109	0.981651	1	3	13	180/90	180	90	120/10	120	80	1	1	20	1	1	3	3	0		1	0	1	0	1	0	0	0	2	0		0	S	0.3	17.6	0.7	26.4	45	15.3	19.4	16.4
2124	F	1952	61	32.7	1	1	37	138	150	0.92	1	3	1	210/100	210	100	120/60	120	60	1	1	9	0	1	0	2	1		1	1	0	0	0	0	0	0		0		0	S	0.3	12.1	0.5	21.2	34.1	15	14.6	11.6
2125	F	1951	62	31.1	1	1	42	112	118	0.949153	1	2	7	140/100	140	100	140/95	140	95	1	1	12	1	1	2	2	0		1	0	0	0	0	0	0	0	3	0		0	S	1.8	19.1	4	17.6	42.6	18	20.1	19.8
2126	M	1946	66	31.8	1	1	44	116	114	1.01754	1	3	4	200/110	200	110	150/100	150	100	1	1	16	0	1	2	3	0		0	0	0	0	1	0	0	0		0	0	1	S	3.5	33.5	10.2	18.8	66	17.1	26	26.3
2127	M	1951	62	32.9	1	1					1	2	6	160/100	160	100	130/85	130	85	1	1	16	1	1	2	2	1		0	0	0	0	1	0	0	0		0	0	0	S	0.8	33.8	4.2	21.3	60	18	23.2	21.9
2128	F	1951	62	27.9	0	0	35	98	100	0.98	1	3	20	200/160	200	160	160/90	160	90	1	1	8	1	1	1	2	0		1	0	0	1	0	0	0	1		0	0	0	S	1.9	13.6	0.7	17.5	33.7	13.4	17	16.7
2129	M	1965	48	31.4	1	1	39.5	115	117	0.982906	0		0							1	1	15	1	1	1	2	0		0	0	0	0	0	0	0	0		0	0	1	S	0.5	13.3	1.5	19.5	34.8	11.8	16.8	16.9
2130	M	1935	77	32	1	1	41	118	118	1	1	3		202/90	202	90	124/75	124	75	1	1	12	0	1	1	1	0		0	0	0	0	0	0	0	0		0	0	0	S	1.1	29.2	3.1	19.9	53.3	17.4	20.5	20.6
2131	F	1953	60	32.1	1	1	39	87	101	0.861386	1	3	10	200/120	200	120	140/90	140	90	1	1	1	1	0	0	1	0		0	0	0	0	0	0	1	1	4	1	15	1	S	1.5	4.7	0.2	7.9	14.3	16.8	18.2	18
2132	F	1956	57	30.4	1	1	36	104	112	0.928571	0		0							1	1	12	0	1	1	1	0		0	0	0							1		0	S	4.3	43.7	44.1	3.1	95.2	22.8	24.8	30.2
2133	M	1971	42	29.5	0	0					0		0							1	1	20	0	0	0	0	0		0	0	0	0	1	0	0	0		1	25	0	S	0.8	15.9	0.8	27.4	44.8	13.7	22.2	21.9
2134	M	1941	72	31.6	1	1					1	3	13	180/110	180	110	140/90	140	90	0	1	22	1	1	1	4	1		1	1	1	0	1	1	1	1		0	0	0	S	0.2	19.5	0	21	41.5	14	21.8	0
2135	F	1962	51	30.1	1	1					1	2	8	160/90	160	90	120/80	120	80	1	1	14	0	1	0	0	0		0	0	0	0	0	0	0	0		1	25	0	S	0.6	11.1	0.8	17.2	29.6	16.2	19.6	33.1
2136	M	1980	33	29.3	0	0					1	3	0.1	190/130	190	130	140/90	140	90	1	1	10	0	1	1	1	0		1	1	1	0	0	1	0	0		1		1	S	2	44.8	2.4	16.8	66	17.7	20.3	26.3
2137	M	1934	79	31.1	1	1					1	2	1	150/88	150	88	130/70	130	70	1	1	6	0	0	2	2	0		0	1	0	0	0	0	0	0		0		0	S	17.7	11.5	8.7	17.8	55.7	34.1	26	40.4
2138	M	1959	54	27.7	0	0					1	1	0	135/90	135	90	135/90	135	90	1	0	5	0	1	2	2	0		0	0	0	0	1	1	0	0		1	40	1	S	0.2	27.2	0.5	36.8	64.6	11.5	15.9	13.2
2139	M	1960	53	28.4	0	0					1	3	0.1	150/120	150	120				1	1	8	0	1	0	0	0		0	0	0	0	0	0	0	0		1	20	1	S	2.4	21.8	2.6	18.7	45.5	19.4	20.3	26.3
2140	M	1956	57	29.3	0	0					0									1	1	10	1	0	1	2	0		0	0	0	0	0	1	0	0		0		0	S	0.3	24.8	1.9	6.2	33.3	11	32.2	27.2
2141	F	1953	60	39.1	1	2	45	122	124	0.983871	1	3	15	300/100	300	100	110/70	110	70	1	1	10	1	1	0	2	0		1	1	1	1	0	0	0	0		0	0	0	S	1.2	7.3	0.4	26.4	35.4	15.7	17.4	19.3
2142	M	1954	60	32.9	1	1	40	105	107	0.981308	0		0							1	1	18	0	1	3	3	0		0	0	0	0	0	0	0	0		0	0	0	S	0.5	13.1	0.5	13.6	27.6	11.6	17.8	18
2143	M	1945	68	31.4	1	1	44	114	117	0.974359	1	3	18	190/100	190	100				1	1	6	1	1	1	1	0		1	1	1	0	0	0	1	1	4	1	30	0	S	2.4	58.9	3.2	7.8	72.2	18.1	22.3	23.2
2144	F	1950	63	32.4	1	1	37	97	103	0.941748	1	2	10	160/100	160	100	140/80	140	80	1	1	12	1	0	1	1	0		1	0	0	0	0	0	1	1	4	1	10	1	S	0.6	75.5	1.6	4.5	82.1	17.6	25.1	31.5
2145	M	1967	46	30.4	1	1	44	109	118	0.923729	1	3	0.1	180/100	180	100	160/100	160	100	1	1	11	1	0	1	1	0		0	0	1	0	1	1	1	1	2	1	25	1	S	1.3	8.9	0.9	15.7	26.7	22.7	22.8	26.3
2146	F	1953	60	30.1	1	1	38	108	115	0.93913	1	3	1	200/120	200	180	152/90	152	90	1	1	9	1	1		1	0		0	0	0	0	0	0	0	0	2	0	0	1	S	0.7	11.8	1.2	8.3	22	12.1	18.6	16.1
2147	M	1957	56	33.8	1	1	51	113	114	0.991228	1	2	10	160/90	160	90	135/100	135	100	1	1	11	0	1	0	1	0		1	0	1	0	1	1	0	0	3	1	20	1	S	0	4.5	0.4	7.8	12.7	0	18.3	14
2148	M	1956	57	27.7	0	0	47	120	126	0.952381	1	2	37	160/80	160	100	140/100	140	100	1	1	14	1	1	1	1	0		1	0	0	0	0	1	0	0	3	1	60	1	S	1	23.8	1.2	17.7	44.7	17	21.3	16.9
2149	M	1956	57	27.8	0	0	52	114	115	0.991304	1	3	23	180/80	180	80	130/80	130	80	0		7	0	0	1	1			1	1	0	0	0	0	0	0	2	1	10	1	S	3.5	31.7	2.1	1.6	38.9	15.7	27.8	23.6
2150	M	1948	65	40	1	3	51	125	127	0.984252	1	2	4	160/90	160	90	140/80	140	80	1	1	12	1	1	2	2	0		0	0	0	0	0	0	0	0		0	0	1	S	0.8	68.6	3.9	7.7	81	23.7	24.1	3.9
2151	M	1964	49	28.9	0	0	44	111	105	1.05714	1	2	2	160/100	160	100	130/85	135	85	1	0	6	0	0	1	1	0		0	0	0	0	0	0	0	0	2	0	0	1	S	0.6	31.2	2.7	20	54.6	15.4	17.9	18.2
2152	M	1978	35	34.7	1	1	49	119	126	0.944444	0		0				120/90	120	90	1	1	8	0	0	0	0	0		0	0	0	0	1	0	0	0	3	0	0	1	S	1.9	23.4	5.1	21.2	51.6	12.9	22.1	16.5
2153	M	1957	56	27.1	0	0	42	106	108	0.981481	0		0							1	1	9	0	0	3	3	1		0	1	0	0	0	0	1	0		1	30	0	S	0.9	20.6	5.2	7.3	34	15.7	29.8	33.8
2154	M	1955	58	40.4	1	3	51	137	135	1.01481	1	3	20	184/90	184	90	154/86	154	86	1	1	19	0	1	3	3			0	0	0	0	1	1	0	1	2	1	15	1	S	1.3	60.6	1.7	11.1	74.8	13.4	22.8	22.4
2155	F	1967	46	40.4	1	3	45	129	132	0.977273	1	3	1	170/100	170	100	120/70	120	70	1	1	10	0	1	2	6	0		1	1	0	0	0	0	0	0		0	0	0	S	11.6	14.3	11.5	20.7	42.6	11.6	14.3	11.5
2156	M	1952	61	41	1	3	50	139	156	0.891026	1	2	3				120/80	120	80	1	1	22	0	0	1	1	1		0	0	0	0	0	1	0	0	3	1	50	1	S	0.5	25.4	2.2	19.8	47.9	14.2	17.6	18.8
2157	M	1977	36	30.4	1	1	41	107	105	1.01905	0						135/80	135	80	1	1	5	1	1	1	1	0		0	0	0	0	0	0	0	0	1	0	1	1	S	1.5	59.7	5.2	11.6	78	13.8	19.2	16.4
2158	F	1953	60	29.7	0	0	38	111	117	0.948718	1	3	1	170/100	170	100	130/80	130	80	1	1	10	1	1	2	2	0		0	0	0	0	0	1	1	1	4	1	0	0	S	14.4	13.4	11	24.8	40.3	14.4	13.4	11
2159	M	1957	57	31.1	1	1	44	102			1	3	6	200/120	200	120	160/97	160	97	1	1	12	0	1	3	3	0		1	1	0	0	1	0	0	0	2	0	0	1	S	0.5	34.9	0.7	28.7	64.8	11.8	17	16
2160	F	1966	47	34	1	1	38	97	102	0.95098	1	3	2	170/110	170	110				1	1	21	1	1	1	1	0		0	0	0	0	0	0	0	0	2	0	0	0	S	0.4	4.8	0	10.1	15.2	14.8	15.6	0
2161	F	1956	58	39.1	1	2	44	124	130	0.953846	1	2	23	190/120	190	120	130/80	130	80	1	1	8	1	1	3	4	0		1	1	0	0	0	0	0	0	2	1	10	0	S	0.7	2.8	0.7	5.7	9.8	15	17.3	12
2162	M	1969	44	38	1	2	47	121	118	1.02542	1	2	5	200/120	200	120	130/90	130	90	1	1	22	0	1	2	10	0		1	1	0	0	1	1	1	0	2	1	10	0	S	10.2	45.7	37.3	4.3	97.5	16.2	21.6	24.8
2163	M	1974	39	29.3	0	0	45	105	110	0.954545	1	3	1	180/145	180	145	145/100	145	100	1	1	18	1	1	1	1	0		0	0	0	0	1	0	0	0	2	1	10	1	S	0.3	37.1	28	1.4	66.8	11.8	35.4	40.4
2164	F	1956	57	31.8	1	1	41	109	117	0.931624	0									1	1	4	1	0	4	4	0		0	0	0	0	0	0	0	1	1	0	0	0	S	1.6	35.1	2.4	12.9	52.1	16.3	17.4	18.8
2165	F	1950	63	29.1	0	0	39	112	114	0.982456	1	3	30	220/120	220	120	150/90	150	90	1	1	10	1	0	1	3	0	1	1	1	1	0	0	0	0	0		0	0	0	S	0.1	1.9	0.3	9.2	11.5	22	15.8	20.8
2166	F	1929	83	27.3	0	0	32	92	100	0.92	1	3	5	172/79	172	79	136/64	136	64	1	0	4	0	1	1	1	0	0	0	0	0	0	0	0	0	0	2	1	60	0	S	0.7	13.3	2.4	5.6	22	15.3	20.7	20.7
2167	F	1971	42	26.2	0	0	38	116	119	0.97479	0		0							1	1	18	1	1	2	4	0	0	0	0	0	0	0	0	0	0	0	0	0	0	S	1.1	20.4	0.8	0	22.3	18.3	22.3	24.3
2168	M	1955	58	27.3	0	0	43	103	105	0.980952	1	2	10	160/105	160	105	130/85	130	85	1	0	8	0	0	0	0	1	0	0	0	0	0	0	1	0	0		0	0	1	S	1.2	28.8	9.6	20.3	60	15.5	18.7	23.3
2169	M	1977	36	30.1	1	1	42	102	105	0.971429	1	3	1	170/115	170	115	130/85	130	85	1	1	1	1	0	0	0	0		0	0	0	0	0	0	0	0	1	0	0	0	S	3	11.2	0.4	11.6	26.1	14.1	17.1	10.5
2170	F	1965	49	43	1	3	40	125	138	0.905797	1		0							1	1	5	1	1	1	1	0		1	0	1	0	0	0	0	0	1	0	0	0	S	0	6.4	0.4	1.8	8.5	0	17.9	13.3
2171	F	1951	61	41	1	3	49.5	125	137	0.912409	1	1		140/90	140	90				1	1	8	1	1	1	1	0		1	1	1	0	0	0	0	0	2	1	34	0	S	0.2	11.1	0.3	30	41.6	10	19.5	16
2172	F	1966	48	38.1	1	2	43	135	140	0.964286	1	3		200/100	200	100				1	1	14	1	1	6	6	0		0	0	1	0	1	0	0	0	3	0	0	0	S	0.2	53.8	1.5	15.4	71	16.8	17.7	17.7
2173	M	1971	42	31.3	1	1	45	106	112	0.946429	0									1	1	8	0	1	1	1	0	0	0	0	0	0	1	0	0	1	3	0	0	0	s	1.5	25.6	5	16.5	48.6	21.2	30.5	33
2174	M	1946	67	47	1	3	58	140	144	0.972222	1	3	8	190/110	190	110	115/84	115	84	1	1	14	1	0	1	1	1	0	0	0	0	0	0	1	0	0	3	1	40	1	S	3.5	48.2	9.9	4.4	66	18.7	22.3	24.3
2175	F	1938	75	39.5	1	2	40	120	130	0.923077	1	2	23	240/120	240	120	160/100	160	100	1	1	11	1	1	1	1	0	1	1	0	0	0	0	0	0	0	3	0		0	S	4.5	14.9	1.8	21.1	42.4	15	15.7	16.7
2176	M	1952	61	39	1	2	46	120	120	1	1	2	15	180/110	180	110	140/90	140	90	1	1	14	0	1	1	1	1	1	1	1	1	0	0	0	1	0	2	1	30	0	S	0.7	30.8	2	8.9	42.3	16.9	19.9	17.8
2177	M	1964	49	35.4	1	2	47	127	129	0.984496	1	2	6	290/190	290	190	130/80	130	80	1	1	11	1	1	1	1	0	0	0	0	0	0	0	0	0	0	2	1	3	0	S	0	24.3	1.6	25.9	51.7	0	21.8	19.8
2178	M	1935	78	27.6	0	0	42	118	115	1.02609	1	2	8	220/100	220	100	170/90	170	90	1	1	16	1	1	2	1	0	0	1	0	1	0	0	0	0	0	1	0	0	0	S	3.4	9.7	2	14	29.1	18.8	22.5	23
2179	M	1960	54	30.2	1	1	41	110	110	1	1	1	5	140/95	140	95				1	1	13	1	0	1	1	0	0	0	0	0	0	1	0	0	1	3	0	0	0	S	14.5	18	15.9	25.5	38.7	2.8	14.7	1.1
2180	M	1973	40	41.2	1	3	44	127	130	0.976923	0									1	1	14	0	0	2	2	0	0	0	0	0	0	0	0	0	0		1	20	1	S	8.9	77.5	28	3.3	117.8	16.5	19.7	21.6
2181	F	1958	55	33.7	1	1	36	103	110	0.936364	1	3	7	180/100	180	100	150/100	150	100	1	1	14	1	1	2	3	0	0	0	0	1	0	0	0	0	1	1	0	0	0	S	6.5	75.6	6.9	7.1	96.1	14.3	15.7	16.3
2182	M	1955	58	38.6	1	2	50	134	121	1.10744	1	3	8	180/110	180	110	140/90	140	90	1	0	7	0	1	2	3	0	0	0	0	0	0	0	0	0	0	3	0	0	1	S	1.3	14.3	1.2	30.5	47.2	15.9	23.2	18.4
2183	M	1960	54	31	1	1	39	122	120	1.01667	1	1		150/80	150	80				1	1	16	1	1	2	4	0	0	1	0	1	0	0	0	0	0	3	0	0	0	S	2.9	28.6	0.5	16.2	48.1	12.8	16.1	11.5
2184	F	1961	52	28	0	0	43	110	116	0.948276	1	3		180/100	180	100				1	0	10	0	1	2	2	0	0	1	0	1	0	1	0	1	1	2	0	0		S						0	41	0
2185	F	1978	35	37	1	2	50	142	128	1.10938	1	2		150/95	150	95				1	1	14	0	1	4	4	0	0	0	0	0	0	1	0	0	1	3	1		1	S	2.6	49.5	19.4	4	75.6	31.5	20.3	21.5
2186	M	1960	53	44.6	1	3	50	143	137	1.0438	1	3		180/105	180	105	105/105	130	105	1	1	15	1	1			1	0	0	0	0	0	0	0	1	1	3	1	30	1	S	2.4	49.1	7.3	11.1	69.9	30.1	26.1	33
2187	M	1982	31	33.1	1	1	41	114	116	0.982759	0	0								1	1	14		1	0	0	0	0	0	0	0	0	0	0	0	0	3	0	0	1	S	0.8	59.6	11.2	8.4	80	16	26.6	26.6
2188	M	1969	44	46	1	3	46	121	116	1.0431	1	3		180/100	180	100	140/80	140	80		1	24	1	1	3	4	1	1	1	1	0	0	1	0	0	0	4	1	30	1	S
2189	F	1962	51	30.1	1	1	40	112	113	0.99115	0	0					130/80	130	80	1	1	7		1	0	0	0	0	0	0	1	0	0	0	0	0	2	0	0		S	1	8	0.6	8.5	18	20.2	21.9	20.1
2190	M	1970	43	48.1	1	3	51	144	126	1.14286	1	3		160/114	160	114				1	1	20	1	1	1	1	0	0	0	0	0	0	0	0	1	0	1	0	0	1	S	0.3	83.8	1.8	1.7	87.6	15	25.3	22.7
2191	M	1952	61	36.2	1	2	43	124	123	1.00813	1	3		200/100	200	100	140/70	140	70	1	1	20	0	1	1	1	0	0	1	0	0	0	0	0	0	0	4	0	0	0	S	2	28.4	9.6	6.6	46.6	17.5	23.4	30.5
2192	M	1944	70	31.1	1	1	40	111	112	0.991071	1	3	5	180/90	180	90	140/80	140	80	1		9	1	1	4	4	0	0	1	0	0	0	0	0	0	0		0	0	1	S	1.6	11.8	1.9	11.4	26.7	16.6	18.3	20
2193	F	1948	65	34.9	1	1	38	123	120	1.025	1	3	4	160/105	160	105	140/80	140	80	1	1	10	0	0	1	2	0	0	1	1	0	0	0	0	0	0	3	1	40	0	S	1.4	48.5	4.1	1.4	55.4	17.9	23.9	25.8
2194	M	1935	78	28.4	0	0	46	120	122	0.983607	1	3	1	200/100	200	100	140/90	140	90	1	1	18	0	1	3	3	1	1	1	1	1	0	0	0	0	0	3	0	0	0	S	3.8	13.6	1.4	12.7	31.4	21.6	23.1	19.6
2195	M	1976	37	38.6	1	2	41	132	144	0.916667	0	0								1	1	22	0	1	1	2	0	0	0	0	0	0		0	0	0	3	1	18	1	S	2.5	38.7	33	2.6	76.8	31.3	31.1	35.9
2196	F	1974	39				39	94	100	0.94	0	0								1	1	12	0	0	1	3	0	0		0	0	0	0	0	0	0	2	0	0	1	S					25.3
2197	M	1956	57	36.5	1	2	42	132	126	1.04762	1	3		180/99	180	99				1	0	11	0	0	1	2	0	1	0	0	0	0	0	0	0	0	2	0	0	0	S	4.6	45.5	2.2	8.4	60.7	17.9	27.5	32.5
2198	F	1961	52	41	1	3	38	123	126	0.97619	1	3	30	200/120	200	120	160/100	160	100	1	1	12	1	1	10	10	0	0	1	0	0	0	0	0	0	0		0	0	0	S					68.8
2199	M	1966	47	24.4			43	95	100	0.95	1	1		155/90	155	90				1	0	3	1	0	2	2	0	0	0	0	1	0	1	0	0	1	1	0	0	1	S	0.3	0.9	0.1	5.8	7.2	11.7	14.3	23.5
2200	M	1983	30	34.9	1	1	31	109	107	1.01869	0	0					120/80	120	80	1	1	11	0	0	0	0	0	0	0	0	0	0	1	0	0	0	2	1		1	S	22.1	21.1	4.5	26.3	73.9	18.1	29.7	22
2201	M	1987	26	39.8	1	2	47	126	132	0.954545	0	0								1	1	18	0	1	0	2	0	0	0	0	0	0	1	0	0	0	3	0	0	1	S	5.6	84.3	16.3	2.4	108.5	24.8	20.4	25.6
2202	F	2003	10	15.2	0	0	25.5	59	68	0.867647	0	0								1	0	2	0	0	0	0	0	0	0	0	0	0	0	1	1	0	1	0	0	0	S	4.3	31.5	1.9	1.4	39.1	13.8	18.2	16.9
2203	F	1958	55	48.7	1	3	46	144	152	0.947368	1	3	20	170/120	170	120	140/85	140	85	1	1	12	1	1	3	3	0	0	1	1	0	0	0	0	0	0	4	0	0	0	S	1.6	15.1	1.1	30.1	47.9	14	15.4	15.4
2204	M	1958	55	44	1	3	55	142	155	0.916129	1						140/80	140	80	1	1	20	1	1	3	3	1	1	1	1	0	0	0	0	0	0	4	1	20	1	S					84.4
2205	M	1948	65	33.8	1	1	47	120	112	1.07143	1	3	14	180/120	180	120	120/80	120	80	1	0	16	0	1	1	2	1	0	1	1	1	0	0	0	0	1		0	0	1	S	0.2	5.9	0.8	24.6	31.5	13.3	14.2	14.1
2206	F	1959	54	41.1	1	3	37	126	132	0.954545	1	3	4	230/110	230	110	130/80	130	80	1	0	3	1	1	3	5	0	0			1		0	0	0	0	4	0	0	0	S	0.2	0.9	0.7	3.7	5.6	11.5	13.1	15.3
2207	F	1949	64	36.8	1	2	41	119	119	1	1	3		160/117	160	117	150/117	150	117	1	0	8	0	0	1	1	0	0	0	0	0	0	0	0	0	0	3	0	0	0	S	2.1	23.3	0.7	13.3	39.4	15.4	22.5	20.7
2208	M	1959	54	22.6	0	0	38	93	99	0.939394	1						122/76	122	76	1	0	7	0	1	3	4	1	0	0	0	0	0	1	0	0	0	2	1		0	S					17.6
2209	M	1954	59	31.6	1	1																																			S	13.3	31.8	9.1	12.7	66.8	22.4	19.1	22.3
2210	F	1952	61	34	1	1	41	124	119	1.04202	1	3	2	230/120	230	120	160/90	160	90	1		6	1	1	6	10	0	0	1	1	1	1	0	0	0	0	3	0	0	1	S					35
2211	M	1966	47	24.4	0	0																																			S	0.8	0.8	0.2	6.9	8.6	13.4	12.4	16
2212	M	1975	38	33	1	1																																			S					62
2213	F	1960	54	34.5	1	1	37	110	120	0.916667	1	3	8	230/160	230	160	130/80	130	80	1		8	0	0	2	2		0	1	1	0	0	0	0	0	0	3	0	0	0	S	4.3	71.6	3.3	12.7	91.9	19	17.8	14.8
2214	F	1991	22	23.3	0	0	32	92	97	0.948454	0									0	0	3	0	0	0	1	0	0	0	0	0	0	1	1	0	0	2	0	0	0		0.7	1.2	0.7	1.9	4.5	13.4	12.2	13.7
2215	F	1951	63	32	1	1	40	120	127	0.944882	1	3	13	200/100	200	100	170/90	170	90	1	0	2	1	1	1	1	0	0	0	0	0	0	0	0	1	1	2	0	0	0	S	4.5	51.5	33.9	1.8	91.6	19.7	21.9	25.6
2216	M	1978	35	32	1	1	40	114	116	0.982759	1	3	5	220/110	220	110	120/80	120	80	1	1	16	0	0	3	3	0	0	0	0	0	0	0	0	0	0		0	0	1	S	0.7	67.9	0	13.6	82.1	14	20.4	0
2217	M	1949	64	34.9	1	1	49	133	118	1.12712	1	3	10	210/100	210	100	110/65	110	65	1	1	14	0	0	4	4	0	0	0	1	1	0	0	0	0	0	1	1	20	0	S	13.1	40.5	13.8	4.6	72	23.7	26.3	29
2218	M	1956	58	29	0	0	42	111	100	1.11	1	3		185/120	185	120				1	1	20	0	1	2	5		0	1	1	1	0	0	1	0	0		1	30		S					27
2219	M	1959	55	35.5	1	2	46	132	130	1.01538	1	3	11	200/110	200	110	120/80	120	80	1	1	22	1	1	1	2	0	1	0	0	0	0	1	0	0	0	3	0	0	0	S	6.6	25.4	3.8	18.2	54	17	21.7	19.9
2220	F	1942	71	34.9	1	1	36	117	130	0.9	1	2		160/90	160	90	160/87	160	87		1	8	1	1	2	3	0	0		0	0	0	0	0	0	0	3	1	30	0	S	0.8	13.3	0.6	22.4	37.1	16.6	18.7	14.7
2221	F	1961	52	35.5	1	2	38	114	126	0.904762	1	2		170/100	170	100	140/98	140	98	1	1	13	1	1	4	6	0	0	0	0	0	0	0	0	0	0	2	0	0	0	S	0.8	24.8	2.2	17.2	44.9	13.1	22	21.4
2222	M	1949	64	29	0	0	45	128	130	0.984615	1	3		220/100	220	100				1	1	20	0	1	1	1	1	1	1	1	0	0	0	0	0	0		1		0	S					15
2223	M	1953	61	38	1	2	50	127	112	1.13393	1	2	2	170/100	170	100	170/100	170	100	1	1	8	0	0	1	1	0	0	0	0	1	0	0	0	1	1	1	1	37	1	S	0.1	41.6	4.7	11.5	57.9	32.5	27.5	32.4
2224	M	1981	32	35.5	1	2	41	119	117	1.01709	1	1		140/70	140	70	140/60	140	60	1	1	12	1	1	2	2	0	0	0	0	0	0	0	0	1	1	1	1	10	1	S	0.4	5.1	1.2	8.1	14.9	13.3	17.8	19.7
2225	M	1974	40
2226	F	1957	56	37.7	1	2	38	112	110	1.01818	1	3	10	200/100	200	100	160/100	160	100	1	1	8	1	1	4	4	1	0	1	1	1	0	0	0	0	1	4	0	0	0	S	0.2	20.3	1.3	11.4	33.2	11.5	20	22.3
2227	M	1967	46	31	1	1	45	103	112	0.919643	1	3	14	180/100	180	100	130/80	130	80	1	1	10	1	1	3	3	0	0	1	0	0	0	1	0	0	0	3	1	30	1	S					67.2
2228	F	2009	4	19	0	0	28	61	70	0.871429	0									1	0		1	0	0	0	0	0	0	0	0	0	0	1		1	3	0	0	0	S	1.3	6.6	0.6	1.5	10	12.1	14.2	12.4
2229	M	1959	54	37.7	1	2	46	133	121	1.09917	1						110/60	110	60	1	1	10	1	1	4	1		1	1	1	1	0	0	0	0	0	3	1	25	1	S	6.6	28.7	7.6	14.8	57.6	18.7	22	23.3
2230	F	1939	74	23	0	0	34	95	100	0.95	1	2		170/105	170	105				1	0	7	0	1	1	1		1					0	0	1	1	1	0	0	1	S					69
2231	M	1976	37	28.7	0	0	41	103	109	0.944954	0						120/70	120	70	1	1	7	0	1	1	1		0					1	0	1	1	1	0	0	1	S	2.2	19.5	2.3	3	27	12	22.3	20.2
2232	M	1959	63	26.7	0	0	40	100	102	0.980392	1	3		180/90	180	90	100/50	100	50	1	1	13	1	1	1	1		1			1		0	0		0		1	60	1	S	0.5	6.4	1	8.7	16.7	14.5	19.1	13.9
2233	M	2010	3	23	0	0	25	54	58	0.931034	0									1	0			1	1			0						1	1	1					S					5.3
2234	M	1945	68	34	1	1	42	115	120	0.958333	1	3	30	220/120	220	120	115/75	115	75	0	1	8	1	1	4	4	0	0	0	0	1	0	0	0	0	0		1	20	0	S	3.5	15.3	3.8	16.1	38.6	14.9	17.7	19.2
2235	M	1976	37	36.3	1	2	47	128	114	1.12281	1	1		140/80	140	80	140/80	140	80	1	1	21	0	1	2	5		0			0		1	0	1	0	1	1	18	1	S	2.9	73.3	14	7.7	97.9	15.9	19.8	24
2236	M	1956	57	34.1	1	1	43	113	115	0.982609	1	3	4	180/110	180	110	160/105	160	105	1	1	12	0	1	1	2		0	0	0	0	0	1	0	0			1		1	S	0.7	23.8	3	12.1	39.6	13.8	21.4	22.1
2237	F	1954	59	31.2	1	1	41	103	107	0.962617	1	3		180/100	180	100	120/70	120	70	1	0	19	0	0	3	3		0			0		0	0	0	0	3	1	20		S	2.9	49.4	6.4	13.5	72.2	14.9	16.7	17.8
2238	M	1972	41	29	0	0	40	100	108	0.925926	0			130/80	130	80	120/70	120	70	1	0	15	0	0	1	1		0					0	0	1	0		1	20	1	S	3.1	47.5	11.4	7.2	69.2	17	26	24
2239	M	1979	34	40	1	3	47	120	225	0.533333	0									1	1	16					0	1	1	1			0	0	0	0		1		1	S					23.8
2240	M	1971	42	28.4	0	0
2241	M	1941	73	28	0	0	41	107	109	0.981651	1	3	10	230/120	230	120	140/80	140	80	1	1	8	0	0	1	1	1	0	0	1	1	0	0	0	0	0	2	1		1	S	12.5	22.1	23.3	11.9	69.6	29	20	30
2242	M	1960	53	36	1	2	45	129	122	1.05738	1	3		210/110	210	110				1	1	6	1	1	2	2	0	0	1	1	1		1	0	1	0	2	0	0		S					69.8
2243	M	1965	48	41.6	1	3	43	125	129	0.968992	1	2	2	160/100	160	100	120/60	120	60	1	1	18	1	1	3	4	0	0	1	1	0	0	1	0	0	0		0	0	0	S	7.4	19.9	3.5	16.1	46.9	23.6	20	23.1
2244	F	1974	39	36.6	1	2	48	122	139	0.877698	1	1		145/100	145	100	120/80	120	80	1	0	9	1	1	0	2		0			1	0	0	0	0	0	4	0	0	0	S	1.2	9.4	0.1	9.8	20.5	14.2	16.3	16.5
2245	M	1948	66	42.9	1	3	47	137	135	1.01481	1	3	3	195/110	195	110	160/90	160	90	1	1	20			2	3		0	0		0	0	0	0	0	0	2	1		1	S	1.9	57.8	4.8	18.1	82.7	17	23.7	26.7
2246	F	1972	42	36.5	1	3	37	108	126	0.857143	1	2	7	160/110	160	110	140/80	140	80	1	1	16	1	1	2	1	1	0	0	0	0	0	0	0	0	0	1	1	16	0	S	0.1	2	0.1	4.4	6.5	11.5	14.6	10
2247	M	1939	75	36	1	3	45	121	119	1.01681	1	3	35	180/100	180	100	130/70	130	70	1	1	14	1	1	3	1		1	1	1	1	1	0	0	0	0	3	1	35	1	S	2.3	19.6	1.2	13.1	36.3	20.7	19.1	20.6
2248	F	1947	67	32.6	1	2	45	113	122	0.92623	1	2	2	180/100	180	100	140/90	140	90	1	1	12	1	1	1	1	0	0	0	0	0	0	0	0	1	1	1	1	30	0	S	2	36.3	2.5	5.2	46.1	17.6	20	18.9
2249	F	1929	85	48.9	1	3	46	132	136	0.970588	1	3	15	200/110	200	110	160/100	160	100	1	1	18	1	1	4	1	0	1	1	1	1	1	0	0	0	1	4	0		0	S	6	14.6	0.2	30.3	51.2	13.2	18.1	14.8
2250	M	1986	28	32	1	2	40	110	105	1.04762	1	3	3	160/110	160	110				1	1	10	1	1	1	3	0	0	0	0	0	0	1	0	0	0	0	0		0	SLEEPDOC PORTI 5		1.4		5.9	7.3	8	0
2251	M	1964	50	29.4	1	1	41	108	107	1.00935	1		5	160/90	160	90	170/80	170	80	1	1	9	0	1	1	1		0	0	1	1	0	0	0	0	1	1	0		0	S	0.7	1.3	0.2	3.6	5.8	15.6	15.8	18
2252	M	1983	31	37.6	1	3	43	129	120	1.075	1	3	6	185/120	185	120	160/130	160	130	1	1	8	1	1	5	5		0	0	0	0	0	0	0	0	0	0	1	40	0	S	2.9	44.8	7.2	14.8	69.8	13	19.6	19.4
2253	M	1963	51	26.3	1	1	39	103	97	1.06186	1		5	180/130	180	130	110/80	110	80	1	1	10	1	1	1	1	0	0	0	0	0	0	1	0	1	1	4	0		0	S	6.1	13.4	31.6	0.5	51.6	38.5	50.7	56.4
2254	M	1957	57	31.6	1	2	44	115	110	1.04545	1	3	7	180/120	180	120	115/70	115	70	1	1	8	1	1	2	2	1	0	1	1	0	0	1	0	0	0		1	36	1	S	0.3	32	0.3	6.8	39.4	17	18.8	14.3
2255	M	1938	76	32	1	2					1	2	3	120/100	120	100	120/80	120	80	0	1	12	0	1	2	3	1	0	1	1	0	0	0	0	0	0	0	0	0	0	S	4.2	25	3	14.3	46.5	16.4	22.5	20.8
2256	M	1956	58	40.1	1	3	49	150	125	1.2	1	1	2	195/95	195	95	150/70	150	70	1	1	10	1	1	1	1	0	1	1	1	0	0	0	0	1	0	4	1	15	1	S	0.1	15.6	0.9	23.1	39.7	25	24.3	23.8
2257	F	1948	66	32.9	1	1	38	108	105	1.02857	1	3	5	180/100	180	100	120/60	120	60	1	1	6	1	1	1		0	0	1	1	0	0	0	0	0	0		0		0	S	3.6	41.7	4.3	0.8	50.5	17.2	19.9	21.3
2258	F	1959	55	36	1	2	38	121	218	0.555046	1	1	0.166	160/90	160	90	120/80	120	80	1	1	12	1	1	3	6	0	0	1	0	0	1	0	0	0	0		1		0	SLEEPDOC PORTI 5	0.3	26.3	3.3	34.6	64.4	12	15	12
2259	F	1951	63	25	0	0		94	90	1.04444	0	0								1	1	5	0	1	1	2	0	0	0	0	0	0	0	0	0	0		1		0	SLEEPDOC PORTI 5	0.3	25.3	0.3	14	39.8	13	20	19
2260	M	1945	69	24	0	0	38	88	84	1.04762	0	0								1	1	14	1	1	3	3	1	0	0	0	0	0						0	0	0	SLEEPDOC PORTI 5	2.5	25.1	7	20.2	54.9	25	24	34
2261	F	1958	56	28	0	0	35	108	112	0.964286	1	2	21	160/100	160	100	135/75	135	75	1	0	9	0	0	1	1	0	0	0	0	0	0	0	0	0	0	0	0	0	0	SLEEPDOC PORTI 5	1.1	26.5	0.4	18.5	46.7	13	26	12
2262	M	1975	39	38	1	2	45	126	120	1.05	1	3	1	220/125	220	125	120/90	120	90	1	1	20	0	1	1	1	0	0	1	0	0	0	0	0	0	0	4	0	0	0	SLEEPDOC PORTI 5	0	2.4	0	14.4	16.8	0	9	0
2263	F	1976	38	27	0	0	35	94	98	0.959184	1	1	1	160/90	160	90	110/80	110	80	1	1	14	0	1	1	1	0	1	0	0	0	0	0	1	0	0	3	1	12	1	S	0.3	25.6	1	9.3	36.3	14.8	18.9	21.5
2264	F	1954	60	37.92	1	2	41	121	218	0.555046	1	3	16	250/125	250	125	130/60	130	60	1	1	10	1	1	3	3	0	1		1	0	0	0	0	0	0		0	0	0	SLEEPDOC PORTI 5	0.4	51	0.8	6.3	58.4	19	24	14
2265	M	1939	75	33.1	1	1	47	116	110	1.05455	1	3	20	205/105	205	105	145/80	145	80	1	1	12	0	1	0	2	1	0	1	1	1	0	1	0	0	0		1	30	0	S	11.4	12.8	8.5	24.9	57.6	30.2	31.7	28.2
2266	F	1945	69	26.4	0	0	39	105	105	1	1	2	3	180/99	180	99	130/69	130	69	1	0	8	1	1	3	1	1	0	0	0	0	0	0	1	0	1	1				SLEEPDOC PORTI 5	0.6	19.9	0	8.4	29.1	12	19	0
2267	M	1955	59	38.9	1	2	49	138	138	1	1	1	2	180/100	180	100	135/80	135	80	1	1		0	0	2	1	0	0	0	1	1	0	0	0	0	0	2	0		1	S	1.7	57.8	12.8	1	73.3	23.1	28.6	33.2
2268	F	1934	80	31	1	1	42	117	117	1	1	2	20	180/80	180	80	150/70	150	70	0	1	14	0	1	3	1	0	0	1	1	0	0	0	0	1	0	3	0		0	S	3.6	17.4	1.3	11.5	33.9	19	21	22
2269	F	1944	70	41.1	1	3	39	131	135	0.97037	1	3	12	240/120	240	120	130/80	130	80	1	0	4	0	1	2	1	0	1	1	1	0	0	1	0	0	1	4	0		0	S	1.4	34.8	1.4	14.4	52.1	19.4	16.9	18.2
2270	F	1947	67	31.2	1	1	39	112	107	1.04673	1	3		260/140	260	140	150/90	150	90	1	1	4	0	0	1	1	0	0	0	1	0	0	0	0	0	0	0	0		1	S	1.2	37.4	2.2	23	63.7	11.2	18.7	15.9
2271	F	1977	37	41	1	3	45	117	149	0.785235	0									1	1	7	1	1	1	1	0	0	0	0	0	0	0	0	0	0	4	1	17	0	S	0.7	6.7	0	10.3	17.7	11	12	0
2272	M	1957	57	52	1	3	53	165	180	0.916667	1	3	5	200/100	200	100	120/80	120	80	1	1	16	1	0	1	0	0	0	0	1	1	0	0	0	0	0	4	0		1	S	2.2	41	0	4.6	47.8	18	22	0
2273	M	1994	20	28	0	0	39	96	110	0.872727	0									1	1	8	0	1	0	0	0	0	0	0	0	0	0	0	0	0	0	0		0	S	0.7	34.3	0	3.8	38.8	16	26	0
2274	M	1971	43	49	1	3	49	147	142	1.03521	1	3	4	190/100	190	100	140/90	140	90	1	1	24	0	0	1	1	0	0	0	0	0	0	0	0	0	0	0	0		0	S	2.1	52.6	1.5	8.7	65.1	12.2	20.2	16.3
2275	M	1950	64	27.8	0	0	41	196	102	1.92157	1	2	10	155/100	155	100	125/80	125	80	1	0	6	0	0	1	1	0	1	1	0	0	0	0	0	0	0	0	0		0	S	0.7	14.5	0.8	18.3	34.4	13.8	22.1	19.1
2276	M	1956	58	25.9	0	0	40	98	94	1.04255	1	2	3	160/100	160	100	130/80	130	80	1	0	0	0	0	2	2	0	0	0	0	0	0	0	0	0	0	0	0	25	0	S	0.6	8.1	0	0.1	8.8	14.1	19.7	0
2277	M	1945	69	34	1	1	43	123	120	1.025	1	2	7	155/90	155	90	135/80	135	80	1	1	10	0	1	0	1	0	0	0	0	0	0	1	0	0	0	0	0	0	1	S	0	35.5	0	16.6	52.2	0	24	0
2278	M	1948	66	27	0	0					1	3	15	150/120	150	120	120/80	120	80	1	0	5	0	0	3	3	0	0	1	1	0	0	0	0	0	0	0	0		0	S	0.3	5.9	0.3	4.5	19.9	12	19	14
2279	M	1951	63	42	1	3	40	130	138	0.942029	1	3	15	220/110	220	110	150/90	150	90	1	1	24	1	2	2	0		1	1	1	0	0	0	0	0	0	0	1	53	1	S	0.1	13	1.3	24.7	39.1	12	14	12
2280	M	1947	67	29.3	0	0	44	111	118	0.940678	0									1	1	16	0	0	1	1	0	0	1	1	0	0	0	0	0	0	3	0		0	S	0.9	18.8	0.5	17.6	37.8	14.4	18.5	16
2281	M	1992	22	31	1	1	42	104	104	1	0									0	1	10	0	0	0	0	0	0	0	0	0	0	0	0	0	0	0	0		0	S	0.3	6.5	0.3	4.4	11.7	12	21	12
2282	M	1952	62	28.1	0	0	41	107	111	0.963964										1	1	2	1	0	0	0	0	0	0	0	0	0	1	0	0	0	0	0		0	S	4.6	35.2	4.4	12.7	56.9	27	29	32.6
2283	F	1970	44	34.8	1	1	40	114	120	0.95	0									1	1		0	0	1	1	0	0	0	0	0	0	0	0	0	0		1	25	0	S	0.9	9.3	1.3	7.5	19	13.3	15.5	14.4
2284	M	1982	32	24.3	0	0	38	91	100	0.91	0	0	0							1	1	3	1	1	0	0	0	0	0	0	0	0	0	0	0	0	0	1	1	1	S	2.4	14.6	1.7	8.8	27.5	13.5	16.7	14.2
2285	M	1974	40	30	1	1	44	104	106	0.981132	0									1	1	15	1	1	0	0	0	0	0	0	0	0	1	1	0	0	1	1	22		S	0.1	44	0.3	19.4	63.8	17	18	17
2286	M	1954	60	41.1	1	3	54	132	140	0.942857	1	3	20	240/135	240	135	140/80	140	80	1	1	18	0	1	2	1		1	1		0	0	0	0	0	0	2	1	20	0	S	1.9	43.5	5.5	11.1	62.1	23.3	26.7	24.4
2287	M	1953	61	29.3	0	0	47	111	117	0.948718	1	2	7	180/100	180	100	140/90	140	90	0	1	10	0	1	0	1	0	0	0	0	0	0	1	0	0	0	2	0		0	S	0.8	22.5	0.7	5.5	29.6	19	28.7	26.7
2288	M	1964	50	38	1	2	45	123	116	1.06034	1	3	6	200/110	200	110	180/100	180	100	1	1		1	1	0	1	0	1	0	1	1	0	1	0	0	0	0	1	120	0	S	0	82.1	1.6	22.2	105	0	15	14
2289	F	1958	56	45	1	3	39	130	140	0.928571	1	3	13	160/100	160	100	130/90	130	90	1	1	24	1	1	1	1	0	0	0	0	0	0	0	1	0	0		0		0	S	0.5	6.1	0.6	13.5	20.8	16	15	13
2290	M	1958	56	45	1	3	45	139	140	0.992857	1	3	13	260/140	260	140	150/90	150	90	1	1	24	0	0	3	5	0	1	1	1	0	0	0	0	0	0	0	1	22	0	S	26	70	1.5	15.5	113	14.8	14.7	17
2291	F	1956	58	26	0	0	41	108	120	0.9	1	3	7	200/140	200	140	130/90	130	90	1	1	16	1	1	3	4	0	0	1	0	0	0	1	1	0	0		1	25	0	S	0.2	11.7	1.2	12	25.3	14	21	25
2292	M	1973	41	33	1	1	44	114	116	0.982759	0									1	1	20	0	1	1	4	0	0	0	0	0	0	0	1	0	0	0	0		0	S	0.3	51.2	1	1.6	54.3	18	38	15
2293	M	1957	57	25.9	0	0	44	100	120	0.833333	0										0					0	0	0	0	0	0	0	0	0	0	0	0	0		0	S	1.2	32.8	0.9	18.7	53.6	12.6	18.2	14.9
2294	F	1964	50	37.8	1	2	40	104	120	0.866667	1	3	15	210/125	210	125	150/100	150	100	1	0	5	1	0	0	0	0	0	0	0	1	0	0	0	0	0	1	0		0	S	0.1	3.4	0.4	6.7	10.6	11	14.6	14
2295	M	1972	42	33	1	1	43	120	110	1.09091	1	3	2	220/145	220	145	150/90	150	90	1	0	8	0	0	0	0	0	1	0	0	1	0	0	0	0	0	0	0		0	S	0	4.1	0	11.7	15.8	0	16	0
2296	M	1955	60	31	1	1	45	111	116	0.956897	1	2	4	150/90	150	90	120/80	120	80	1	1	22	0	2	2	0	0	0	0	0	0	0	1	0	0	0	0	0		0	S	0.3	87.1	0.3	1	88.7	13	29	34
2297	M	1958	56	37.4	1	2	45	135	117	1.15385	1	1	30	220/140	220	140	130/80	130	80	1	0	3	0	1	1	1	1	0	0	1	0	0	0	0	0	0	4	0			S	0.6	27	0.2	7.1	34.9	16	25.7	22.3
2298	M	1964	50	42	1	3	56	142	121	1.17355	1	2	2	160/140	160	140	150/90	150	90	1	1	10	0	1	1	0	0	0	0	1	0	0	0	1	0	1	0	1	3	1	S	0	75.1	4.3	0.1	79.5	0	28	32
2299	F	1975	39	30.5	1	1	37	99	110	0.9	1	1	5	240/160	240	160	110/70	110	70	0	1	10	0	1	1	2	0	0	0	0	0	0	0	0	0	0	0	0		0	S	3	6.4	2.4	2.9	14.7	13.6	13.7	15
2300	F	1957	57	30	1	1	36	110	116	0.948276	1	2	0.1	160/110	160	110	120/80	120	80	1	1	16	0	1	1	2	0	0	0	0	0	0	0	0	0	0	0	0		1	S	0.5	20.1	0.4	7.9	28.9	17	26	16
2301	F	1962	52	25.9	0	0	33	81	103	0.786408	0									0	1	3	1	1	1	1	0	0	0	0	0	0	0	0	0	0	1	0		0	S	1.1	5.8	0	1.7	8.6	14.6	13.6	0
2302	M	1974	41	42.6	1	3	48	130	127	1.02362	1	3	3	200/110	200	110	145/100	145	100	1	1	16	0	1	0	2	0	0	0	0	0	0	0	0	0	0	0	1	20	0	S	10	25.8	18.8	16	70.7	18.9	20.4	25.8
2303	M	1960	54	28	0	0	43	106	110	0.963636	1	1		150/100	150	100				1	1	14	0	1	0	3	0	0	0	0	0	0	0	0	0	0	0	0		1	S	0	8.1	0	21	29.3	0	14	0
2304	M	1956	58	31	1	1	50	109	112	0.973214	1	2	24	160/120	160	120	130/95	130	95	0	0	3	0	0	1	1	0	0		1	0	0	1	0	0	0	4	0	0	1	SLEEPDOC PORTI 5	0.6	0.1	0.1	2.6	3.5	12	16	11
2305	M	1953	62	38	1	2	51	130	115	1.13043	1	3	10	200/100	200	100	120/90	120	90	1	1	16	1	1	1	1	1	1	1	0	0	0	0	0				1		0	S	3.4	51.3	4	3.8	62.6	18.1	20.2	19
2306	M	1964	51	37.5	1	2	46	123	115	1.06957	0	0	0							1			1	1	1	3	1	0	0	0	0	0	0	0				0	0	1	SLEEPDOC PORTI 5	1.6	29.7	3.5	7	41.9	14	20	18
2307	M	1957	58	42	1	3	53	130	127	1.02362	1	2		180/100	180	100	120/70	120	70	1	1	18	1	1	0	1	0	0	0	0	0	0	0	0				0		1	S	7.2	66	9.2	6.4	88.8	21.6	25.4	29.4
2308	M	2011	3	14	0	0																						0										0	0	0	S	7	5.7	0	0	12.8	18.5	23.6	0
2309	M	1957	57	29.4	0	0					1	3		180/120	180	120	110/70	110	70	1	0		0	0	0	1	1	1	0	1	1	1	0	0				0	0	0	S	2	10.4	0.8	7.5	20.7	14.7	18.4	15.1
2310	M	1971	43	30	1	1	45	113	110	1.02727	0	0	0	120/70	120	70	115/75	115	75	1	0	8	0	0	0	0	0	0	0	0	0	0	1	0	0	0	4	0	0	0	SLEEPDOC PORTI 5	0.5	17.8	0.2	2.8	21.3	14	20	17
2311	M	1966	48	39	1	2	56	146	138	1.05797	1	3	2	210/110	210	110	140/90	140	90	1	1	22	1	1	1	1		0	0	0	0	0	0	0	0	0	1	1	25	1	S	5	93.4	12.1	8.3	118.7	15.9	17.5	16.6
2312	M	1962	52	39	1	2	50	140	150	0.933333	1	3	20	210/120	210	120	140/90	140	90	1	1	18	0	1	1	6		0	1	0	1	0	0	0	0	0		0	0	1	SLEEPDOC PORTI 5	0.1	98.6	0.9	4.4	104	10	16	29
2313	F	1960	55	25.6	0	0	39	93	108	0.861111	1	1		140/90	140	90	120/80	120	80				0	1	3	1	0	0	0	0	0	0	0	0	0	0		0	0	0	S	2.7	14.8	0.7	6.7	24.9	18.6	15.6	14.2
2314	F	1955	60	49	1	3	43	127	150	0.846667	1	3	30	250/120	250	120	140/80	140	80				1	0	1	50	0	0	0	1	0	0	0	0	0	0		0	0	0	SLEEPDOC PORTI 5	0.5	12.9	0.5	14.8	28.7	17	17	14
2315	M	1957	57	28.7	0	0	46	113	106	1.06604	0	0	1	140/80	140	80	130/80	130	80	1	1	14	1	1	1	1	1	0	0	0	0	0	0	0	0	0		1	36	1	S	1.9	51.4	2.6	4.8	60.7	15.6	20.6	23.4
2316	M	2001	13	24	0	0	35	86	110	0.781818	0	0	0							1	0	1	0	1	0	0	0	0	0	0	0	0	0	0	0	0	4	0	0	0	SLEEPDOC PORTI 5	0.1	1.4	0	1.3	2.9	10	14	0
2317	M	1949	65	36.4	1	2					1	3	14	200/110	200	110	110/80	110	80								0	0	0	0	0	0	0	0	0	0		0	0	0	S	0.6	21.6	0.3	5.5	28.1	20.5	24.9	17.5
2318	F	1966	48	32	1	1	36	96	107	0.897196	0	0	0							1	1	10	0	1	1	2	0	0	1	0	0	0	0	0	0	0		0	0	0	SLEEPDOC PORTI 5	0.3	10.7	0.4	10	21.3	13	16	17
2319	F	1961	53	32	1	1	38	106	110	0.963636	1	2	10	170/100	170	100	150/90	150	90	1	1	14	1	1	4	3	1	0	0	0	0	0	0	0	0	0		0	0	0	S	1.1	9.3	0.7	28	39.1	13.2	17.3	15.9
2320	M	1963	51	26.6	0	0	42	102	109	0.93578	1	2	8	150/90	150	90	140/90	140	90	1	0	8	0	0	0	1	0	0	0	0	0	0	0	0	0	0		0	0	0	S	0.3	12.2	0.3	4.2	16.9	18.8	19.9	21.5
2321	M	1976	38	29	0	0	44	105	109	0.963303	1	1		140/100	140	100	140/100	140	100	1	1	7	0	1	0	1	0	0	0	0	0	0	1	0	1	0	4	1	20	1	SLEEPDOC PORTI 5	0	13.6	0.1	15.4	29.1	0	18	20
2322	M	1947	68	29	0	0					0	0	0				140/90	140	90	1	1	10	0	1	1	1	0	0	0	0	0	0	1	0	0	0	4	0	0	1	SLEEPDOC PORTI 5	0.1	39.3	0.3	14.9	54.7	11	23	22
2323	F	1951	63	36.8	1	2	46	117	135	0.866667	1	2		165/90	165	90				1	1	5	0	1	1	1		0	1	1	0	0	0	0	0	0		1		0	S	1.7	5.3	1.4	9.4	17.8	12.3	12.5	15.1
2324	M	1958	57	38	1	2	43	119	125	0.952	1	2	20	160/100	160	100	111/70	111	70	1	1	14	0	0	0	1	1	0	0	0	0	0	0	1	0	0		1		1	SLEEPDOC PORTI 5	0.1	25.6	0.5	19.1	45.4	13	17	17
2325	F	1961	53	51	1	3	39	136	160	0.85	1	2	11	170/120	170	120	140/110	140	110	1	0	3	1	0	1	1	0	0	0	1	0	0	0	0	0	0	4	0	0	0	SLEEPDOC PORTI 5	0.7	10.4	0.7	13.5	25.3	13	16	12
2326	M	1949	66	31	1	1	44	127	123	1.03252	1		4	130/90	130	90				1		12	0	1	1	1	0	1	1	1	0	0	0	0	0	0		1		0	SLEEPDOC PORTI 5	0.5	17	3.1	8.8	29.4	15	19	23
2327	M	1940	74	31.2	1	1	45	103	98	1.05102	1	3		190/100	190	100	130/70	130	70	1	1	18	0	0	1	1	1	0	0	1	0	0	0	0				1	20	1	S	1.6	30.5	0.7	21.1	53.9	16.1	17.1	26.5
2328	M	1973	41	34.6	1	1	46	126	112	1.125	0	0	0				130/70	130	70	1	1	10	0	1	0	0	0	0	0	0	0	0	0	0	0	0	3	0	0	0	S	3.1	13.3	1.3	7.8	25.5	14.7	19.3	15.7
2329	M	1961	47	42	1	3	47	139	137	1.0146	1	3	34	280/190	280	190	180/90	180	90	1	1	16	1	1	1	1		1	0	0	0	0	0	1	0	0		0	0	0	S	0.6	35	0.8	9.7	46	16.6	21.2	17.5
2330	F	1974	40	39.1	1	2	38	110	127	0.866142	0	0	0							1	1	10	1	1	1	1	0	0	0	0	0	0	0	0	0	0	4	0	0	0	S	0.3	0.4	0	0.3	1	11.5	15.3	0
2331	M	2009	5	17.8	0	0	31	83	85	0.976471	0	0								1	0	3	1	1	0	0	0	0	0	0	0	0	0	1	0	1	4	0	0	0	S	8.2	35.8	7.1	0.7	51.9	17.1	21.1	18.5
2332	M	1959	55	41	1	3	45	132	135	0.977778	1	3	7	190/100	190	100	140/92	140	92	1	1	14	0	1	1	1	0	0	0	0	0	0	0	0	0	0	2	0	0	1	SLEEPDOC PORTI 5	0.3	62.2	0	11.9	74.3	24	20	0
2333	M	1949	65	43.8	1	3	48	146	156	0.935897	1	3	10	180/90	180	90	140/70	140	70	1	1	10	0	0	1	1	0	1		1	0	0	1	0	0	0	4	0	0	0	S	0.5	63.9	7.3	3.9	75.5	16	23.3	23.4
2334	M	1950	65	32	1	1	48	123	102	1.20588							130/80	130	80	1	0	3	1	1	1	1	0	1	0	1	1	0	0	0	0	0	4	0	0	0	SLEEPDOC PORTI 5	0	44	0.8	11.5	56.3	0	25	20
2335	M	1962	52	30	1	1	41	105	107	0.981308	0	0	0							1	1	20	0	1	1	1	0	0	0	0	0	0	0	1	0	1		0	0	1	SLEEPDOC PORTI 5	0	0.9	0	6.8	7.7	0	14	0
2336	M	1940	74	25.8	0	0	41	97	106	0.915094	1	1	6	150/95	150	95	140/95	140	95	1	0	3	0	0	1	1	0	0	0	0	0	1	0	0	0	1	4	0	0	0	S	1	8.9	1.2	20.4	31.5	20.4	22.1	25.3
2337	M	1942	72	30.1	1	1	44	119	112	1.0625	1	3	1	180/95	180	95	120/60	120	60	1	1	6	0	0	1	1	0	0	0	1	0	0	0	0	1	1	4	1	20	1	S	0.7	46.9	4.7	15.8	68.1	16.8	20.6	22.5
2338	M	1985	29	24	0	0	38	88	89	0.988764	0	0	0				120/75	120	75	1	1	7	1	0	1	0	0	0	0	0	0	0	0	0	0	0	4	0	0	1	SLEEPDOC PORTI 5	0	4.4	0	8.4	12.8	0	22	0
2339	M	1968	47	43.6	1	3	46	132	132	1	1	3	1	190/150	190	150	100/60	100	60	1	1	24	0	1	1	1	1	0	1	1	0	0	1	1			4	1	45	1	S	3.4	36.8	2	17.9	60.1	15.2	18.6	19.8
2340	F	1974	40	27			33	85	93	0.913978	1	1	0.1	145/95	145	95	130/85	130	85	1	1	16	0	1	1	1	0	0	0	0	0	0	0	0	0	0		0	0	0	SLEEPDOC PORTI 5	0.1	4	0	15.2	19.4	13	15	0
2341	F	1960	55	30.5	1	1	33	103	102	1.0098	1	2		160/110	160	110	120/90	120	90	1		8	1	1	1	1	0	0	1	1	0	0	0	1	0	0		1	25	0	SLEEPDOC PORTI 5	0.5	3.2	0.4	5.1	9.2	14.5	14.6	15.5
2342	F	1972	42	30	1	1	35.5	94	102	0.921569	1	3	2	180/120	180	120	120/80	120	80	1	1	7	1	1	0	1	0	0	0	0	0	0	0	0	0	1		0	0	0	SLEEPDOC PORTI 5	0	4	0.4	7	11.4	0	14	22
2343	M	1947	68	34.7	1	1	48	128	122	1.04918	1	3	6	208/120	208	120	160/100	160	100	1	1	18	1	1	1	1	0	1	0	1	0	0	0	0	0	0	4	0	0	0	S	0.2	60	0.8	3.7	64.6	18	19.9	15.2
2344	F	1967	45	34.7	1	1	45	125	126	0.992063	1	3	6	180/110	180	110	150/100	150	100	1	1	11	0	1	1	1	0	0	0	1	0	0	0	0	0	0		0	0	0	S	0.5	16.1	1.7	7.6	25.9	13.4	20.1	15.4
2345	M	1969	46	43.9	1	3	48	121	118	1.02542	1	3	4	180/100	180	100	150/90	150	90	1	1	16	1	1	1	1	0	1	1	1	0	0	0	0	0	0	3	0	0		S	13.3	53.4	9.8	20.6	97	14	16.7	16
2346	M	1969	45	38	1	2	49	124	119	1.04202	1	3	10	220/160	220	160	150/100	150	100	1	0	11	0	0	1	1	0	0	0	1	0	0	0	1	0	0	4	1	15	1	SLEEPDOC PORTI 5	0	37	1	6.7	44.7	0	19	16
2347	M	1965	49	40.6	1	3	47.5	117	113	1.0354	0	0	0							1	1	8	0	1	1	1	0	0	0	0	0	0		1		1		0	0	1	S	3.3	32.6	1.3	10.9	48.1	18.5	22	26.3
2348	M	1970	45	33	1	1	43	115	108	1.06481	1	3	2	200/150	200	150	130/90	130	90	1	0	11	0	1	0	0	0	0	0	1	0	0	0	0	0	0	1	1	30	1	SLEEPDOC PORTI 5	0.1	56	1.4	24.7	82.3	11	23	17
2349	M	1987	28	28.7	0	0	40	96	100	0.96	0	0	0							1	0	13	0	1	0	1	0	0	0	0	0	0	1	0	0	1	4	0	0	0	S	4	29.4	3.7	5.8	43	16.9	19.9	18.3
2350	M	1968	46	28.4	0	0	43	108	114	0.947368	1	1	3	150/100	150	100	130/90	130	90	1	1	10	0	0	1	1	0	0	1	0	0	0	0	1	1	1	2	0	0	1	S	8.2	26.2	7.7	2.5	44.5	18.4	23.8	7.7
2351	F	1960	53	29	0	0	36	99	105	0.942857	1	3	7	190/90	190	90	120/80	120	80	1	1	24	1	1	1	1	0	0	0	0	0	0	0	0	0	0		0	0	0	SLEEPDOC PORTI 5	0.1	8.6	0	4.7	13.4	19	21	0
2352	F	1951	64	35	1	2	42	116	140	0.828571	1	3	15	220/109	220	109	140/90	140	90	1	0	3	1	1	1	1	0	1	1	1	1	0	1	1	0	1	4	1	10	0	SLEEPDOC PORTI 5	0	27.7	0.3	11.7	39.7	0	28	11
2353	M	1947	67	32.9	1	1	45	121	116	1.0431	1	3		180/90	180	90	165/95	165	95	1	0	10	0	1	1	1	1	0	0	1	0	0	1	0	0	0	4	1	20	0	SLEEPDOC PORTI 5	4.7	88.4	4.7	7.9	105.8	14.7	16.4	20
2354	M	1972	42	35	1	2	49	128	127	1.00787	1	2	5	160/100	160	100	160/100	160	100	1	0	3	0	1	0	1	0	0	0	0	0	0	0	0	0	0	3	1	25	1	S	3.5	39.1	4.8	10.6	58.1	18.4	17.3	22.5
2355	F	1969	45	22.5	0	0	32	81	103	0.786408	1	3	7	195/95	195	95	120/60	120	60	1	1	3	1	0	0	1	0	0	0	1	0	0	0	0	0	0	4	0	0	0	S	1.4	22.8	2.7	3.9	30.9	20.2	20.4	20.7
2356	M	1974	40	50	1	3	49	146	125	1.168	1	1		150/90	150	90				1	0	6	1	1	1	1	0	0	0	0	0	0	0	0	0	0	4	1	12	0	SLEEPDOC PORTI 5	0	27.4	0	24.9	52.3	0	13	0
2357	M	1975	39	26	0	0	42	88	102	0.862745	1	2	19	160/100	160	100	140/100	140	100	1	0	3	0	1	0	1	0	0	0	0	0	0	0	0	0	0	4	0	0	1	SLEEPDOC PORTI 5	0.4	32.5	0.6	28.5	62	12	15	12
2358	M	1960	55	34	1	1	47	123	133	0.924812	1	1	6	150/95	150	95	120/80	120	80	1	1	12	0	1	1	1	0	1	0	0	0	0	1	0	0	0		1	20	1	SLEEPDOC PORTI 5	1.6	7.9	4.6	11	25.1	24	23	27
2359	F	1951	63	34.5	1	1	39	112	130	0.861538	1	3	27	200/100	200	100	142/95	142	95	1	1	20	1	1	1	1	1	1	1	1	0	0	0	0	0	0		0	0	0	S	1.7	5.9	0.7	8	16.3	12.8	12.2	11.8
2360	M	1976	41	42	1	3					1	3	1	180/120	180	120	120/80	120	80	1	1	11	0	1	1	1	0	0	0	1	0	0	0	0	0	0		1	15	0	SLEEPDOC PORTI 5	0.7	17.9	0	3.6	22.2	25	19	0
2361	M	1966	49	23.9	0	0	41	102	106	0.962264	0									1	0	12	0	0	0	0	0	0	0	0	0	1	0	1	0	0	4	1	40	1	S	2.9	34.2	4.5	14	55.7	15.8	18.6	18.2
2362	M	1955	60	42	1	3	52	149	150	0.993333	1	3	4	160/110	160	110	110/70	110	70	1	1	24	0	1	1	1	0	0	1	1	0	0						0	0	1	SLEEPDOC PORTI 5	0	67.4	7.5	2	76.9	0	32	46
2363	F	1953	62	44.1	1	3	38	117	119	0.983193	1	2	10	170/100	170	100	130/80	130	80	1	1	20	1	0	0	0	0	0	0	1	1	0	1	0	0	0	1	0	0	0	S	6.3	46	1.4	5	58.6	14.7	16.8	18.3
2364	M	1968	47	39	1	2	49	143	140	1.02143	1						140/80	140	80	1	1	11	0	1	1	1	0	0	0	0	0	0	0	0	0	1	4	0	0	0	SLEEPDOC PORTI 5	0.6	67.3	0.1	3.5	71.5	20	17	10
2365	M	1972	43	42	1	3	49	132	133	0.992481	1	3	15	200/110	200	110	160/90	160	90	1	0	11	0	1	1	1	0	0	0	0	1	0	1	0		1	4	1	30	0	SLEEPDOC PORTI 5	1.2	56.2	2	17.9	77.3	17	17	15
2366	F	1964	50	34.9	1	1	38	111	114	0.973684	1	3	7	220/190	220	190	130/85	130	85	1	1	14	1	1	1	1	0	0	0	1	0	0	0	1	0	1		1	30	0	S	4	22.1	4.2	11.5	41.8	14.8	17.7	16.4
2367	M	1984	30	22	0	0	36	75	101	0.742574	0	0	0				130/75	130	75	1	1	7	0	1	0	1	0	0	0	0	0	0				0		0	0	0	S	0.4	3.9	0.1	2.6	7	22	17.9	12
2368	M	1956	59	32	1	1	40	115	109	1.05505	1	2	14	170/100	170	100				1	0	11	0	1	1	1	0	0	1	0	1	0	0	0	0	0		0	0	1	SLEEPDOC PORTI 5	1.7	24.8	8.6	14.2	49.8	18	22	22
2369	M	1962	55	30.1	1	1	48	107	99	1.08081	1	2	8	200/115	200	115	140/80	140	80	1	1	12	1	1	1	1	0	0	0	0	0	0	0	0	1	0	4	0	0	0	S	7	28.9	3.1	14.8	53.8	13.9	16	16
2370	F	1960	53	30	1	1	39	100	110	0.909091	1	3	8	190/100	190	100	130/90	130	90	1	1	13	1	1	1	1	0	0	0	1	0	0	0	0	0	1	1	0	0	0	SLEEPDOC PORTI 5	0	19.6	0.1	18.4	38.3	0	15	14
2371	M	1968	46	27.8	0	0	42	105	100	1.05	0	0	0				100/70	100	70	1	1	7	1	1	1	1	0	0	0	0	0	0	1	0	0	0		0	0	0	S	0.6	8.6	1	17.2	27.4	15.6	18.4	18.8
2372	M	1938	77	28.7	0	0	44	107	103	1.03883	1	1	2	150/75	150	75	170/80	170	80	1	0	5	0	0	1	1	0	0	1	0	0	1	0	1	0	1					S	0.4	25.6	0.9	11.6	38.5	25.2	22.4	24.5
2373	M	1948	66	41	1	3	50	145	135	1.07407	1	3	5	220/120	220	120	150/75	150	75	1	1	10	1	1	1	1	0	0		1	1	0	1	0	0	0	4	0	0	1	SLEEPDOC PORTI 5	0.3	82	0	3	85.3	23	19	0
2374	M	1980	34	25	0	0	48	91	100	0.91	0	0	0				120/70	120	70	1	1	3	0	1	0	1	0	0	0	0	0	0	0	0	0	0	4	0	0	1	SLEEPDOC PORTI 5	0.3	24.5	0.3	18.4	43.6	12	19	12
2375	M	1977	37	17.1	0	0	35				0	0	0							1	1	22	1	1	0	1	0	0	0	0	0	0	0	1	0	0		0	0	0	S	1.5	26.4	0.7	8.8	37.4	34.8	26.8	15.8
2376	F	1946	67	26	0	0	36	92	113	0.814159	0	0	0				130/90	130	90	1	1	13	0	1	1	1	0	0	0	0	1	0	0	0	0	0	1	0	0	0	SLEEPDOC PORTI 5	0.3	28.5	2.1	4.7	35.8	18	22	18
2377	M	1967	47	50.2	1	3	59	147	120	1.225	1									1	1	18	1	1	0	1	0	1	0	0	0	0	1	1				0	0		S	7.8	75.7	7.3	14.8	105.6	16.8	15	16.8
2378	M	1952	61	39.3	1	2	47	124	114	1.08772	1	3	6	200/120	200	120	140/100	140	100	1	1	14	1	1	1	1	0	1	1	1	0	0	1	0	0	0	3	1	30		S	2.4	35.3	12.4	10.8	60.9	18.7	36.2	39.1
2379	M	1983	31	37.6	1	2	46	121	118	1.02542	0	0	0	130/70	130	70	120/80	120	80	1	1	16	1	1	1	1	0	0	0	0	0	0	0	0	0	0	4	0	0	0	S	2.8	44.2	7.2	16.8	70.9	12.8	19.4	20
2380	M	1950	65	41.2	1	3	45	128	129	0.992248	1	3	10	190/110	190	110	150/100	150	100	1	1	20	1	1	1	1	0	1	1	1	1	0	0	0	0	0	3	0	0		S	20	10.5	3.3	26.6	60.4	29.6	19.9	22.1
2381	M	1992	23	32.9	1	1	46	119	127	0.937008	0	0	0				160/100	160	100	1	0	4	0	1	0	0	0	0	0	0	0	0	0	1	0	1		0	0	0	S	14.5	15.9	4.1	6.6	41.1	13.9	15.3	13.6
2382	F	1949	65	34.52	1	1	38	110	126	0.873016	1	3	5	200/100	200	100	130/70	130	70	1	1	9	0	1	1	1	0	0	1	1	1	0	1	0	0	0	4	0	0	0	S	0.6	18.1	2.2	13	34	26.8	21.4	18.6
2383	M	1959	55	31	1	1	44	117	115	1.01739	1	3	10	180/120	180	120	140/80	140	80	1	1	17	1	1	1	1	1	0	0	0	1	0	1	1	0	1		0	0	1	SLEEPDOC PORTI 5	0.7	53.6	0.1	3.1	57.6	24	24	24
2384	M	1952	62	28.1	0	0	39	110	111	0.990991	0	0	0				130/80	130	80	1	1		0	1	1	1	0	0	0	0	1	0	1	0	1	0	4	0	0	0	S	2.7	17.9	2	11.3	33.8	24.1	30.3	23
2385	F	1953	61	31.2	1	1	40	110	108	1.01852	1	2		170/120	170	120	140/80	140	80	1	1	7	0	1	1	1	1	1	1	1	0	0	0	0	0	1	3	0	0	0	S	0.2	14.9	0	12.9	28	24.5	27.7	0
2386	M	1977	37	37	1	2	47	119	123	0.96748	0	0	0				120/80	120	80	1	0	7	0	1	0	0	0	0	0	0	0	0	0	0	0	0	4	1	15	1	SLEEPDOC PORTI 5	0	3.9	0	14.3	18.2	0	24	0
2387	M	1970	45	39	1	2	49	132	122	1.08197	1	1	1	145/100	145	100	150/100	150	100	1	1	7	1	0	0	0		1	0	0	0	0	1	0	0	0	3	0	0	1	SLEEPDOC PORTI 5	0.8	30.2	1.9	20.1	53	13	16	16
2388	M	1968	47	41	1	3	51	125	120	1.04167	0	0	0				130/80	130	80	1	1	6	0	0	0	0	0	1	0	0	0	0	0	0	0	1		0	0	0	S	26.9	20.3	15.9	0.8	63.8	26.8	26	30.3
2389	M	1950	65	30	1	1	43	112	115	0.973913	0	0	0				130/70	130	70	1	0	8	1	0	1	1	0	0	0	0	0	0			0	0	2	0	0	0	S	2.3	12.5	0.9	11.4	27	16	21.9	19.3
2390	F	1963	52	23.3	0	0	35	91	100	0.91	0	0	0				110/60	110	60	1	1	17	1	0	0	0	0	0	0	0	0	0	1	0	0	0	3	1	25	0	S	0	0	0	14.6	14.6	0	0	0
2391	M	1956	59	37.1	1	2	44	120	111	1.08108	1	3	20	240/120	240	120	180/110	180	110	1	1	21	0	1	1	1	0	0	0	0	0	0	1	0	0	0		0	0	1	S	7.6	50.1	20.3	3	80.9	21.8	23.6	29.6
2392	M	1941	74	35	1	2	50	138	124	1.1129	1	3	20	180/90	180	90	160/90	160	90	1	1	8	0	1	1	1	0	1	1	1	1	0			0	0		1	1	0	SLEEPDOC PORTI 5	0.3	50.6	2.3	18.9	72.1	17	18	19
2393	M	1947	68	40	1	3	48	128	111	1.15315	1	2	5	175/100	175	100	160/90	160	90	1	1	8	1	1	1	1	1	1		1	0	0	0	0	0	0		0	0	0	SLEEPDOC PORTI 5	2.4	27.2	3.3	25.2	58.1	15	16	19
2394	M	1967	47	38.9	1	2	50	128	120	1.06667	1	2	22	160/120	160	120	150/100	150	100	1	1	7	0	0	1	1	0	0	0	0	0	0	0	0	0	0	2	1	27	0	S	1.1	22.4	2	20.9	46.5	14.7	18.5	17.1
2395	M	1953	61	37	1	2	44	130	112	1.16071	1	3	21	300/150	300	150	150/90	150	90	0	0	5	0	0	1	1	1	1	0	0	0	0	0	0	0	0	4	1	35	0	SLEEPDOC PORTI 5	0	16.8	0.5	23.7	41	0	20	15
2396	M	1958	57	36.8	1	2	37	105	113	0.929204	1	3	20	200/130	200	130	160/110	160	110	1	1	5	1	1	0	0	0	0	0	1	0	0	0	0	0	0	4	0	0	0	S	0.7	3.2	0	3.2	7.1	12.8	18.7	0
2397	F	1959	55	37.8	1	2	42	118	124	0.951613	1	2	8	170/90	170	90				1	1	15	1	1	1	1	0	1	0	0	0	0	0	0	0	0	3	0	0	0	S	0.6	24	0.9	2.2	27.7	12.3	18.8	16.8
2398	M	1961	54	36.6	1	2	46	128	117	1.09402	1	3	5	180/110	180	110	140/80	140	80	1	0	6	0	0	1	1	0	0	0	0	0	0	0	0	0	0	3	0	0	1	S	4.3	35.9	4.9	13.2	58.3	21.7	17.5	24.7
2399	M	1967	47	30	1	1	48	111	114	0.973684	0	0	0				130/100	130	100	0	0	7	0	1	1	0	0	0	0	0	0	0	0	1	0	1	4	1		1	SLEEPDOC PORTI 5	1.6	26.4	5.1	17.2	50.3	16	23	15
2400	M	1970	44	27.8	0	0	41	105	105	1	0	0	0				120/85	120	85	1	1	13	1	1	1	1	0	0	1	1	0	0	0	0	0	0	3	0	0	0	S	0	17.6	1.4	14.8	33.8	0	17	11.7
[truncated: 797 more rows]
[truncated: 20 more columns]

## Sheet: M
ID	Name initials	Date	Gender	Year of birth	Age	BMI	Obesity	Obesity grade	Neck circumference	NC group	Waist circumference	Hip circumference	Waist/hip ratio	Hypertension	HT stage	HT duration	BP max value	BP max value (sys)	BP max value (dia)	BP current value	BP current value (sys)	BP current value (dia)	Snoring	Somnolence	Epworth Sleepiness Scale	Morning headache	Agitated sleepiness	Nocturia	Awakenings	COPD	Diabetes mellitus	Coronary disease	Cardiac insuffience	Arhythmias	Stroke	Nasal septal deviation	Polyposis	Uvula hypertrophy	Amygdala hypertrophy	Mallamati score	Smoking	Packet X year	Alcohol	Polysomnograph type	Index central apneas /h	Index obstructive apneas /h	Index mixed apneas /h	Index hypopneas /h	Total index Apneas-Hypopneas (AHI/REI) /h
120	F.T.	2005-10-17	M	1938	67	33	1	1	44	1	120			0						130/80	130	80		1	17	0	1	0	0	0		0	0	0	0	0	0	0	0	1	0		0	S	0.5	2.4	0.2	31.4	34.5
121	S.G.	2005-10-31	M	1949	56	31	1	1	48	1	126			1	3	20	190/105	190	105	150/100	150	100	1	1	10	0	0	1	1	0		1	0	0	0	0	1	0	1	1	1	5	1	AR	10.3	20.7	2.1	37	70.1
124	U.P.	2005-10-20	M	1965	40	42	1	3	39	0	138			0										0	6			1		0		0	0	0	0	0	0	0	0		2	15		AR	0.3	1.7	1	0.6	3.6
127	B.S.	2005-10-19	M	1975	29	45	1	3	52	1	143			1	3	8	190/105	190	105	140/95	140	95		0	4	0	1	1	1	0		0	0	0	0	0	1	0	0	1	0		0	AR	0.7	0.3	0.2	2.8	3.9
128	O.S.	2005-10-24	M	1945	60	31	1	1	51	1	111			0										0	7	0	0	1	0	0		0	0	0	0	1	0	0	0	1	0		0	S	0.5	8.8	0.4	21.4	31
129	T.I.	2005-11-01	M	1948	57	41	1	3	53	1	134			1	3	9	195/105	195	105	150/90	150	90		1	17	1	1	1	1	0		0	0	1	0	0	0	0	0	1	0		0	AR	3.7	6.7	3	62	75.3
133	S.G.	2005-11-15	M	1954	51	31	1	1	52	1	121			1	3	5	195/100	195	100	145/95	145	95		0	4	1	1	0	0	0		1	0	0	0	0	0	0	0	1	2	10	0	AR	0.5	1.7	0.7	18.6	21.5
134	P.C.M.	2005-12-06	M	1968	37	21	0	0	35	0	81			0									1	0		0	1	0	0	0		0	0	0	0	1	0	0	1	1	0		0	S	6.6	12.5	2.7	17.4	39.2
135	B.D.	2005-12-08	M	1940	65	35	1	2	51	1	121			1	3	5	200/100	200	100	160/100	160	100		1	11	1	0	1	0	1		0	0	0	0	0	0	0	0	1	1		1	S	6.8	13.6	0	52.1	72.5
137	S.A.	2006-01-18	M	1960	45	28	0	0	46	1	116			0						140/95	140	95	1	0	8	0	1	0	1	0		0	0	0	0	1	0	0	1	1	0		0	AR	3	0.7	1.2	1.9	6.9
138	M.F.	2006-01-17	M	1978	27	26	0	0	41	0	92			0									1	1	12	0	1	0	1	0		0	0	0	0	0	0	1	1	1	1		1	AR	0	3	0.1	34.2	37.4
139	D.I.	2006-01-10	M	1958	47	34	1	1	44	1	119			0									1	1	14	0	1	1	0	1		1	0	0	0	1	0	0	1	2	1	30	0	AR	1.3	26.2	4.3	26.6	58.3
140	R.I.	2006-01-05	M	1953	52	30	0	0	46	1	114			1	3	5	200/100	200	100	170/100	170	100	1	1	11	1	1	1	1	0		1	0	0	0	1	0	0	1	2	1		1	S	1.2	23.4	1.1	19.2	44.8
141	D.V.	2005-12-19	M	1950	55	28	0	0	41	0	113			1	3	9	195/100	195	100	150/95	150	95	1	0	10	1	1	1	1	0		0	0	0	0	0	0	1	1	1	0		1	AR	6.2	26.9	4.4	21.1	58.6
142	C.S.	2005-12-08	M	1957	48	41	1	3	54	1	145			1	3	12	210/110	210	110	160/100	160	100	1	1	18	1	1	1	1	1		0	1	1	0	0	0	1	1	3	1		1	S	8.1	15.4	25.3	18.7	67.5
146	R.V.	2005-01-30	M	1936	66	34	1	1	43	1	123			1	3	14	210/110	210	110	180/100	180	100	1	1	12	0	1	1	1	1		0	0	1	1	0	0	0	0	1	1	20	0	S	5.4	6.8	2.8	27.4	42.4
147	C.V.	2006-01-25	M	1935	70	26	0	0	47	1	118			0									1	0	6	0	1	1	1	0		0	0	0	0	0	0	0	0	1	1	25		S	2.9	17.5	0.6	19.7	40.6
148	M.M.	2006-01-25	M	1948	57	30	0	0	43	1	116			1	3	6	175/100	175	100	135/95	135	95	1	1	12	1	1	1	1	0		0	0	0	0	1	0	0	0	1	0		0	AR	0.1	5.1	0.4	20.6	26.2
150	B.S.	2006-01-23	M	1957	48	30	0	0	66	1	117			0									1	1	22	1	1	1	1	0		0	0	0	0	0	0	1	0	3	1	27	0	AR	8.2	11	49.3	4.8	73.3
152	M.D.	2006-02-01	M	1957	48	27	0	0	43	1	109			0										0	5	0	1	0	0	0		0	0	0	0	0	0	0	1	1	1			S	1	4	0.1	10.5	15.5
153	W.H.	2006-01-31	M	1970	35	38	1	2	49	1	125			1	3	4	200/100	200	100	180/140	180	140	1	1	20	1	1	1	1	0		1	0	0	0	1	0	0	1	2	1	33	1	S	12.9	44.6	7.9	23	88.4
154	B.I.	2006-02-01	M	1945	60	30	0	0	44	1	116			0									1	1	18	1	1	1	1	0		1	1	0	0	1	1	0	0	2	0		1	AR	7.6	18.6	6.6	34	66.7
158	P.V.	2006-02-21	M	1965	41	31	1	1	46	1	108			0									1	1	12	0	1	1	1	0		0	0	0	0	0	0	1	1	1	2	21	1	S	6.1	51.8	5.3	20	83.2
159	R.H.	2006-02-16	M	1969	37	36	1	2	47	1	123			0									1	1	18	0	1	1	1	0		0	0	0	0	1	0	0	1	1	2	20	1	S	2.8	52.1	6.8	1.7	63.4
160	A.C.	2006-02-15	M	1950	55	28	0	0	45	1	120			1	3	6	200/105	200	105	150/100	150	100	1	1	12	0	1	1	1	0		0	0	0	0	0	0	0	0	1	1		1	S	2.5	40.2	3.4	28.5	74.5
161	E.I.	2005-09-27	M	1956	49	32	1	1	41	0	128			0						120/85	120	85		0	3				0	1		0	0	0	0	0	0	0	0		2	15		AR	0.7	0.7	0.3	5.1	6.7
164	B.I.	2006-02-27	M	1939	67	28	0	0	44	1	109			0										1	10	1	1	1	1	0		0	0	0	0	1	0	0	0	1	0		1	S	2.3	3.3	0.5	13.3	19.5
167	B.A.	2006-02-25	M	1959	46	29	0	0	40	0	108			1	3	9	195/105	195	105	145/110	145	110	1	0	8	1	1	1	1	0		0	0	0	0	1	0	0	0	1	2	25	0	S	6.3	2.8	0.1	21.4	30.6
169	C.S.	2006-02-02	M	1978	27	33	1	1	45	1	122			0										0	1	0	1	1	1	0		0	0	0	0	1	0	0	1	1	2	18	1	S	0.4	1.6	0.5	22.4	25
171	T.P.	2005-09-07	M	1982	22	20	0	0	34	0	103			0										0	6				0	1		0	0	0	0	0	0	0	0		0			S	1.3	1	0	3	5.3
172	P.D.	2006-01-12	M	1947	58	44	1	3	52	1	142			1	3	7	205/110	205	110	160/100	160	100	1	1	23	1	1	1	1	0		1	1	0	0	0	0	0	0	2	1		1	S	1.9	20	3	71.5	96.4
175	T.P.	2006-05-31	M	1963	42	38	1	2	50	1	134			0									1	0	7	0	0	1	1	0		0	0	0	0	1	1	0	0	1	0		1	AR	0.4	119.1	1.2	4.6	125.3
177	V.C.	2006-06-07	M	1945	61	35	1	2	60	1	150			0									1	1	10	0	1	1	1	0		0	0	0	0	1	0	0	0	1	0		1	S	3.3	35.5	8.1	23	69.9
178	T.I.	2006-05-23	M	1951	55	44	1	3	48	1	129			1	3	1	190/95	190	95	150/95	150	95	1	1	17	1	1	0	1	0		0	0	1	0	1	0	0	0	2	1		0	AR	0.3	35	0.7	32.7	68.6
180	V.I.	2006-05-17	M	1960	45	30	0	0	42	1	120			0									1	1	14	0	1	1	1	0		0	0	0	0	0	0	0	1	2	2	50	0	AR	3.9	61.2	2.2	9.5	76.7
181	S.P.	2006-06-07	M	1958	47	31	1	1	45	1	116			0									1	1	16	1	1	1	1	0		0	0	0	0	0	0	0	1	2	0		1	AR	1.3	6	0.3	17.5	25
182	M.S.	2006-06-02	M	1957	49	27	0	0	43	1	106			0									1	0	6	0	1	1	1	0		0	0	0	0	0	0	0	1	1	0		0	AR	1.1	11.7	0.6	15.9	29.3
183	B.B.	2006-05-16	M	1977	28	33	1	1	42	1	116			0									1	0	9	0	1	0	0	0		0	0	0	0	0	0	0	0	1	0		0	S	0.1	3.2	0.5	17.9	21.8
184	B.A.	2006-05-18	M	1947	59	35	1	2	45	1	126			1	3	5	195/100	195	100	140/100	140	100	1	1	12	1	0	1	1	1		1	1	0	0	0	0	1	1	1				S	0.4	11.2	2.3	29.4	43.2
186	C.P	2006-05-13	M	1980	25	29	0	0	40	0	97			0									1	0	7	0	1	0	1	0		0	0	0	0	1	0	0	1	1	1	10	1	S	1.5	4.6	1	8.4	15.5
188	P.C.	2006-05-24	M	1971	34	29	0	0	44	1	123			1	3	6	170/110	170	110	130/80	130	80	1	0	7	0	1	1	1	0		0	0	1	0	0	0	0	0	1	2	5	0	S	3.5	0.2	0.5	16.9	21.2
189	D.G.	2006-05-24	M	1954	55	32	1	1	47	1	114			1	3	2	200/100	200	100	160/100	160	100	1	1	12	0	1	1	1	0		0	0	1	0	0	0	0	0	1	2	50	1	AR	7.7	28.9	22.8	10.8	70.2
190	M.V.	2006-05-08	M	1957	48	27	0	0	45	1	106			0									1	0	6	0	1	1	1	0		1	0	0	0	0	0	0	0	1	1	10	1	AR	0.8	2.4	1.1	9.1	13.4
191	Z.I.	2006-04-17	M	1947	59	35	1	2	44	1	127			1	3	2	220/120	220	120	210/114	210	114	1	1	11	0	1	1	0	0		0	0	0	0	0	0	0	0	1	2		0	AR	1.2	54.3	3.4	11	69.9
192	T.V.	2006-04-17	M	1952	53	32	1	1	45	1	122			1	3	3	200/105	200	105	160/90	160	90	1	1	19	1	1	1	1	0		0	0	0	0	0	0	1	1	2	0		0	S	7.3	15.1	4.9	14	41.3
193	P.G.	2006-04-13	M	1949	57	31	1	1	44	1	113			1	3	12	210/110	210	110	180/90	180	90	1	0	7	1	0	1	1	1		1	0	0	0	0	0	0	0	1	2		0	AR	0.3	4.8	1.1	16	22.2
194	S.D.	2006-04-12	M	2000	6	21	0	0	31	0	73			0									1	0	0	0	1	1	0	0		0	0	0	0	0	1	0	1	1	0		0	AR	1	0.6	0.4	1.4	3.4
195	N.T.	2006-04-25	M	1960	46	28	0	0	43	1	106			1	3	3	180/140	180	140	130/80	130	80	1	1	13	1	1	1	1	0		1	0	1	0	0	0	1	0	2	0		0	AR	0.9	69.7	1.5	3.2	75.4
198	J.P.	2006-04-20	M	1945	60	29	0	0	44	1	110			1	3	3	210/110	210	110	180/60	180	60	1	0	3	0	1	1	1	0		0	0	0	0	1	0	0	1	1	2		0	AR	4.2	30.8	9.2	9.9	54.1
199	M.M.	2006-04-18	M	1966	39	37	1	2	49	1	120			1	3	11	210/120	210	120	190/120	190	120		0	7	1	1	1	1	0		1	0	0	0	0	0	0	0	2	2	20	1	S	9.7	22.8	17.1	18.8	68.4
200	C.I.	2006-04-05	M	1950	55	31	1	1	42	1	127			0										0	8					1		0	0	0	0		0	0	0					AR	0.2	2.1	0	4.8	7.1
201	U.I.	2006-04-10	M	1949	56	29	0	0	44	1	122			1	3	12	195/105	195	105	170/95	170	95		0	9	1	0	0	1	0		0	0	0	0	1	0	0	0	2	1	8	0	S	1.6	5.9	0.6	13.8	21.9
203	S.S.	2006-04-07	M	1946	60	37	1	2	53	1	119			1	3	12	230/140	230	140	160/100	160	100	1	1	11	0	1	1	1	0		1	1	0	0	0	0	0	0	2	0		0	S	5.4	35.9	4	12	57.3
204	L.I.	2006-05-23	M	1946	60	39	1	2	51	1	137			1	3	6	180/150	180	150	140/75	140	75	1	1	23	1	1	0	1	1		1	1	1	0	0	0	0	0	1	2	60	1	S	1.2	1	0.1	3.8	6.1
207	T.I.	2006-05-09	M	1949	57	34	1	1	54	1	120			1	3	4	270/136	270	136	150/90	150	90	1	1	22	1	1	1	1	0		0	0	0	0	0	0	0	0	2	0		0	AR	3.8	15	32.8	19.8	71.5
208	T.G.	2006-05-16	M	1942	63	33	1	1	44	1	124			1	3	23	220/120	220	120	135/80	135	80	1	1	13	0	1	1	1	0		1	0	0	0	0	0	0	1	3	1		1	AR	1.9	6.2	1.4	20.7	30.3
209	B.R.	2006-04-22	M	1947	59	29	0	0	42	1	119			1	3		190/100	190	100	145/115	145	115		0	6	0	0	0	0	0		0	0	1	0	0	0	0	0	1	2	15	1	S	15.6	2.6	0.4	13.8	32.4
210	M.I.	2006-04-04	M	1938	67	39	1	2	44	1	120			0						130/70	130	70	1	0	2	1	1	0	1	0		1	0	0	0	0	1	0	1	1	0		0	S	0.5	11.3	0.7	8.6	21
212	C.C.	2006-04-11	M	1967	38	37	1	2	54	1	126			1	3	1	180/90	180	90	160/90	160	90	1	0	8	1	1	1	1	0		0	0	0	1	0	0	0	1	2	1		0	AR	3.8	10.8	8	8.1	30.6
213	S.P.	2006-04-05	M	1951	54	33	1	1	49	1	126			1	3	1	200/110	200	110	180/100	180	100	1	1	19	1	1	1	1	0		0	0	1	0	1	0	1	1	2	1		1	S	2.9	57.8	0.9	15.4	77
217	P.V.	2006-03-30	M	1962	43	31	1	1	43	1	112			1	3	4	190/100	190	100	160/100	160	100	1	1	16	1	1	1	1	0		0	0	0	0	0	0	0	0	1	0		0	AR	4.4	5.3	3.1	6.7	19.5
218	C.M.	2006-04-14	M	1939	66	26	0	0	44	1	108			1	3	5	200/100	200	100	170/90	170	90	1	1	12	1	1	1	1	0		0	0	1	0	0	0	0	0	1	0		0	S	0	0	0	20	20
220	M.F.	2006-03-20	M	1954	52	37	1	2	51	1	129			1	3	3	210/100	210	100	180/105	180	105	1	1	11	0	1	1	1	0		0	0	0	0	0	0	0	0	3	2	20	1	S	0.8	21.4	0.2	10.5	32.9
221	B.D.	2006-03-16	M	1959	46	36	1	2	50	1	113			0									1	1	15	0	1	1	1	0		0	0	0	0	0	0	1	0	1	1		0	S	7.7	66.9	6.6	2.9	84
225	T.G.	2006-03-13	M	1935	71	34	1	1	51	1	129			1	3	6	190/100	190	100	170/80	170	80	1	1	18	1	1	1	1	0		1	1	0	0	1	0	1	0	1	0		0	S	4.1	50.7	1.7	7.2	63.7
227	S.I.	2006-03-08	M	1960	45	27	0	0	40	0	94	91	1.03297	0									1	1	14	0	1	0	0	0		0	0	0	0	1	0	0	0	1	0		0	S	20.1	10.7	5.2	11.3	47.3
229	I.I.	2006-03-21	M	1945	60	30	0	0	41	0	110			1	3	3	200/105	200	105	160/95	160	95	1	1	18	0	1	1	1	0		0	0	0	0	0	0	0	0	1	0		0	S	12.2	29.4	8.3	40.3	90.2
230	N.C.	2006-03-22	M	1974	32	50	1	3	51	1	138			1	3	2	205/165	205	165	160/110	160	110	1	1	21	1	1	1	1	0		0	0	0	0	0	0	0	0	2	1	20	1	S	3.3	11.6	3	22.1	40
232	A.B.	2006-03-15	M	1942	63	34	1	1	45	1	126			1	3	8	190/100	190	100	170/110	170	110	1	0	8	0	1	1	1	1		0	0	0	0	0	0	0	0	1	1	30	0	S	62	20.5	13.9	28.9	69.6
233	T.V.	2006-03-07	M	1960	45	35	1	2	42	1	122			1	3	4	175/105	175	105	160/100	160	100	1	1	17	1	1	1	1	0		1	0	0	0	0	0	0	1	2	1		1	AR	1.5	11.6	0.9	23.3	37.3
234	Z.I.	2006-03-01	M	1964	41	35	1	2	45	1	125			1	3	3	180/90	180	90	120/70	120	70	1	1	20	1	1	1	1	1		1	0	0	0	1	0	0	0	1	1		0	AR	0.5	0	1.1	2.6	4.2
238	P.G.	2006-02-22	M	1945	60	30	0	0	43	1	128			0										0	5	0	0	0	0	0		0	0	0	0	0	0	0	0	1	0		0	S	9.7	7	4	13.6	34.2
240	D.P.	2006-02-21	M	1940	65	29	0	0	44	1	107			1	3	14	200/105	200	105	140/95	140	95	1	0	2	0	0	1	0	0		1	0	0	0	0	0	0	0	2	2		0	AR	1.2	1.4	0.6	8.3	11.5
241	G.M.	2006-03-06	M	1968	37	30	0	0	47	1	102			0						150/90	150	90	1	1	10	0	1	1	1	0		0	0	0	0	1	0	1	1	1	1	48	1	S	5.2	18.3	6.8	21.8	52.1
242	L.D.	2005-07-21	M	1965	40	45	1	3	45	1	141			0										1	11				1	1		0	0	0	0	0	0	0	0					S	0.5	24.8	0.8	27.2	53.4
244	G.T.	2006-10-23	M	1947	59	27	0	0	43	1	105	101	1.0396	1	3	10	230/130	230	130	120/70	120	70	1	0	9	1	1	1	1	0		0	1	0	0	0	0	0	0	1	2	20		S	0.5	15.1	0.5	10.5	26.7
245	B.A.	2006-10-12	M	1949	56	38	1	2	49	1	123			1	3	19	181/110	181	110	140/95	140	95	0	0	8	0	1	1	1	0		0	0	0	0	0	0	0	0	2	0		1	S	1.7	23.7	2.4	27.4	55.2
247	R.C.	2006-10-17	M	1941	65	35	1	2	51	1	106			1	3	5	220/120	220	120	150/90	150	90		0	6	0	1	0	0	1		0	0	0	0	0	0	0	0	1	2		0	AR	0.1	12	1.3	25.4	38.8
249	I.A.	2006-10-09	M	1976	30	31	1	1	40	0	101			0										1	14	0	1	1	1	0		0	0	0	0	1	0	0	0	1	1	10	0	AR	0	10.2	0.3	39.4	49.8
250	S.V.	2006-10-16	M	1940	66	37	1	2	47	1	127			1	3	1	180/100	180	100	140/80	140	80		0	11	0	1	1	1	0		0	0	0	0	1	0	0	0	1	2	20	1	S	7.7	33.6	11.5	9.1	61.8
255	C.C.	2006-10-11	M	1970	36	30	0	0	44	1	110			1		1				170/100	170	100	1	1	22	1	1	1	1	0		0	0	0	0	0	0	1	0	1				S	3.9	53.4	9.1	6.4	72.9
256	G.C.	2006-10-03	M	1950	56	36	1	2	49	1	120	114	1.05263	1	3	3	200/100	200	100	160/100	160	100	1	1	15	1	1	1	1	0		1	0	0	0	1	0	0	0	1	0		0	AR	0.4	3	0.3	18.6	22.4
258	T.L.	2006-09-26	M	1952	54	29	0	0	43	1	106			1	3	2	190/100	190	100	140/90	140	90	1	1	10	1	1	1	1	0		1	0	1	0	1	0	0	0	1	1	56	1	S	0.1	8.2	0	8.8	17.1
259	A.D.	2006-09-27	M	1955	50	47	1	3	50	1	143			1	3	4	180/100	180	100	150/90	150	90	1	1	16	1	1	1	1	1		0	0	0	0	0	0	0	0	3	1	90	1	S	3.9	23.9	2.5	42.1	72.4
261	P.M.	2006-09-25	M	1952	54	47	1	3	50	1	142			1	3	9	230/120	230	120	150/95	150	95		1	12	1	1	1	1	1		1	1	0	0	0	1	0	1	3	0		0	AR	1.3	24.9	1.3	12.8	40.2
262	B.B.	2006-09-25	M	1977	29	30	0	0	41	0	109			0						140/80	140	80		1	14	1	1	0	1	0		0	0	0	0	1	0	0	0	1	1	13	1	S	0.6	1	0	10.7	12.3
263	A.G.	2006-10-02	M	1956	50	31	1	1	44	1	114	108	1.05556	1	3	4	190/110	190	110	160/95	160	95		0	5	0	1	1	1	0		0	0	1	0	0	0	0	0	1	2	11	1	S	11.1	12	4.1	35.9	63.1
264	Z.C.	2006-10-04	M	1953	53	35	1	2	47	1	125	117	1.06838	1	3	6	220/110	220	110	160/90	160	90	1	1	15	0	1	1	1	0		0	0	0	0	0	0	1	0	1	2	16	0	S	0.9	2.8	0.6	21.5	25.8
265	M.P.	2006-09-20	M	1950	56	42	1	3	54	1	132			1	3	5	195/100	195	100	150/100	150	100		0	5	0	1	1	1	1		1	1	1	0	0	0	1	0	1	2	90	1	AR	1.7	8.1	1	13.3	24.1
267	D.I.	2006-09-06	M	1936	70	35	1	2	42	1	143			0										1	20	0	1	1	1	1		0	0	1	0	0	0	0	1	3	0		1	S	14.9	33.6	12.5	11.1	72.1
268	R.D.	2006-08-31	M	1963	42	35	1	2	46	1	131			0										1	10	0	0	0	0	0		0	0	0	0	0	0	0	0	1	1			S	5.9	33.1	13.6	28.5	81
269	N.I.	2006-08-30	M	1957	49	48	1	3	53	1	153			0						140/90	140	90		1	21	1	1	1	1	1		0	0	0	0	0	0	0	0		1	45	1	S	1.3	37	1.5	20.8	60.5
270	A.M.	2006-08-29	M	1951	55	39	1	2	46	1	120			1	3	9	270/150	270	150	160/110	160	110		1	11	1	1	1	1	0		1	1	0	1	0	1	0	1	3	2	69	0	AR	5.6	32.4	25.3	12.2	75.5
271	D.F.	2006-08-29	M	1992	14	27	0	0	41	0	102			0										0	7	0	1	1	0	0		0	0	0	0	0	0	0	0	1	0		0	S	14.7	2.4	2.7	5.7	25.6
272	C.I.	2006-08-28	M	1949	57	26	0	0	41	0	100			1	3	4	190/95	190	95	145/90	145	90		1	10	0	1	1	1	0		0	0	0	0	1	0	0	1	3	0		0	S	1.5	8.6	1.1	12.2	23.4
273	B.I.	2006-08-10	M	1954	52	29	0	0	39	0	123													1	13				0	0		0	0	0	0	0	0	0	0					S	0.2	17.1	0.2	26.4	43.8
274	D.I.	2006-09-08	M	1961	44	32	1	1	51	1	126			0									1	1	9	0	1	1	1	0		0	0	0	0	0	0	0	0	3	0		1	S	15	24.5	39.1	5.1	83.7
275	B.N.	2006-07-27	M	1942	64	32	1	1	45	1	127			0										1	12				1	1		0	0	0	0	0	0	0	0					S	1.1	7.1	0.6	14.9	23.6
277	C.T.	2006-07-17	M	1979	26	46	1	3	47	1	148													1	18	1	1	1	1	0		0	0	0	0	0	0	0	1	1	2	6	0	S	15.2	45.2	36.7	2.5	99.6
278	C.D.	2006-07-11	M	1961	44	31	1	1	41	0	109													1	12	0	1	0	0	0		0	0	0	0	0	0	0	0	1	0		0	S	0.2	1.3	0.7	16.7	18.9
279	H.R.	2006-06-29	M	1968	38	33	1	1	41	0	109			1	3	1	180/120	180	120	130/70	130	70		0	9	1	1	0	0	0		0	0	1	0	1	0	0	1	2	1	10	0	AR	0.1	0	0.3	0.7	1.2
280	C.D.	2006-07-02	M	1971	35	22	0	0	45	1	106			0										1	13				1	0		0	0	0	0	0	1	1	0					S	3.6	4.2	1.5	22.1	31.4
281	J.V.	2006-07-03	M	1952	54	27	0	0	44	1	112			0										1	11				1	1		0	0	0	0	0	0	0	0					S	0.9	0.3	0.7	17.6	19.5
282	L.P.	2006-08-16	M	1962	44	27	0	0	42	1	92			0									1	0	8	1	1	1	1	0		0	0	0	0	1	0	0	0	1	2	17	1	AR	4.4	16.1	7.5	19.7	47.7
284	M.P.	2006-08-16	M	1957	49	22	0	0	40	0	89			0										1	13	0	1	1	1	0		0	0	0	0	0	0	0	0	3	2	20		S	0.4	3.2	1.5	19.5	24.6
285	F.I.	2006-07-04	M	1939	67	38	1	2	48	1	143			1	3	10	165/100	165	100	140/90	140	90		1	16	0	1	1	1	1		0	0	0	0	0	0	0	1	1	2	46	0	S	0.9	4.5	0.2	33.5	39
287	M.E.	2006-07-05	M	1950	55	30	0	0	45	1	110			1	3	20	200/110	200	110	145/90	145	90		0	8	0	0	1	0	0		1	0	0	0	1	0	0	0	1	2	13	0	S	2.4	12.8	1.4	35.7	52.3
288	A.M.	2006-07-07	M	1952	53	27	0	0	42	1	108			1		4				140/100	140	100	1	0	5	0	0	0	0	0		1	0	0	0	0	1	0	0	2	2	5	1	S	2.3	5.3	0.7	12	20.4
290	S.I.	2006-07-18	M	1955	51	23	0	0	39	0	92			1	3		220/120	220	120	140/85	140	85		1	18	0	1	1	0	0		0	0	0	0	1	0	0	0	1	2	35	0	AR	5.4	0.4	1.5	2.7	10
292	O.L.	2006-06-27	M	1961	44	33	1	1	50	1	113			1	3	2	170/100	170	100	140/90	140	90		0	6	0	1	1	1	0		0	0	0	0	0	0	0	1	3	2	10	0	S	21.6	5.2	4.4	26.8	58.1
294	G.P.	2006-06-06	M	1955	51	32	1	1	45	1	103			1	3	2	200/135	200	135	150/100	150	100	1	0	9	0	1	1	1	0		1	0	0	0	1	0	1	1	3	1	5	1	S	1.8	29.4	2.8	11	45
295	A.B.	2006-06-06	M	1976	29	33	1	1	45	1	118			1	3	2	160/100	160	100					0	6	0	0	0	0	0		0	0	0	0	0	0	0	0	1	1	10	1	S	4.1	3.6	1	16.4	25.1
297	G.V.	2006-06-22	M	1955	51	47	1	3	48	1	123			0						120/100	120	100		1	12	1	0	0	1	0		0	0	0	0	1	1	0	1	1	0		0	AR	6.9	13.1	29.2	32.3	81.5
299	D.E.	2006-06-21	M	1957	48	33	1	1	47	1	127	116	1.09483	0									1	1	20	1	1	1	1	0		0	0	1	0	1	1	1	1	3	0		0	S	2.2	57.5	12	12.9	84.6
301	D.I.	2006-06-15	M	1967	39	25	0	0	41	0	99			0									1	1	13	1	1	0	0	0		0	0	0	0	1	0	0	1	1	2	34	1	S	5.9	16.2	2.7	13.5	38.3
304	M.D.	2006-11-13	M	1953	53	34	1	1	50	1	124	119	1.04202	0						118/68	118	68		1	10	1	1	1	1	0		0	0	0	0	1	0	1	1	3	2	6	0	AR	11.5	27	35.7	2.8	76.9
308	B.I.	2006-11-08	M	1948	58	39	1	2	53	1	133	119	1.11765	1	3	1	160/120	160	120	140/80	140	80		0	8	0	1	1	1	0		1	1	1	0	0	1	0	1	3	1	35		AR	1.2	2.3	0	1.2	4.7
309	C.I.	2006-10-31	M	1943	63	31	1	1	46	1	119			0										0	3	0	0	0	0	1		0	0	0	1	1	0	0	0	3	1	75	1	S	0	1.4	0	21.4	22.9
313	O.S.	2006-05-12	M	1955	51	35	1	2	45	1	124	132	0.939394	1	3	6	200/140	200	140	130/80	130	80	1	0	3	0	0	1	1	1		1	0	1	0	0	1	0	1	1	2	20		AR	31.6	10.3	23.7	3.1	68.7
316	C.J.	2006-01-11	M	1950	56	41	1	3	47	1	136	129	1.05426	1	3	6	190/100	190	100	140/95	140	95		1	12	0	0	1	0	1		1	1	0	0	0	0	0	0	3	1	45	1	AR	8.7	39	2.5	43.1	93.3
317	I.C.	2006-11-28	M	1936	70	41	1	3	47	1	127			1	3	4	200/110	200	110	150/100	150	100	1	1	21	1	0	0	0	0		0	0	1	0		0		0	3	2	10		S	15.3	40.6	6.7	28	90.6
319	L.I.	2006-05-12	M	1956	50	33	1	1	46	1	116	111	1.04505	0									1	1	13	1	1	1	1	0		0	0	0	0	1	1	0	0	2	2			S	21.1	54.3	23.5	4.3	103.2
320	M.C.	2006-11-16	M	1978	28	27	0	0	38	0	96			0									1	0	3	0	1	0	1	0		0	0	0	0	0	0	0	0	1	1	7	1	S	1.3	0.1	0.1	17.3	18.9
321	P.S.	2006-11-17	M	1949	57	35	1	2	49	1	118	111	1.06306	1	3	6	190/120	190	120	160/100	160	100	1	1	21	1	1	1	1	1		1	1	0	0	0	0	1	1	3	1	40		S	5.3	11.2	16.7	11.1	44.3
324	P.Z.	2006-11-20	M	1949	57	32	1	1	45	1	120	112	1.07143	1	3	1	200/120	200	120	150/100	150	100	1	0	3	1	1	1	1	0		1	1	1	0	0	0	0	0	1	2	7	1	S	8	15.8	5.7	19.6	49.2
325	S.L.	2006-11-22	M	1977	29	56	1	3	50	1	129	123	1.04878	1	3	1	150/110	150	110	140/95	140	95	1	1	22	1	1	1	1	0		0	0	1	0	1	1	0	0	3	0		1	AR	13	52.7	30	21.4	117
326	S.C.	2006-11-22	M	1989	17	17	0	0	33	0	77	83	0.927711	0										1	15	0	0	0	0	0		0	0	0	0	1	1	1	1	2	0		0	AR	3.5	0.4	0.4	0.5	4.7
330	H.M.	2006-11-23	M	1942	64	21	0	0	37	0	89			1	3	15	160/110	160	110	120/70	120	70	1	1	10	0	0	1	1	0		0	1	0	0	1	0	0	0		2	25	0	AR	2.2	5	3.9	18.2	29.3
333	M.I.	2006-09-12	M	1946	60	30	0	0	42	1	107	108	0.990741	1	3	2	180/130	180	130	150/100	150	100	1	0	9	0	1	1	1	0		1	0	0	0	0	0	0	0	1	0			S	4.9	11.5	1.9	18.6	37
334	Z.V.	2006-11-28	M	1959	47	33	1	1	46	1	115	114	1.00877	1	3	16	220/140	220	140	120/80	120	80	1	0	5	0	1	1	1	0		1	1	0	0	1	0	0	0		1	5	1	S	0.1	2.4	0.8	12.4	15.8
337	Z.M.	2006-12-14	M	1954	52	26	0	0	43	1	105	107	0.981308	1	3	30	200/120	200	120	180/100	180	100	1	1	20	1	1	1	1	0		1	1	1	0	1	0	0	0	3	0		1	S	6	31	6.3	22.2	65.5
339	M.P.	2006-12-07	M	1929	77	31	1	1	45	1	121			1	3	6	180/120	180	120	150/100	150	100		1	14	1	1	1	0	1		1	1	0	0	0	0		0		1	60	1	S	0.1	8.1	0.7	6.9	57
342	P.M.	2007-01-08	M	1957	49	24	0	0	43	1	106	107	0.990654	1	3	2	150/97	150	97	130/90	130	90		0	3	1	0	0	0	0		0	0	0	0	0	1	0	0	2	2	15	1	AR	2.4	15.4	2.2	14.7	34.7
344	L.I.	2005-05-31	M	1952	53	32	1	1	44	1	126			1	3	10	200/105	200	105	150/95	150	95		1	13	1	1	1	1	1		1	1	0	0	0	0	0	0	1	2	30		AR	7.3	13.9	9.2	36	66.4
345	M.I.	2005-06-07	M	1954	50	28	0	0	45	1	105			0										0	5	0	0	0	0	1		0	1	0	0	1	0	1	0	1	1	32		AR	3.6	31	8.5	18.3	61.4
346	M.T.	2005-06-14	M	1956	49	34	1	1	44	1	109			0										1	15	0	0	0	0	1		0	0	0	0	0	0	0	0	1	2	31		AR	5.8	9.9	3	12.6	31.4
349	I.S.	2005-06-21	M	1954	51	28	0	0	47	1	119			1	3	6	190/100	190	100	130/90	130	90		1	12	0	0	0	1	0		0	0	0	0	1	0	0	0	1	0			S	1.9	14.5	0.9	31.4	48.8
350	S.O.	2005-06-21	M	1966	39	28	0	0	45	1	117			1	3	5	180/90	180	90	125/80	125	80		1	13	0	0	0	0	0		0	0	0	0	0	0	0	0	1	1	9		AR	0.2	7	1.2	37.1	45.5
351	P.N.	2005-06-23	M	1954	50	27	0	0	41	0	115			0										1	10	0	0	0	0	0		0	0	0	0	0	0	0	0	1	0			S	1.6	9.1	1.4	16.4	28.5
354	D.F.	2005-06-27	M	1936	69	36	1	2	45	1	129			0						140/80	140	80		0	7	0	0	0	0	0		0	0	0	0	0	0	0	0	1	2	20		AR	4.1	1.1	0.9	2.4	8.4
356	S.P.	2005-06-30	M	1949	55	37	1	2	46	1	131			1						150/100	150	100		1	12	0	0	0	0	0		1	0	0	0	1	0	0	0	1	2			S	13.8	18.4	3.1	7.6	42.8
357	N.M.	2005-06-28	M	1951	54	38	1	2	44	1	132			1	3	4	200/105	200	105	150/95	150	95		1	10	0	0	0	0	0		1	0	0	0	0	0	0	1	1	2	35		S	0.6	3.4	0	14.9	18.9
360	B.G.	2005-07-07	M	1956	49	26	0	0	50	1	121			1	3		180/130	180	130	160/100	160	100		1	19	1	0	1	0	0		0	0	0	0	0	0	0	1	1	2			S	5.2	43	25.4	8	81.6
361	B.S.	2005-07-14	M	1953	52	27	0	0	47	1	124			1	3	20	200/110	200	110	150/90	150	90		1	12	0	0	0	1	0		0	0	0	0	0	0	0	0	1	1			AR	0.3	0	0.1	0.4	0.9
363	A.C.	2005-07-13	M	1960	45	31	1	1	45	1	135			1	3		160/100	160	100	140/80	140	80		1	15	0	0	0	1	0		0	0	0	0	1	0	0	0	1	2	8		AR	5.1	0.4	0.9	14.1	20.6
365	M.N.	2005-08-24	M	1950	54	31	1	1	47	1	127			0										1	10	0	0	0	0	0		0	0	0	0	1	0	0	0	1	0			AR	0.5	3.7	0	9.9	14
366	M.S.	2005-08-25	M	1953	51	33	1	1	52	1	128			0										1	10	0	0	1	0	0		0	0	0	0	0	0	0	0	1	0			AR	0.7	8.9	0	8.2	17.8
368	T.D.	2005-09-12	M	1956	50	42	1	3	52	1	139			1	3	5	200/105	200	105	180/100	180	100		1	18	0	0	0	0	0		0	0	0	0	0	0	0	0	1	0			AR	1.1	33.8	2.1	63.3	100.3
369	O.I.	2005-09-26	M	1947	57	41	1	3	50	1	137			1	3	11	190/100	190	100	155/95	155	95		1	14	0	0	0	0	1		0	0	0	0	0	0	0	0	1	0			AR	1.8	18.1	0.5	21.5	41.9
370	M.L.	2005-09-14	M	1958	46	36	1	2	47	1	128			1	3	2	200/100	200	100	150/100	150	100		0	4	0	0	0	0	0		0	0	0	0	0	0	0	0	1	1	26		S	6.7	8.6	2	15.3	32.5
373	I.G.	2005-09-28	M	1975	30	37	1	2	47	1	129			0						140/90	140	90		1	15	0	0	0	1	0		0	0	0	0	0	0	0	0	1	1	3		AR	2.4	70.4	1.2	9.1	83.1
374	S.G.	2005-09-28	M	1948	57	36	1	2	45	1	134			1	3	8	200/100	200	100	140/90	140	90		0	7	0	0	0	0	0		0	0	0	0	0	0	0	0	1	2	56		S	0.9	5.9	0.5	10	17.4
376	T.I.	2005-10-05	M	1952	53	30	0	0	42	1	102			0										0	1	0	0	0	0	0		0	0	0	0	0	0	0	0	1	2	38		AR	0.9	0	0	1	1.9
378	T.A.	2005-10-10	M	1948	57	36	1	2	47	1	128			1	3	6	250/140	250	140	150/100	150	100		1	10	0	0	0	0	0		1	1	1	0	0	0	0	1	1	2	27		S	0.8	1.8	0	15.6	18.2
379	H.A.	2005-10-11	M	1945	61	34	1	1	43	1	148			1	3		170/110	170	110	150/90	150	90		1	10	0	0	0	0	1		1	0	0	0	0	0	0	0	1	1	40		AR	1	2.2	1.4	16.1	20.7
394	S.F.	2006-12-13	M	1959	47	38	1	2	48	1	128			0									1	1	14				1	1		0	0	0	0	0	0	0	0				0	AR	1.8	26.7	51.5	4.5	84.5
397	S.I.	2006-12-11	M	1952	54	36	1	2	46	1	134			0										1	18				1	1		0	0	0	0	1	0	0	0					AR	4.6	64.6	5.6	1.3	76
398	J.D.	2006-12-28	M	1926	80	26	0	0	44	1	114			1	3	17	190/110	190	110	145/75	145	75		1	13	0	0	1	0	0		0	0	1	0	0	0	0	0	1	2	40	0	AR	12.9	9.5	14.6	16	53
401	M.Z.	2007-01-25	M	1976	30	28	0	0	41	0	103	108	0.953704	0									1	0	3	0	1	1	0	0		0	0	1	0	0	0	0	0	1	1	21	0	AR	0	2.6	0.5	42.8	46
402	B.P.	2007-01-30	M	1957	49	27	0	0		0				0									1	1	11	1	1	1	1	0		0	0	0	0	0	1	0	0	1	2	12	0	AR	0.4	31.2	7.4	20.6	59.6
403	S.A.	2007-01-05	M	1960	46	33	1	1	46	1	124	118	1.05085	0									1	1	11	0	1	0	1	1		0	0	1	0	0	0	1	0	2	1	25	1	S	16.4	19.5	4.9	24.1	64.9
405	G.I.	2007-01-05	M	1932	75	36	1	2	43	1	135	120	1.125	1	3	15	180/100	180	100				0	0	9	1	1	1	1	1		1	1	0	0	0	0	0	0	3	1		1	S	8	7.8	3.2	48.1	67.1
406	B.E.	2007-01-09	M	1942	64	35	1	2	46	1	125	115	1.08696	1	3	3	180/110	180	110	160/110	160	110	1	1	11	0	1	1	1	1		1	1	1	1	1	0	1	0	3	2	26	1	S	0.7	7.4	1.5	31.2	40.8
407	M.M.	2007-02-13	M	1946	60	37	1	2	53	1	132	116	1.13793	1	3	12	170/110	170	110	150/90	150	90	1	1	11	0	1	1	1				1	0	0	0	0	0	0	3	2	45	1	AR	2	38	4.4	12.9	57.3
408	C.N.	2007-01-11	M	1951	55	30	0	0	43	1	115	109	1.05505	0						135/70	135	70	1	0	8	0	1	1	1	0		1	0	0	0	0	0	0	0	2	0		1	S	6.3	10.3	7.5	18.6	42.7
409	M.L.	2007-01-10	M	1969	37	32	1	1	49	1	125	118	1.05932	1	3	1	140/85	140	85	135/80	135	80	1	1	11	1	1	1	1	0		0	0	1		1	0	1	1	2	1	40	0	AR	5.4	81.8	7.6	4.8	99.5
410	G.I.	2007-02-22	M	1952	54	37	1	2	46	1	132			0	3		140/90	140	90					1	9	1	1	1													0		1	AR	10.2	13.8	11.4	10.5	45.8
411	B.M.	2007-01-23	M	1975	31	31	1	1	44	1	108	110	0.981818	1		1				155/80	155	80	1	0	1	1	1	0	0	0		0	0	1	0	0	0	0	0	2	1	14	1	S	3.3	11.3	2.1	22.9	39.5
412	T.V.	2007-01-24	M	1946	60	25	0	0	40	0	107	107	1	1	3	14	230/120	230	120	155/85	155	85	1	1	6	0	1	1	1			1	0	0	0	0	0	0	0	3	0		1	S	1.4	13.1	1.9	25.3	41.7
414	M.C.	2007-01-18	M	1954	52	33	1	1	48	1	129	113	1.14159	1	3	3	180/115	180	115	140/95	140	95	1	1	11	0	1	1	1	1		0	0	0	0	1	1	0	0	1	1	32	1	S	1.8	4.3	0.6	38.6	45.4
415	F.F.	2007-01-25	M	1941	65	28	0	0	45	1	107	110	0.972727	1	3	4	145/90	145	90	130/80	130	80	1	0	2	0	0	1	1	0		1	0	0	0	1	0	0	0	1	0		0	S	5.6	32.2	4.2	25	67.1
416	C.I.	2007-01-18	M	1949	57	27	0	0	43	1	101	106	0.95283	1	3	2	150/95	150	95	130/80	130	80	1	1	9	1	1	1	1	0		1	0	1	0	1	0	1	0	2	0		1	AR	0.1	7.3	0.3	27.8	35.5
417	M.P.	2007-01-23	M	1923	83	27	0	0	42	1	105	110	0.954545	1	3	7	190/100	190	100	140/70	140	70	1	0	2	0	1	1	1	0		1	1	1	0	0	0	0	0	1	0		0	AR	2.1	24.1	0.7	17.4	44.4
418	I.D.	2007-01-19	M	1950	56					0	157	162	0.969136	1	3	8	250/140	250	140	160/90	160	90	1	1	20	0	0	1	1	0											0		1	AR	5.8	38	7.1	33.3	84.2
419	N.I.	2007-01-09	M	1949	57	42	1	3	47	1	130	127	1.02362	1	3	3	160/90	160	90	140/80	140	80		1	12	1	1	1	1	1		0	1	1	0	1	0	1	0	3	2	20	0	AR	1.3	37	3.3	32.2	73.8
423	H.I.	2007-03-07	M	1948	58	50	1	3	50	1	153	136	1.125	1	3	1	150/90	150	90	130/80	130	80	1	1	13	1	1	1	1	1		1	1	1	0	0	0	0	1	2	2	20	1	AR	1.3	43.9	10	11.3	66.6
424	N.G.	2007-02-09	M	1975	31	29	0	0	48	1	100									125/70	125	70	1	1		1	1	1	1							0	0	1	0	3	1	1	1	AR	9.2	43.8	19.2	7.5	79.8
426	I.S.	2007-02-02	M	1967	39	35	1	2	45	1	130	133	0.977444	1	3	3	150/100	150	100	120/80	120	80	1	1	3	1	1	1	1							1					0		0	S	5.7	40.8	10	15.3	71.9
427	C.C.	2007-02-03	M	1947	59	39	1	2	51	1	127	125	1.016	0						100/60	100	60	1	1	18	1	1	1	1	1		0	0	0	0	0	0	0	0	3	1	80		S	8.4	75.4	34.9	12.2	130.9
428	B.V.	2007-02-26	M	1940	66	31	1	1	44	1	101			1	3	12	170/100	170	100	130/70	130	70	1	0	8	0	1	0	1			1	0	0	1	0	0	1	0	2	1	30	1	S	15.8	31.5	9.5	22.7	79.6
429	C.S.	2007-02-05	M	1967	40	33	1	1	45	1	112			1	3		150/100	150	100	140/95	140	95	1	0		0	1	1	0							0	0	1	0	3	1	3	1	S	3.4	30.3	5.4	26.6	65.7
431	R.F.	2007-02-07	M	1972	34	31	1	1	49	1	113	107	1.05607	0						130/80	130	80	1	1		0	1	0	1	0		0	0	1		0	0	0	0	1	2	10	1	AR	0.4	72.2	0.1	29.3	102
432	T.N.	2007-03-19	M	1970	37	37	1	2	42	1	124	111	1.11712	1	3	15	160/120	160	120	120/170	120	170	1	0		1	0	0	1	0		1		1				0	0	2	0		0	AR	1.8	8.5	2	18.2	30.5
434	B.N.	2007-03-06	M	1958	49	26	0	0	37	0	101	100	1.01	1	3	3	140/95	140	95	120/70	120	70	1	0		1	1	0	1			0	0	0	0	0	0	0	0	2	1	20	1	S	2.5	7.4	0.7	33.9	44.5
438	Z.V.	2007-02-12	M	1951	56	31	1	1	46	1	115	108	1.06481	1	3	4	180/105	180	105	135/90	135	90		1	11	1	1	1	1	0		1	1	0	1	0	0	0	0	2	0		0	S	8.5	14.2	3.5	33.7	59.9
441	R.P.	2007-03-21	M	1939	67	32	1	1	40	0	113			1	3	7	180/90	180	90	115/90	115	90	1	1		0	1	1	1	0		1	0	1	0	0	0	0	0	3	2	25	0	S	33.2	15.2	13.7	7.1	69.2
442	B.V.	2007-02-16	M	1967	39	40	1	2	49	1	150	120	1.25	1	3	0.04	160/80	160	80	135/80	135	80	1	0	6	0	1	1	1	1						0	0	0	0	3	1	58	1	AR	0.1	1.6	0	16.2	17.9
443	L.V.	2007-02-17	M	1953	53	19	0	0	36	0	77	90	0.855556	0	3		140/90	140	90	110/70	110	70	1	1		0	1	1	1	1		1				1	0	0	1	3	0		0	AR	0	4.1	0	8.5	12.6
444	K.I.	2007-02-19	M	1956	50	48	1	3	55	1	150	132	1.13636	1	3	16	250/150	250	150	180/120	180	120	1	1	18	1	1	1	1	1		1	1	0	0	0	0	0	0	2	1	53	0	AR	14.6	14.6	17	54.3	100.5
445	D.F.	2007-02-19	M	1967	39	32	1	1		0																																		S	0.6	0	0.1	0.4	1.1
446	S.D.	2007-02-20	M	1972	34	33	1	1	43	1	124	124	1	1	3	2	160/100	160	100	130/75	130	75	1	1	4	0	1	1	1	0		0	0	0	0	1	1	0	0	3	0		0	S	15.1	42.6	27.5	3	88.2
447	S.A.	2007-02-20	M	1957	49	31	1	1	46	1	122	108	1.12963	1	3	8	160/100	160	100	160/100	160	100	1	1	7	1	1	0	1	0		0	0	0		1	0	1	0	3	0		1	AR	2.2	8.4	1.6	42.4	54.6
449	B.I.	2007-02-21	M	1951	55	31	1	1	53	1	112	123	0.910569	0									1			0	0	1	1	0			1	1							0		0	AR	8.6	32.8	17.2	6.4	65
450	L.M.	2007-03-04	M	1959	47	46	1	3	46	1	150	100	1.5	1	3	6	174/90	174	90	140/80	140	80	1	1		0	0	1	1	0		0	0	0	0	0	0	0	0	3	1	60	0	S	4.1	42.9	5.4	15.9	68.2
451	B.I.	2007-02-24	M	1959	47	38	1	2	46	1	127	105	1.20952	1	3	6	170/100	170	100	140/90	140	90	1	1		1	1	0	1	0		1	0	0	0	1	1				0		0	S	4.7	13.6	4.4	32.6	55.3
452	N.C.	2007-02-26	M	1966	40	33	1	1		0				1	3	2	260/140	260	140	140/80	140	80	1	1		0	1	0	0	0		0	0	0	0	1	0	0	1	3	1	10	1	AR	0.3	10.1	0.6	32.9	43.8
454	M.E.	2007-04-12	M	1943	64	35	1	2	46	1	115	125	0.92	1	3	7	280/105	280	105	160/100	160	100	1	1		1	1	1	1			1	1	0	0	1	0	0	0	2	0		1	AR	7	1.2	0.6	4.5	13.4
457	M.O.	2007-03-10	M	1966	41	29	0	0	43	1	103	109	0.944954	1									1	0		0	1	0	0			0	0	0	0	1	0	1	1	2	1	21	1	S	3.5	16	2.9	30.2	52.8
458	O.S.	2007-03-06	M	1956	51	28	0	0	43	1	101	102	0.990196	1	3	7	180/100	180	100	130/70	130	70	1	0	3	1	1	1	1	1		1	1	1	0	0	0	0	0	2	1	30	0	AR	0.4	5	0.6	14.9	20.9
459	D.G.	2007-04-19	M	1958	48	29	0	0	41	0	109	106	1.0283	0						130/70	130	70	1	0		1	1	1	1	1		1	1			1	0	0	0	2	1	35	0	AR	0	7.1	0.4	58	65.4
462	C.G.	2007-03-21	M	1977	29	30	0	0	43	1	101	107	0.943925	1	3	8	140/90	140	90	127/80	127	80	1	1	13	0	1	1	1	0		0	0	0	0	0	0	0	1	1	0		0	AR	0.1	6.9	0.1	17.4	24.5
465	P.Z.	2007-03-30	M	1939	67	28	0	0	41	0	104	108	0.962963	1	3	40	180/120	180	120	135/95	135	95	1	1	12	0	1	0	1	0		1	1	1	1	0	0	0	0	1	0		1	AR	1	2.9	0.4	24.7	29
464	T.N.	2007-03-27	M	1947	59	26	0	0	39	0	100	102	0.980392	1	3	4	160/100	160	100	130/90	130	90	1	1		1	0	1	1	0		1		1	0			0	0	3	0		1	AR	1.7	0.2	0.1	5.2	7.3
466	N.G.	2007-03-29	M	1957	49	32	1	1	46	1	108	110	0.981818	1	3	12	210/100	210	100	140/90	140	90	1	1		1	1	1	1	0		1				1	1	1	0	3	1	38	1	AR	0.2	2.9	0.2	3.3	6.7
467	R.C.	2007-03-27	M	1979	27	33	1	1	44	1	116	124	0.935484	0									1	1	19	1	1	1	1					1		0	0	1		3	0		0	S	3.8	28	10.5	13.8	56.3
468	B.M.	2007-04-04	M	1986	21	29	0	0	45	1	110	108	1.01852	0									1	1	7	1	1	1	1	0		0	0	0		1	0	1	0	3	1	3	0	AR	0.4	63.3	24.1	3.4	91.3
470	G.E.	2007-03-26	M	1937	69	30	0	0	39	0	102	110	0.927273	0						120/70	120	70	1	1	9	1	1	1	1	0		0	0	0	0	0	0	0	0	1	0		0	AR	0.8	14.3	1.1	28.1	44.3
471	B.M.	2007-04-10	M	1946	60	29	0	0	38	0	110	112	0.982143	1	3	15	230/130	230	130	150/95	150	95	1	0	1	0	1	1	1												0		0	S	0.8	17.6	0.9	24.3	43.6
474	T.R.	2007-04-13	M	1970	36	27	0	0	43	1	98	105	0.933333	0										1	14	1	1	1	0	0						1	0	0	0		0		0	S	0.1	3.6	0.1	22.3	26.2
475	K.S.	2007-04-16	M	1952	54	33	1	1	41	0	117	114	1.02632	1	3	3	160/100	160	100	115/85	115	85	1	1		0	1	1	0					1	0	0	0	0	0	3	1		1	AR	4.3	12.9	3	21.3	41.5
476	S.D.	2007-04-18	M	1968	38	28	0	0	42	1	105	101	1.0396	0	3		138/92	138	92	125/75	125	75	1	1		1	0	0	0	0		0	0	0	0	1	0	0	0	3	0			S	3.4	6.5	4.1	14.4	28.4
478	F.C.	2007-05-16	M	1968	38	34	1	1	47	1	125	115	1.08696	0		1				120/70	120	70	1	1		0	0	0	0	0		0	0	1	0	0	0	0	0	2	1	19	0	AR	18.2	36.6	40	12.1	106.9
481	B.L.	2007-04-22	M	1973	33	27	0	0	43	1	105	108	0.972222	0	3		140/80	140	80	135/75	135	75	1	0		0	0	0	0	0		0	0	0	0	1	1	0	0	3	1	10	1	S	1.7	31.5	5.2	20.3	58.7
483	T.A.	2007-05-22	M	1980	26	32	1	1	43	1	105	112	0.9375	0	3		110/75	110	75				1	1		0	1	0	0	0		0	0	0	0	0	0	0	0	2	0		1	S	0.5	11.8	0.8	22.5	35.5
484	V.N.	2007-05-24	M	1958	48	43	1	3	48	1	129	132	0.977273	1	3	1	150/100	150	100	120/80	120	80	1	0		1	0	1	1	0		0	0	0	0	0	0	1	0	3	1	4	1	S	4.4	31.5	4.6	9.9	50.4
485	R.L.	2007-04-20	M	1960	47	36	1	2	50	1	127	125	1.016	0									1	1		0	1	1	1	1				1					0		2	15	1	S	0.6	2.9	0.6	11.9	15.9
486	B.M.	2007-04-20	M	1964	43	41	1	3	46	1	129	134	0.962687	1	3	15	220/110	220	110	160/110	160	110	1	1		1	1	1	1			0	0	0	0		1	0	0	1	0		1	AR	2.6	3.7	0.5	31.2	38
489	N.M.	2007-04-25	M	1962	44	30	0	0	46	1	110	114	0.964912	1	3	0.08	135/95	135	95	130/60	130	60	1	1		0	1	1	1	0		0	0	0	0	1	0	0	0	1	0			S	0.1	0.7	1.1	20.3	22.3
493	B.C.	2007-04-25	M	1939	67	42	1	3	45	1	145	135	1.07407	1	3	37.5	210/105	210	105	157/80	157	80	0	0		0	0	1	1	1		1	0			0	0	0	0	3	0		1	AR	0	31.6	1	37.4	70
496	O.A.	2007-05-07	M	1976	30	21	0	0	37	0	81	95	0.852632	0									1	0	6	0	0	0	0	0		0	0	0	0	0	0	0	0	1	0		1	S	0.6	0.7	0.3	16.6	18.2
497	D.I.	2007-05-08	M	1972	35	34	1	1	48	1	124	124	1	1	3	15	180/120	180	120	120/80	120	80	0	0	5	0	1	1	1					1							1		0	S	0.3	1.3	0.4	17.9	20
499	T.T.	2007-06-06	M	1940	66	31	1	1	44	1	106	108	0.981481	1	3	8	160/110	160	110	140/90	140	90	1	0		0	1	1	1	0		1	1							1	0		1	S	2.1	13.4	1	34.3	50.8
501	O.N.	2007-06-20	M	1959	47	24	0	0	43	1	98	104	0.942308	1	3	1	135/95	135	95	120/80	120	80	1	1	7	0	1	0	0	0		1	0	0		1	0	0	0	3	1	17		S	2.9	29.3	5	22.8	60
502	G.V.	2007-09-25	M	1987	20	21	0	0	38	0	85	95	0.894737	0	2		100/75	100	75	100/75	100	75	1	0	2	0	0	1	1	0		0	0	0	0	1	1	0	1	1	0		0	S	0.1	0.6	0.3	3.8	4.8
503	S.M.	2007-05-28	M	1944	62	32	1	1		0				1	3	8	182/105	182	105	145/95	145	95		1	15	1	1	1	0	0		1	1	1	0	1	0	1	1	3	0		0	AR	8.9	37.7	30.2	3.4	80.3
504	B.N.	2007-06-12	M	1954	52	42	1	3	48	1	131	105	1.24762	0						140/85	140	85	1	1	12	1	1	0	1	1		0	0	0	0	0	0	1	0	3	1	60	0	S	5.3	76.8	6.9	10.9	99.9
509	T.C.	2007-06-27	M	1948	59	25	0	0	41	0	95	98	0.969388	1	3	20	220/120	220	120	140/78	140	78	1	0	11	0	1	1	1	0		0	0	0	0	1	1		0	3	1	3	0	AR	13.4	21.9	14.3	9.1	58.8
510	P.D.	2007-05-24	M	1956	50	35	1	2	46	1	134	121	1.10744	1	3	1	140/95	140	95	120/85	120	85	1	1	14	1	1	1	1	1		0	0	0	0	0	0	0	0	2	1	72		AR	0.8	36.2	0.5	14.9	52.4
512	R.C.	2007-06-04	M	1964	42	31	1	1	47	1	107	108	0.990741	1	3	2	190/100	190	100	140/80	140	80	1	1	10	0	1	1	1	0		0	0	0	0	1	0	0	0	2	2	30	1	AR	0.8	5.2	1	16.5	23.6
513	P.I.	2007-06-01	M	1972	35	31	1	1	43	1	103	109	0.944954	0									1	0	2	0	1	0	0							0	0				0		0	AR	2.1	9.4	1.9	18.5	31.9
514	B.G.	2007-06-05	M	1951	56	37	1	2	50	1	131	115	1.13913	1		5				145/90	145	90	1	1	20	0	1	1	1	0		0				1	0	1	0	3	0			S	7.5	52.7	8.9	10.3	79.5
516	P.I.	2007-06-23	M	1974	32	26	0	0	42	1	94	110	0.854545							120/70	120	70	1	0	2	0	0	0	0	0		0	0	0	0	0	0	0	0	1	0		0	S	0.1	12.5	0.1	16.8	29.6
517	P.V.	2007-06-04	M	1950	57	32	1	1	46	1	109	109	1	1	3	2	160/100	160	100	140/70	140	70	1	0	3	0	0	1	0	0		0	0	0	0	0	0	0	0	2	2	40	0	S	0.7	18.1	2.2	22.3	43.3
518	I.N.	2007-05-30	M	1965	42	38	1	2	46	1	127	127	1	0	3		140/80	140	80	120/70	120	70	0	0	5	0	0	1	0	0		0	0	0	0	0	0	0	0	1	1			S	0	0	0	15.4	15.4
519	M.C.	2007-07-03	M	1971	36	33	1	1	45	1	114	116	0.982759	0	3		135/80	135	80	135/80	135	80		0	2	0	0	0	0	0		0	0	0	0	1	0	0	0	2	2	18		S	3.2	5.8	1	28.9	38.9
520	M.I.	2007-06-02	M	1954	53	35	1	2	48	1	120	115	1.04348	1	3	5	190/95	190	95	140/90	140	90		0	7	0	1	1	1	0		0	0	1	0	0	0	1	0	2	1	25		S	0.5	22.1	1.1	18.8	42.5
522	G.E.	2007-06-11	M	1947	59	24	0	0	41	0	104	109	0.954128	1	3	4	170/100	170	100	120/80	120	80		0	2	1	0	0	0	0		1	0	0	0	0	0	0	0	1	0			AR	0.1	2.2	0	17.7	20.1
525	H.N.	2007-04-27	M	1954	52					0				0																														AR	7.5	8.5	10	17.6	43.6
527	G.E.	2007-09-25	M	1947	60	25	0	0		0				1	3	4	170/100	170	100	130/80	130	80	1	0	6	1	1	0	0	0		1	1	0	0	1	0	0	0	1	2	20	0	S	7.5	11.5	3.1	18	40.1
529	P.A.	2007-11-13	M	1946	61	36	1	2		0				1	3	16	150/105	150	105	135/85	135	85	1	1	6	0	1	1	1	0		1	0	0	0	1	0	1	0	2	1	55	1	AR	9.1	31.2	41.6	7.7	89.6
530	M.C.	2007-10-22	M	1955	52	28	0	0	43	1	95	98	0.969388	0	3		135/90	135	90	135/80	135	80	1	0	5	0	0	0	0	0		1	0	0	0	0	0	0	0		1		1	AR	0.1	8.6	0.3	25.1	34.1
532	P.L.	2007-10-10	M	1956	51	34	1	1	44	1	110	109	1.00917	0									1	1	15	1	0	1	1	0		0	0	0	0	1	0	1	0	3	1	30	1	AR	3.2	78.8	7	4	93
535	B.I.	2007-10-31	M	1964	43	32	1	1	46	1	114	118	0.966102	1	3	2	190/130	190	130	150/110	150	110	1	1	6	1	0	0	0	0		0	0	1	0	0	0	0	0	1	1	20	1	AR	0	5.1	0	27.4	32.5
536	S.V.	2007-10-08	M	1962	45	45	1	3	48	1	148			1	3		160/95	160	95	140/80	140	80	1	1		0	1	1	1	0		0	0	0	0	0	0	0	0		0		1	S	3.8	15	2.1	37	57.9
537	C.P.	2007-10-29	M	1950	57	40	1	2	50	1	127	115	1.10435	1	3		140/80	140	80	140/80	140	80		1	19	1	1	1	1	1		0	0	0	0	1	0	0	0	3	1	45	1	AR	8.4	47.8	3.5	15.3	75
539	C.C.	2007-10-15	M	1957	50	34	1	1	44	1	126	124	1.01613	1	3	1	160/90	160	90	110/70	110	70				1	1	1	1	1		0	1	0	0						2			S	1.7	15.5	2.6	38.9	58.8
541	P.I.	2007-10-11	M	1966	41	42	1	3	45	1	130	114	1.14035	1	3	1	140/80	140	80	130/80	130	80	1	1	18	1	1	1	1	1		0	1	0	0	0	0	0	0	3	1	21	1	S	14	63.3	10.5	19.6	107.4
543	O.D.	2007-11-02	M	1966	41	30	0	0	46	1	108			0						120/70	120	70	1	1	9	0	0	0	0	0		0	0	0	0	1	0	1	0	2	0		1	S	0	28.8	0.2	13.1	42.1
544	D.G.	2007-10-15	M	1943	64				55	1	149			0									1	0		0	0	1	1	0		1	0	0	0	0	0	0	0		1		0	S	0.6	10.4	0.6	23.3	34.9
548	E.G.	2007-09-26	M	1968	38	39	1	2	54	1	134	131	1.0229	1	3	20	150/100	150	100	120/85	120	85	1		2	0	1	1	1											2	2	12	0	AR	1.1	37.1	2.8	16.2	57.2
549	B.I.	2007-10-01	M	1953	54	26	0	0	38	0	94	100	0.94	1	3	2	170/110	170	110				1	1	13	0	1	1	1	0		0	0	1	0	0	0	0	0	3	0		0	S	1.5	9.1	0.6	31	42.2
556	C.V.	2007-10-15	M	1941	66	32	1	1	45	1	120	122	0.983607	1	3	3	145/100	145	100	145/85	145	85	1	1	15	0	1	1	1	0		1	0	0	0	0	0	1		2	1		0	AR	10.6	6.8	40.3	2.9	60.5
557	C.P.	2007-09-03	M	1950	57	37	1	2	49	1	127	117	1.08547	1	3	2	191/110	191	110	140/80	140	80		1	11	1	1	1	1	1		1	0	1	0	0	0	1	1	2	1	43	0	S	4.2	25	2.8	23.1	55.1
559	C.A.	2007-08-02	M	1976	31	30	0	0	50	1	114	116	0.982759	0						125/80	125	80	1	0	2	0	1	1	1	0		0	0	0	0	1					0		0	AR	1.9	43.8	7.8	20.8	74.4
560	L.S.	2007-11-06	M	1953	54	27	0	0	42	1	100	108	0.925926	0	3		140/100	140	100	120/70	120	70		1	11	1	1	0	1			0	0	1	0	0	0	1						AR	5.2	2.7	1.2	14.8	24
561	T.P.	2007-09-24	M	1943	64	39	1	2	49	1	126	121	1.04132	1	3	7	210/100	210	100	160/90	160	90	1	1	12	0	0	1	1			0	1	0	0	0	1	0	0	3	0		0	AR	1	37.7	1.2	13.9	53.7
563	R.N.	2007-09-10	M	1951	55	35	1	2	47	1	121	108	1.12037	1	3	5	165/130	165	130	140/90	140	90	1	1	16	1	1	1	1	1		0	0	0	0	0	1	0	0	2	1	45	1	S	0.9	10.8	0.5	19.6	31.9
565	C.E.	2007-09-20	M	1946	61	29	0	0	41	0	109	103	1.05825	0									1	1	8	0	0	0	0			0	0	0		1	0	0	0	3			1	S	5.9	15.2	5.2	17.4	43.7
566	S.I.	2007-09-12	M	1954	53	38	1	2	51	1	140	134	1.04478	1	3	7	165/110	165	110	140/90	140	90	1	1	11	0	0	1	1	1		0	0	0	0	1	0	0	0	2	0		0	S	10.1	19.3	4.2	16.4	50
569	S.I.	2007-07-18	M	1965	42	47	1	3	56	1	146	138	1.05797	1	3	5	180/100	180	100	140/90	140	90	1	1	15	1	1	1	1	1		0	1	0	0	0	0	1		3	1	35	1	S	6.6	42	7.8	24.5	80.9
570	V.A.	2007-07-16	M	1939	68	28	0	0	44	1	107	108	0.990741	0	3		135/70	135	70	130/75	130	75	1	1	9	0	0	1	0	0		0	0	0	0	1	1	0	0	1	0		0	S	0.9	8.7	1.6	11.2	22.3
571	B.C.	2007-09-12	M	1968	39	37	1	2	48	1	126	118	1.0678	1	3	3	166/144	166	144	150/100	150	100	1	1	14	0	0	1	1	0		0	0	0	0	1	0	0	0	2	1	17	1	AR	1.9	23	2.7	18.1	45.8
572	M.M.	2007-07-20	M	1975	31	28	0	0	43	1	107	103	1.03883	0						120/70	120	70	1	1	9	0	0	0	0			0	0	0	0	1	0	0	1		1	15	1	S	8.8	46.4	47.2	0.5	102.9
574	S.A.	2007-07-21	M	1978	29	28	0	0	41	0	94	110	0.854545	0	3		120/80	120	80	120/70	120	70	1	1	12	0	1	0	0	0		0	0	0	0	0	0	0	0	1	1	10	0	S	1.2	4.1	1.7	25.6	32.7
575	P.O.	2007-07-27	M	1972	34	37	1	2	47	1	133	119	1.11765	1	3	2	160/95	160	95	155/100	155	100		0	3	1	0	0	0	0		0	0	0	0	0	0	0	1	2	0		0	S	2.9	36.5	3	21.8	64.1
576	T.I.	2007-07-04	M	1958	48	44	1	3	47	1	130	123	1.05691	1	3	4	160/120	160	120	160/110	160	110	1	1	14	0	1	1	1	1		0	1	1	0	1	0	0	0	3	1	45	1	S	0.4	8.6	0.6	16.4	26
577	M.R.	2007-06-20	M	1959	48	58	1	3	56	1	155	168	0.922619	1	3	4	180/110	180	110	150/80	150	80	1	1	16	0	1	1	1	1		1	1	0	0	0	0	1	0	3			0	S	0	3.4	0	9	12.4
582	B.S.	2007-06-29	M	1951	55	27	0	0		0				0	3		125/70	125	70	115/60	115	60	1	0	5	0	1	1	1	0		0	0	0	0	0	0	0	0	1	0		0	S	5.8	13.2	3.7	28	50.7
586	I.I.	2007-07-11	M	1954	52	28	0	0	42	1	109	101	1.07921	1	3	2	150/90	150	90	130/80	130	80	1	1	15	1	0	1	1	1		1	0	0	0	1	0	1	1	3	1	15	1	AR	1.9	61.5	4.7	6.2	74.2
587	C.N.	2007-07-09	M	1954	53	30	0	0	44	1	111	108	1.02778	1	3		180/110	180	110	140/80	140	80	1	1	9	0	1	1	1	0		0	0	0	0	0	0	0	0	3	1	10		AR	3.3	5.5	1.2	13.2	23.2
589	V.L.	2007-06-20	M	1952	54	29	0	0	38	0	105	111	0.945946	0						120/180	120	180	1	1	14	1	1	1	1	0		0	0	0	0	0	1	0	0	1	2	10	0	AR	0.4	19.7	0.4	47.5	68
591	M.C.	2007-06-25	M	1966	41	25	0	0	43	1	100	99	1.0101	1	3	1	160/100	160	100	140/100	140	100	1	1	12	1	1	1	1	0		0	0	0	0	1	1	0	0	3	0		1	AR	0.5	14.9	0.2	29.2	44.8
592	P.T.	2007-07-25	M	1963	44	31	1	1	42	1	110	110	1	0	3		120/190	120	190	120/190	120	190	1	1	8	0	1	1	0	0		0	0	0	0	0	0	0	0	1	2	30	1	AR	0.6	7.4	0.2	15.7	24
593	L.M.	2007-06-28	M	1975	32	31	1	1	45	1	110	109	1.00917	0	3		140/90	140	90	140/90	140	90	1	1	8	0	0	1	1	0		0	0	0	0	0	0	0	0	2	0		0	S	8.6	32.5	4.3	25.4	70.9
594	M.D.	2007-06-25	M	1979	28	33	1	1	44	1	120	108	1.11111	0	3		120/70	120	70	120/70	120	70	1	0	4	0	0	0	0	0		0	0	1	0	0	0	0	0	2	0		0	AR	5.8	4.2	1.4	15.1	26.6
595	L.M.	2007-07-23	M	1966	41	36	1	2	43	1	125	110	1.13636	1	3		180/140	180	140	116/65	116	65	0	0	2	0	0	0	1	1		1	1	0		1	1	1	1	3	2	20	1	AR	0.5	8.1	0.6	21.5	30.8
596	C.G.	2007-06-13	M	1948	58	32	1	1	42	1	108	108	1	1	3		140/100	140	100	140/100	140	100	1	1	4	1	1	1	1	1		1	0	0	0	1	0	0	0	3	0		0	AR	1.5	6.8	0.9	29.9	39.1
597	B.V.	2007-07-03	M	1951	55	41	1	3	48	1	126	134	0.940299	1	3	3	160/110	160	110	150/90	150	90	1	1	7	0	1	1	1	1						0	0		1		1	10	1	AR	2.4	59.1	1.6	11	74.1
598	D.V.	2007-07-23	M	1952	54	27	0	0	40	0	103	102	1.0098	1	3	5	160/110	160	110	140/90	140	90		1	10	0	1	1	0	0		1	0	0	0	0	0	0	0	1	2		1	S	0.6	1.7	0.3	13.5	16.1
599	T.I.	2008-02-01	M	1945	62	33	1	1	47	1	120	110	1.09091	0						160/90	160	90	1	1	15	0	1	0	0												2			S	3.6	17.4	2.3	22.2	45.6
605	M.G.	2008-03-05	M	1944	64	34	1	1	47	1	127	116	1.09483	1	3	13	165/100	165	100	140/100	140	100	1	1	13	0	1	1	1	0		1	0	0	0	1	0	0	0	3	0		1	AR	0.7	6.2	0.8	17.4	25.1
606	T.V.	2008-02-25	M	1968	39	28	0	0	44	1	103	101	1.0198	1						120/80	120	80	1	0	5	0	0	0	0	0		0	0	0	0	0	0	0	1	2	0		0	AR	2.8	51.4	16.7	2	73
608	S.I.	2008-01-22	M	1968	40	34	1	1	43	1	116	120	0.966667	0						120/80	120	80	1	1	14	1	1	1	1							1	0	1	0	2	1	18	1	AR	2.4	72	4.2	4.2	82.9
609	B.G.	2008-01-23	M	1964	43	27	0	0	42	1	102	112	0.910714	1	3	6	180/140	180	140	120/80	120	80	1	0	6	0	1	1	1	0		1	0	1	0	0	0	0	0	2	1	10	1	AR	5.5	3.7	1.6	18.9	29.8
610	H.I	2008-01-28	M	1948	59	48	1	3	50	1	140	131	1.0687	1	3	7	160/100	160	100	150/80	150	80	1	1	20	0	1	1	1	0		1	1	1	0	1	1	0	1	3	0		0	AR	0	23.9	0.8	38.5	63.2
614	S.I.	2008-01-20	M	1958	49	32	1	1	45	1	121	119	1.01681	0						130/70	130	70	1	1	2	1	1	1	1	0		1	0	0	0	1	0	0	0	2	0		1	S	0	2.3	0.7	10.4	13.4
617	K.I.	2008-02-07	M	1963	44	24	0	0	42	1	95	102	0.931373	0						120/70	120	70	1	0	3	0	1	1	1	0		0	0	0	0	1	0	0	0	1	1	10	0	AR	8.4	4.3	3	18.2	33.8
618	N.F.	2008-02-11	M	1953	54	30	0	0	45	1	118	112	1.05357	1	3	0.08	140/90	140	90	120/80	120	80	1	0		0	1	1	1	0		1	0	1	0	0	0	0	0	1	1	75	1	AR	1.7	7.2	1.7	15.6	26.4
619	G.S.	2008-01-09	M	1932	75	31	1	1	46	1	107	112	0.955357	1	3	10	220/100	220	100	120/80	120	80		0		0	0	1	1	1		0	0	0		0	0	0	0	2	2	5	1	S	2.6	13.4	1.9	22.9	40.8
620	M.I.	2008-01-09	M	1944	63	40	1	2	46	1	120	120	1	1	3	5	160/110	160	110	130/90	130	90	1	1	13	0		1	1	0		1	0	1	0	0	0	1	0	3	0		1	AR	11.5	32.2	16.1	9.6	69.5
623	V.V.	2008-01-07	M	1976	31	38	1	2	46	1	128	117	1.09402	0						120/70	120	70		0	3	0	0	1	1	0		0	0	0	0	0	1	1	1	1	2		0	S	0.8	10.6	1.4	32.6	45.3
624	H.F.	2008-01-04	M	1986	21	28	0	0	40	0	101	110	0.918182	0									1	1	13	0	1	0	0	0						1	1	0	1	2	1	2	0	S	0.3	19.2	0.4	16	35.9
625	C.D.	2008-01-07	M	1945	62	33	1	1	42	1	91	95	0.957895	0	3		120/70	120	70				0	0	5	0	1	1	0			0	0	0	0	0	0	0	0	1	2	20	0	AR	0	1.8	0.3	28.6	30.7
626	S.G.	2008-01-16	M	1972	35	32	1	1	46	1	112	112	1	0									1	0	9	0	1	1	0	0		0	0	0	0	0	1	0	0	2	1	35	0	AR	0	5.3	0.3	18.6	24.2
627	V.A.	2008-01-21	M	1980	27	41	1	3	43	1	131	117	1.11966	1	3	1	150/90	150	90	140/85	140	85	1	1	15	1	1	1	1	0		0	0	0	0	0	0	0	0	3	1	10	0	S	2.5	104.5	5.3	8.6	120.9
628	R.I.	2008-01-03	M	1945	62	39	1	2	52	1	132	115	1.14783	0									1	1	8	0	0	1	1	0		1	1	1	0	0	0	0	0	2	0		1	S	1.5	1.8	0.5	15.5	19.3
630	C.G.	2008-01-24	M	1958	49	32	1	1	48	1	117	114	1.02632	1	3	2	150/100	150	100	140/90	140	90	1	1	5	0	1	1	0	0		0	0	0	0	1	0	0	0	1	0		0	S	1.1	5.5	0.8	21.5	29
635	N.R.	2007-12-13	M	1940	67	35	1	2	47	1	123	115	1.06957	1	3	1	200/140	200	140	125/75	125	75	1	0	11	0	0	1	1			1	1	1	0	0	0	0	0	3	1	30	1	S	5.1	4.5	3.4	15.8	28.8
636	B.I.	2007-12-13	M	1937	70	35	1	2	45	1	122	123	0.99187	1	3	20	180/90	180	90	145/80	145	80	1	0	3	0	0	1	1	0		1	0	0	0	0	0	0	0	2	0		1	AR	1.9	12.7	1.2	20	35.7
637	O.S.	2007-12-23	M	1936	71	35	1	2		0				1	3	1	160/95	160	95	130/70	130	70	1	1	17	1	1	1	1	1		1	1	0	0	1	1	0	0	1	2	80	1	S	1.9	35.8	2.8	32.9	73.3
638	A.I.	2007-12-12	M	1951	56	32	1	1	46	1	111	109	1.01835	1	3	6	190/110	190	110	145/95	145	95	1	1	12	1	1	1	1	0		1	0	0	0	0	1	0	0	2	0		1	AR	0.3	1	0	0.5	1.9
642	L.G.	2007-12-04	M	1949	58	30	0	0	45	1	118	111	1.06306	0						140/80	140	80	1	0	3	0	0	1	1	0		1	0	0	0	1	0	0	1	1	0		0	AR	0.8	1.8	0.9	6	9.5
647	L.I.	2007-12-20	M	1957	50	33	1	1	45	1	121	115	1.05217	1	3	1	180/100	180	100	145/85	145	85	1	0	5	0	0	0	0	0		0	0	0	0	0	0	0	0	2	0		0	S	1.1	9.9	1.1	11.2	23.3
648	R.V.	2007-11-27	M	1951	56	25	0	0	40	0	102	101	1.0099	1	3	3	180/100	180	100	160/110	160	110	1	0	6	0	0	0	0	0		0	0	0	0	1	1	0	0	2	1	40	1	AR	0.6	0.4	0.7	9.1	10.8
649	R.A.	2007-11-26	M	1978	29	27	0	0	39	0	99	100	0.99	0						130/70	130	70	1	0	2	0	0	0	0	0		0	0	0	0	1	0	0	0	1	0		0	AR	0.1	1.1	0	6.2	7.4
651	D.I.	2007-11-21	M	1979	28	20	0	0	38	0	77	76	1.01316	0						110/70	110	70	0	0	8	0	0	0	0			0	0	0	0	1	0	0	0	1	0		0	AR	6.2	11	2.4	18.6	38.2
653	S.F.	2007-11-22	M	1975	32	32	1	1	48	1	109	108	1.00926	0						120/70	120	70	1	1	10	0	1	1	1	0		0	0	0	0	0	0	0	0	2	0		0	AR	0.9	0.3	0.1	8.4	9.7
654	N.D.	2007-11-29	M	1952	55	29	0	0	46	1	118	107	1.1028	0						120/70	120	70	1	0	5	0	1	1	0	1		0	0	0	0	0	0	0	0	2	1		0	AR	0.3	25	0.4	22.9	48.6
655	B.A.	2007-12-17	M	1947	60	41	1	3	46	1				1	3	17	210/100	210	100	150/80	150	80	1	0	5	0	0	1	0	0		0	0	1	0	1	1	0	1	3	2	60	0	S	0.3	3.3	0.4	15.7	19.7
656	C.S.	2006-02-28	M	1970	35	38	1	2	43	1	131			0						125/70	125	70	1	0	3	0	1	1	1	0		0	0	0	0	1	0	0	0	1	2			S	0.9	15.7	0.5	29.3	46.5
657	I.D.	2007-11-20	M	1972	35	34	1	1	45	1	120	108	1.11111	1	3	7	140/100	140	100	130/75	130	75	1	0		0	1	1	1	0		0	0	0	0	0	1	0	0	2	2	8	1	S	1.2	25.3	0.9	52	79.3
658	V.M.	2007-11-16	M	1957	50	36	1	2	39	0	125	142	0.880282	1	3	6	220/140	220	140	140/80	140	80	1	0		0	1	1	1	0		0	0	0	0	0	0	0	0	3	0		0	S	2.3	6.2	1.5	18.9	28.9
660	G.F.	2007-11-13	M	1939	68	31	1	1	48	1	120	118	1.01695	1	3	18	170/100	170	100	130/80	130	80	1		3	0	1	1	1	1		1	1	1	0	0	0	1	1	3	1		0	S	1.2	20.9	1.9	23.5	47.5
664	T.R.	2007-11-09	M	1981	26	29	0	0	46	1	118	107	1.1028	0						120/70	120	70	1	1	11	1	1	1	1	0		0	0	0	0	1	0	1	0	3	1	15	1	S	1.8	79.1	5.8	12.2	98.9
665	S.G.	2007-11-14	M	1976	31	37	1	2	44	1	120	115	1.04348	1	3	1	160/100	160	100	130/80	130	80	1	0	1	0	0	1	1			0		0		0	0	1	1	3	1	10	0	AR	3.1	27.7	1.8	19.6	52.3
667	P.A.	2007-12-03	M	1959	48	27	0	0	43	1	108	109	0.990826	0						120/70	120	70	1	0	8	0	1	1	1	0		0	0	0		0	0	0	0	1	2	30	1	S	0.8	6.5	0.5	21.5	29.3
668	S.A.	2007-11-16	M	1957	50	31	1	1	46	1	105	105	1	1	3	1	180/115	180	115	160/100	160	100	1	1	13	1	1	1	1	0		0	0	0		1	0	1	0	3	1	5	1	AR	10.4	30.3	19.9	4.4	64.9
670	F.J.	2007-11-04	M	1954	53	34	1	1	48	1	118	105	1.12381	1	3	12	170/110	170	110	120/70	120	70	1	1	11	1	1	1	0	1		1	1	0	0	0	0	1	0	2	2	60	1	S	0.1	6.9	0.8	15.8	23.7
671	L.S.	2007-10-25	M	1951	56	33	1	1	50	1	117	106	1.10377	1	3	3	180/100	180	100	120/70	120	70	1	1	8	0	0	1	1			0	0	0	0	0	0	0	0	2	2	20	1	S	16	8.1	2	39.2	65.2
676	G.G.	2007-10-28	M	1932	75	33	1	1	50	1	131	119	1.10084	1	3	7	190/90	190	90	140/90	140	90	1	1	8	0	1	1	1			0	0	0	0	1	0	0	0	2	0		1	S	4.8	40.7	18.7	7.7	71.8
678	C.I.	2007-11-15	M	1959	48	44	1	3	50	1	137	118	1.16102	1	3	1	220/130	220	130	160/100	160	100	0	0	7	0	0	1	1	1		0	0	0	0	0	0	0	0	3	1	60	0	AR	0.6	3.7	0.8	10.8	15.9
679	B.A.	2008-02-28	M	1965	43	31	1	1	40	0	119	112	1.0625	1	3	1	160/100	160	100	120/90	120	90	1	1	4	1	1	1	1			0	0	0	0	0			1	2	2	20	0	AR	1.3	3.4	0.2	18.4	23.3
680	P.C.	2008-03-05	M	1941	66	32	1	1	45	1	115	115	1	1	3	4	165/110	165	110	125/80	125	80	1	1	17	1	1	1	1	0		0	0	0	0	0	0	0	0	2	0		0	S	11.1	22.5	11.3	8.4	53.3
681	D.C.	2008-02-04	M	1955	52	33	1	1	43	1	112	108	1.03704	1	3	7	164/128	164	128	160/98	160	98	1	1	9	1	0	0	0	0		0	0	0	0	1	0	0	0	1	0		1	AR	0.9	7.6	0	15.4	23.9
682	J.I.	2008-03-24	M	1975	32	27	0	0	42	1	98	106	0.924528	1	3	2	190/120	190	120	150/90	150	90	1	1	15	0	1	1	1	0		0	0	0	0	0	0	1	0	2	1	12	0	S	0.2	7	0.6	24	31.9
683	S.A.	2008-02-06	M	1951	56	34	1	1	47	1	113	111	1.01802	1	3	5	190/110	190	110	145/90	145	90	1	1	16	1	1	1	1			1		1			1	1		3	2	40	1	S	11.5	33.3	7	16.4	68.2
684	P.I.	2008-02-28	M	1943	65	27	0	0	42	1	104	101	1.0297	1	3	2	170/110	170	110	140/90	140	90	1	1	8	0	1	1	1			0	0	1	0	0	0	0	0	1	2	26	0	S	1.2	7.3	0.3	14.6	23.4
685	T.M.	2008-02-10	M	1975	32	31	1	1	46	1	110	105	1.04762	1						130/80	130	80	1	1	11	0	0	0	0			0	0	0	0	1	0	0	0	2	1	4	1	S	0.8	17.5	0.8	19.3	38.6
687	P.I.	2008-04-07	M	1936	72	27	0	0	43	1	101	110	0.918182	1	3	20	180/90	180	90	140/80	140	80	1	1	18	0	1	1	1	0		1	1	1	1	0	0	0	0	2	0		1	AR	6.8	26.8	10.2	7.6	51.2
689	T.N.	2008-04-02	M	1945	62	27	0	0	41	0	103	104	0.990385	1	3	10	200/110	200	110	130/80	130	80	1	0	8	1	1	1	1	1		0	0	0	1	0	0	0	0	2	0		1	S	1.2	29	4.2	14.6	49.2
690	F.N.	2008-02-11	M	1948	60	30	0	0	43	1	107	101	1.05941	0						120/80	120	80	1	1	9	0	1	1	1	0		0	0	0	0	0	0	0	0	2	1	40	1	S	0.1	8.2	0.2	17.2	25.8
691	M.I.	2008-02-12	M	1981	26	45	1	3	52	1	141	124	1.1371	0						110/70	110	70	1	1	20	1	1	1	1	0		0	0	1		1	1	0	1	3	1	16	0	S	7.1	58.3	14.9	22.2	102.5
692	B.G.	2008-02-13	M	1966	41	41	1	3	47	1	124	125	0.992	1	3	3	240/140	240	140	120/80	120	80	1	0	2	0	0	1	1	0						0	0	0	0	3	2	52	1	S	6.6	12.1	2.9	24.5	46.1
694	C.A.	2008-02-25	M	1982	25	36	1	2	47	1	127	128	0.992188	1	3	0.08	150/85	150	85	149/85	149	85	1	0	2	0	1	1	0	0		0	0	0	0	0	0	1	0	2	1	9	1	S	12.3	61.5	19.4	2.5	95.7
695	F.V.	2008-02-18	M	1956	51	28	0	0	45	1	102	105	0.971429	0									1	0		0	1	0	0	0		0	0	0	0	1	0	0	0	1	2	5	1	AR	3.2	59.5	4.8	12.7	80.2
696	G.C.	2008-02-16	M	1944	63	36	1	2	47	1	121	111	1.09009	1	3	1	140/95	140	95	140/95	140	95	1	1	11	0	0	1	1	0		0	0	0	0	0	0	0	0	2	0		0	S	6.8	37.7	4.8	9.2	58.5
697	D.F.	2008-02-18	M	1966	41	39	1	2	52	1	132	119	1.10924	1	3	1	140/80	140	80	130/70	130	70		0	8	0	0	0	0	0		1	0	0		0	0	0	0	2	2	45	1	S	4.3	36.4	4.9	21.8	67.3
698	T.I.	2008-02-21	M	1958	49	53	1	3	53	1	155	146	1.06164	1	3	0.08	220/110	220	110	120/90	120	90	1	1	14	1	1	1	1			1	1	0		0	0	1	1	3	1	10	1	S	1	54.7	4	42.5	102.2
700	L.G.	2008-03-24	M	1951	56	37	1	2	52	1	122	125	0.976	1	3	15	230/140	230	140	150/90	150	90	1	0	3	0	1	1	1	0		1	1	0	0	0	0	1	0	1	0		1	S	1.1	26.6	3.6	26.4	57.7
701	H.A.	2008-03-09	M	1953	54	38	1	2	50	1	140	126	1.11111	1	3	8	180/120	180	120	150/90	150	90		1	16	0	1	1	1	1		1	1	0	0	0	1	0	1	3	0		1	AR	12.4	65.1	28	22.3	127.8
702	C.M.	2008-03-08	M	1969	38	30	0	0		0				1	3	3	160/100	160	100	140/90	140	90	1	1	10	0	1	1	1			0	0	0	0	0	0	0	0		0		1	S	7.7	9.2	3.6	21.3	41.9
703	T.G.	2008-03-14	M	1968	40	35	1	2	46	1	116	125	0.928	0	3		120/70	120	70	120/70	120	70	1	1	14	1	1	0	1	0		0	0	0	0	1	0	0	0	1	1	20	0	S	1	9.4	0.7	26.6	37.8
704	B.A.	2008-03-09	M	1963	45	28	0	0	46	1	110	108	1.01852	0						110/70	110	70	1	1	11	1	1	0	1			0	0	0	0	0	0	0	0	2	0		0	S	3.6	25.4	4.5	19.7	53.2
705	M.S.	2008-03-06	M	1959	48	73	1	3	54	1	200	190	1.05263	1	3	25	200/120	200	120	140/90	140	90	0	1	13	1	1	1	1	0		0	1	0	0	0	0	0	0	1	0		1	S	4.7	25.4	1.9	34.4	66.4
708	R.M.	2008-03-10	M	1942	65	23	0	0	39	0	96	100	0.96	1	3	4	200/106	200	106	140/90	140	90	1	0	3	0	1	1	0	0		1	0	0	0	0	0	0	0	1	0		1	S	0.3	0.6	0.4	6.2	7.5
711	P.D.	2008-03-03	M	1954	53	27	0	0	46	1	107	107	1	0	3		120/80	120	80	120/80	120	80	1	0		0	1	0	1	0		0	0	0	0	0	0	0	0	1	2	10	1	S	2.5	16.5	2.4	9.9	31.3
712	C.E.	2008-02-25	M	1968	40	27	0	0	42	1	98	105	0.933333	1	3	1	160/100	160	100	140/90	140	90	1	0	11	0	1	0	1	0		0	0	0	0	1	0	0	0	1	0		1	S	11.9	9.4	10.1	15.8	47.2
718	M.D.	2008-03-12	M	1960	48	35	1	2	49	1	119	115	1.03478	1	3	4	200/100	200	100	130/80	130	80	1	1	14	0	1	1	1	0		0	0	1	0	0	0	0	0	1	0		1	S	2.9	14.9	2.2	14.3	34.2
720	R.V.	2008-03-12	M	1962	45	36	1	2	48	1	117	110	1.06364	0						120/80	120	80	1	0	7	0	1	1	1	0		0	0	0	0	1	0	0	0	3	2	25	0	S	3	51.7	3.6	9.6	67.9
721	P.V.	2008-03-11	M	1958	49	35	1	2	46	1	116	111	1.04505	1	3	15	200/120	200	120	140/95	140	95	1	0	7	0	0	1	1			1						1	0	3	2	20	1	S	11.9	39.2	4.4	23.6	79.2
722	I.N.	2008-03-26	M	1953	54	43	1	3	47	1	135	124	1.08871	1	3	5	220/175	220	175	160/100	160	100	1	1		1	1	1	1	1		1	1	0	0	1	0	1	0	2	0		0	S	1.4	45.2	4	21.1	71.7
723	C.N.	2008-03-10	M	1951	56	39	1	2	51	1	130	125	1.04	1	3	5	180/100	180	100	140/95	140	95	1	1	14	1	1	1	1			1					0	1	0	2	2	15	1	AR	1.5	35.8	5.6	29.1	71.9
724	D.I.	2008-03-10	M	1965	42	39	1	2	49	1	133	125	1.064	1	3	4	180/120	180	120	130/90	130	90	1	1	16	0	1	1	1			1				1		1	1	3	2	18	1	S	8.9	54.8	5	12.3	81
725	B.G.	2008-03-26	M	1941	66	38	1	2	51	1	133	132	1.00758	1	3	5	150/100	150	100	140/90	140	90	1	1	10	1	1	1	1	0		0	0	1	0	1	0	0	0	3	2	20	1	S	1.9	55.6	7.6	14.7	79.8
726	R.M.	2008-03-25	M	1964	44	33	1	1	44	1	112	111	1.00901	0						130/85	130	85	1	1	16	1	1	1	1	1		1				1		0	0	1	2	23		AR	1.1	48.4	2.1	19.6	71.1
727	B.C.	2008-03-20	M	1961	47	31	1	1	49	1	116	106	1.09434	1	3	0.08	160/90	160	90	120/80	120	80	1	1	21	1	1	1	1	0		0	0	0	0	0	1	0	1	3	0		1	S	8.9	32	41.4	2.8	85.2
728	A.P.	2008-03-20	M	1948	60	36	1	2	48	1	133	116	1.14655	1	3	24	180/120	180	120	150/100	150	100	1	1	13	1	1	1	1	1		1	0	1	0	0				2	2	34	1	AR	0.4	0.7	0.2	10.8	12
732	P.I.	2008-03-17	M	1951	56	42	1	3	50	1	137	127	1.07874	1	3	4	200/100	200	100	130/70	130	70	1	1	11	0	1	1	1	0		1	1	1	0	0	0	0	0	3	1	34	1	AR	0.5	14.1	0.5	30.7	45.8
734	D.I.	2008-03-16	M	1950	57	35	1	2	49	1	126	125	1.008	1	3	10	180/100	180	100	140/100	140	100	1	1	22	1	1	1	1			1	1	0	0	1	0	1	0	3	0		0	S	2.2	15.3	44	0.8	62.3
735	C.R.	2008-04-03	M	1969	39	34	1	1	47	1	127	124	1.02419	1	3	5	180/130	180	130	160/110	160	110	1	1	15	0	1	1	1			0	0	1	0	0	0	1	0	3	1	16	0	S	12.3	79.7	17.7	1.6	111.3
736	V.I.	2008-04-02	M	1950	57	23	0	0	42	1	98	104	0.942308	0						140/80	140	80	1	1	11	0	1	1	1	1		0	0	0	0	0	0	1	0	3	1	60	1	AR	0	21.4	0.3	17.9	39.6
737	A.V.	2008-03-31	M	1957	50	29	0	0	45	1	110	108	1.01852	1	3	3	180/110	180	110	140/100	140	100	1	0	8	1	1	1	1	1		0	0	1		0	0	0	0	2	1	40	1	S	0.1	4.6	0.1	12.6	17.5
738	Z.A.	2008-03-31	M	1940	67	23	0	0	41	0	94	94	1	0						106/70	106	70	1	0	16	0	1	0	0	0		0	0	1	0	0	0	1	0	2	0		1	AR	2	17	4.3	6.8	30.2
739	M.G.	2008-04-01	M	1944	64	32	1	1	37	0	103	115	0.895652	1	3	1	170/100	170	100	155/90	155	90	1	1	5	1	0	1	1	0		1	1	1	0	0	0	0	0	1	0		1	S	1	34.9	2.5	26	64.5
740	C.N.	2008-03-28	M	1969	39	39	1	2	53	1	135	115	1.17391	0									1	1	8	0	1	1	1	0		0	0	0	0	1	1	0	0	1	1		0	S	0.7	14.5	1.1	11.2	27.5
741	S.G.	2008-03-28	M	1967	40	34	1	1	46	1	115	117	0.982906	0						135/70	135	70	1	0	3	0	1	1	0	0										2	2		1	S	5	4.3	1.7	25.4	36.5
742	H.I.	2008-03-29	M	1955	52	25	0	0	36	0	84	101	0.831683	1	3	4	220/170	220	170	130/80	130	80	1	1	11	0	1	0	1											3	1	45	1	S	1.9	19.4	2.7	14.3	38.3
744	P.C.	2008-04-06	M	1947	60	24	0	0	43	1	113	111	1.01802	1	3	12	170/100	170	100	140/85	140	85	0	0	2	0	1	0	1	0		1	0	0	0	1	1	0	0	1	2	30	1	AR	0.1	4.3	0	5.1	9.6
745	C.M.	2008-04-07	M	1959	49	37	1	2	46	1	126	116	1.08621	1	3	10	160/100	160	100	135/75	135	75	1	1	13	0	1	1	1	0		0	0	0	0	0	1	1	0	3	0		0	S	3.1	8.5	1.4	20.5	33.5
746	H.A.	2008-04-06	M	1964	43	31	1	1	44	1	120	117	1.02564	0						130/90	130	90	1	1	16	1	1	1	1	0		0	0	0	0	0	1	0	1	2	1	3	1	S	3.7	51	15.8	2.2	72.8
747	L.G.	2008-04-13	M	1957	50	25	0	0	43	1	101	105	0.961905	1	3	2	150/110	150	110	130/90	130	90	1	0	3	0	0	0	0	0		0	0	0	0	0	0	0	0	1	0		0	S	12	10.9	4.3	12.5	39.6
751	S.T.	2008-04-15	M	1940	67	32	1	1	40	0	121	100	1.21	1	3	23	220/110	220	110	160/80	160	80	1	1		1	1	1	1	0		1	0	1	0	0	0	0		2	1	20	0	S	3.5	2.2	1.9	10.3	17.8
753	S.M.	2008-04-14	M	1950	57	38	1	2	46	1	130	122	1.06557	1	3	4	180/110	180	110	140/110	140	110	1	1	14	0	0	1	1	1		0	1	1	0	0	0	0	0	3	1	40	1	AR	0.4	3	0.4	12.6	16.5
755	V.I.	2008-04-10	M	1939	69	39	1	2	47	1	122	127	0.96063	1	3	0.08	155/110	155	110	120/70	120	70	1	1		0	1	1	1	1		1					1	1	0	3	1	75	0	S	9	17	3.5	15.8	45.3
760	S.G.	2008-04-21	M	1944	63	27	0	0	41	0	116	115	1.0087	0						130/70	130	70	1	1	15	1	0	1	1	0		1	1	0	0	0	0	1	0	2	2	30	0	S	16.3	9	10.4	11.2	47
761	T.G.	2008-04-21	M	1952	55	28	0	0	45	1	102	102	1	1	3	10	220/120	220	120	160/90	160	90	1	1	14	0	1	1	1			0	0	0	0	0	0	0	0	3	0		1	S	19.1	40.3	12.2	16.6	88.2
765	V.M.	2008-04-18	M	1949	58	37	1	2	47	1	130	138	0.942029	1	3	1	180/100	180	100	120/70	120	70	1	1	6	1	0	1		1						1					2	10	1	S	12.5	18.8	4.6	15.4	51.2
767	H.C.	2008-04-17	M	1974	33	27	0	0	40	0	112	110	1.01818	1	3	4	220/110	220	110	130/70	130	70		1	13	1	1	0	1			0	0	1	0	0	0	0	0	1	2	20	0	S	5.3	2.9	1.5	11	20.7
768	I.I.	2008-04-16	M	1951	57	42	1	3	57	1	132	126	1.04762	1	3	7	200/110	200	110	140/80	140	80	1	1	18	1	1	1	1			1	1	0	0	1	1	1	1	3	1	5	1	AR	1.1	55.3	1.5	11.7	69.5
769	C.C.	2008-04-16	M	1959	49	29	0	0	45	1	107	107	1	1	3	4	230/110	230	110	160/90	160	90	1	0	10	0	0	1	1	0		0	0	0	0	0	1	1	0	2	1	33	1	S	3.8	13.1	2.3	22	41.2
770	M.M.	2008-04-22	M	1927	80	27	0	0	40	0	114	113	1.00885	1	3	10	200/110	200	110	140/90	140	90	1	1	12	0	1	1	1	0		1	1	1	1	0	0	0	0	2	0		1	S	11.5	11.9	6	10.4	39.9
771	B.C.	2008-04-23	M	1944	64	33	1	1	50	1	131	116	1.12931	1	3	10	160/110	160	110	140/70	140	70	1	1	12	0	0	1	1	0		1	1	1	0	1	1	0	0	3	0		0	AR	2.8	30	1.5	19.2	53.5
772	S.E.	2008-04-23	M	1966	42	28	0	0	44	1	104	120	0.866667										1	1	4	1	1	0	1			0	0	0	0	0	0	0	0	3	1	10	0	S	0.8	3.9	0	14.9	19.5
780	M.N.	2008-05-05	M	1952	55	41	1	3	51	1	140	125	1.12	1	3	5	220/130	220	130	160/80	160	80	1	0	8	1	1	1	1	1		1	1	0	0	0	0	0	0	3	0		0	S	1.7	6.3	1	21.8	30.8
782	T.I.	2008-05-12	M	1948	59	26	0	0	43	1	103	98	1.05102	1	3	1	150/90	150	90	140/80	140	80	1	0	7	0	1	1	1	0		1	1	1	0	0	0	0	0	2	2	30	0	S	13.5	1.6	0.4	31.7	47.2
783	Z.C.	2008-05-12	M	1938	69	24	0	0	44	1	97	99	0.979798	1	3	1	160/110	160	110	130/80	130	80	1	1	13	0	0	1	1	1		1	1	1	0	0	0	1	0	3	1	50	0	S	1.5	9.7	1.2	9.8	22.2
784	N.C.	2008-05-09	M	1985	22	28	0	0	39	0	97	105	0.92381	0									1	0	5	0	0	1	1							0	0	0	0	2	0		0	S	1.3	2.9	0.1	7.1	11.5
785	S.I.	2008-05-07	M	1937	71	32	1	1	45	1	120	117	1.02564	1	3	8	200/120	200	120	160/90	160	90	1	1	10	1	1	1	1	0		1	1	0	0	0	0	0	0	2	0		1	S	9.1	7.1	0.5	15.5	32.3
787	D.A.	2008-05-07	M	1968	39	38	1	2	51	1	127	125	1.016	1	3	1	150/100	150	100	135/85	135	85	1	0	11	1	0	0	1	0		0	0	0	0	1	0	0	1	1	1	20	1	S	0.4	71.1	1.2	13.6	86.2
788	B.D.	2008-05-07	M	1951	56	39	1	2	48	1	137	123	1.11382	1	3	1	200/140	200	140	140/110	140	110	1	1	15	1	0	1	1	0		1	1	1	0	0	0	0	0	3	2	25	0	S	3.4	8.1	2.7	22.1	36.3
789	S.C.	2008-05-08	M	1969	39	32	1	1	43	1	103	104	0.990385	0						130/80	130	80	1	0	8	1	1	0	1	0		0	0	0	0	0	0	0	0	2	0		1	S	0.4	2.3	0	14.7	17.4
790	Z.S.	2008-05-22	M	1944	63	33	1	1	42	1	122	126	0.968254	0						120/80	120	80	1	1	1	0	1	1	1	0		0	0	0	0	0	0	0	1	2	0		1	S	0.9	21.6	1.1	17.4	41
540	P.C.	2007-10-12	M	1948	59	45	1	3	50	1	142	118	1.20339	1	3	4	200/140	200	140	150/95	150	95	1	1	17	1	1	1	1	1		1	1	0	0	0	0	0	0	3	1	40	1	S	9.6	19	1.5	38.4	68.4
793	B.P.	2008-05-17	M	1955	52	29	0	0	46	1	118	108	1.09259	1	3	2	160/130	160	130	145/80	145	80	1	0	12	0	1	1	1	0		0	0	0	0	1	0	0	0	1	0		1	S	1.4	11.3	1.2	22.3	36.3
795	B.M.	2008-05-18	M	1962	45	36	1	2	50	1	123	123	1	1	3	0.25	170/90	170	90	140/80	140	80	0	1	19	1	1	1	1	1		0	1	1		1	1	0	0	2	1	50	1	S	16.1	43.1	17.7	3.2	80.2
797	M.C.	2008-05-14	M	1953	54	33	1	1	51	1	128	126	1.01587	1	3	30	160/100	160	100	160/100	160	100	1	1	12	0	0	1	1	0		0	0	0	0	0	0	0	1	2	2		1	S	2.5	60.6	9.3	4.4	76.7
799	T.D.	2008-05-13	M	1963	45	32	1	1	44	1	107	103	1.03883	0						120/80	120	80	1	1	15	1	0	1	1			1	0	0				1		3	1	38	0	AR	0.4	61.6	7.4	2.5	71.9
801	C.C.	2008-05-12	M	1969	38	30	0	0	40	0	110	112	0.982143	1	3	1	160/100	160	100	120/70	120	70	1	1	14	0	1	1	1	0		0	0	0	0	0	0	0	0	3	1	25	0	AR	0.7	3.1	0	12.5	16.3
803	P.D.	2008-05-19	M	1954	53	45	1	3	51	1	157	111	1.41441	1	3	22	230/130	230	130	160/100	160	100	0	0	8	0	0	1	1	0		1	1	1	0	0	0	0	0	3	2		0	S	20.9	4.3	0.7	18.4	44.2
804	B.P.	2008-06-02	M	1939	68	29	0	0	45	1	109	112	0.973214	1	3	1	210/100	210	100	120/80	120	80	1	0	5	0	0	1	1	0		1	0	0	0	0	0	0	0	1	0		1	S	3.8	5.5	0.4	25.5	35.2
805	T.V.	2008-05-20	M	1973	34	38	1	2	51	1	148	133	1.11278	1	3	0.17	150/100	150	100	140/90	140	90	1	1	12	0	1	1	1	0		0	0	0	0	0	0	0	0	3	0		0	AR	2.9	48.4	2.7	29.5	83.5
806	C.D.	2008-05-20	M	1942	66	38	1	2	47	1	135	118	1.14407	1	3	8	200/120	200	120	150/100	150	100	0	0	5	1	1	1	1	1		1	1	1	0	0	0	0	0	3	2		1	S	0.1	5.9	0.1	10	16.2
810	P.V.	2008-05-22	M	1947	61	34	1	1	35	0	101	118	0.855932	1	3	0.67	200/115	200	115	147/80	147	80	1	0	10	0	0	1	1	0		0	0	0	0	0	0	0	0	2	1	15	0	S	4.5	13.1	0.2	19.6	37.4
811	R.A.	2008-05-27	M	1968	39	34	1	1	45	1	120	118	1.01695	1	3	5	180/120	180	120	160/120	160	120	1	1	12	0	1	0	1	0		0	0	1	0	0	0	0	1	2	2	32		AR	7.6	34	18	14.1	73.6
812	R.G.	2008-06-02	M	1966	41	31	1	1	45	1	117	103	1.13592	0									1	1	14	0	1	1	1	0		0	0	1		1	0	0	0	3	1	20	0	AR	5	32.7	11	9.1	57.9
813	L.M.	2008-05-28	M	1940	67	31	1	1		0				0						140/70	140	70	1	1	16	1	1	0		0		0	0	0		1	0	0	1	3	1	40	0	S	7.1	23.3	7.8	19.4	57.5
814	F.I.	2008-05-26	M	1955	52	37	1	2	47	1	127	123	1.03252	1						165/80	165	80	1	1	8	0	1	1	0	1		0	0	0	0		0	0	0	2	2	22	0	S	3.6	63.2	2.9	13.6	83.3
816	B.I.	2008-05-27	M	1944	63	28	0	0	45	1	107	110	0.972727	0	3		140/80	140	80	140/80	140	80	1	0	8	0	0	0	1	0		0	0	0	0	0	0	0	0	1	0		1	S	5	27.5	3.6	17.9	54.1
817	K.D.	2008-05-26	M	1980	27	36	1	2	48	1	114	120	0.95	0									1	0	13	0	1	0	1	0		0	0	0	0	0	0	0	0	1	0		1	S	0	7.6	0.1	18.9	26.6
818	B.C.	2008-06-09	M	1948	60	36	1	2	49	1	122	117	1.04274	1	3	3	180/130	180	130	170/120	170	120	1	1	14	0	1	1	1	0		0	1	0	0	0	0	0	0	2	0		0	S	17.1	19.4	0.4	13.8	50.8
819	T.E.	2008-06-04	M	1963	44	24	0	0	38	0	93	99	0.939394	0	3		125/75	125	75	115/70	115	70	1	1	14	1	0	0	0	0		0	0	0	0	0	0	1	1		1	24	0	S	4.9	4.7	0.7	8.6	18.9
821	P.M.	2008-06-04	M	1960	47	32	1	1	47	1	113	111	1.01802	0	3		140/70	140	70				1	1	18	1	1	1	1	1		1	0	0	0	0	1	0	0	3	0		1	S	7.4	31.3	5.5	25.8	70
822	B.C.	2008-06-25	M	1954	53	43	1	3	51	1	150	132	1.13636	1	3	5	180/100	180	100	140/95	140	95	1	1	20	0	1	1	1	0		0	1	1	0	0	0	1	0	3	1	35	1	S	5.4	73.4	9.3	10	98.1
824	G.C.	2008-06-10	M	1968	40	25	0	0	38	0	95	104	0.913462	1	3	2	140/110	140	110	130/100	130	100	1	0	4	0	1	1	1	0		0	0	1	0	1	0	0	0	2	1	10	0	AR	2.6	22.3	2.6	25.9	53.5
825	Z.M.	2008-06-09	M	1951	56	35	1	2	48	1	126	121	1.04132	0						135/65	135	65		1	11	1	1	1	0			1	1	1	0	0	0	0	1	3	0		1	S	0.8	13.8	0.8	28.3	43.5
826	J.F.	2008-06-09	M	1968	40	27	0	0	41	0	114	109	1.04587	1	3	1	140/90	140	90	140/90	140	90	1	1	6	0	1	0	1	0						0	0	0	0	4	2		0	AR	0	0.4	0	11.9	12.3
827	D.L.	2008-06-30	M	1954	53	38	1	2	46	1	126	123	1.02439	1	3	4	150/110	150	110	120/80	120	80	1	1	15	0	0	1	0	0		0	0	1		0	0	0	0	1	1		1	S	1.1	3.4	0.5	15.8	20.7
828	Z.C.	2008-06-05	M	1973	34	28	0	0	40	0	114	110	1.03636										1	0		0	0	0								1					2		1	S	3	4.5	1.4	9.7	18.6
829	M.D.	2008-06-11	M	1978	30	33	1	1	48	1	117	116	1.00862	1	3	1	160/90	160	90	145/90	145	90	1	0	5	0	1	0	0	0		0	0	0		1	0	0	0	1	1	14	0	S	1.1	25.6	1.1	29.3	57
144	T.G.	2008-12-06	M	1952	53	34	1	1	43	1	108	107	1.00935	1	3	2	160/110	160	110	140/100	140	100	1	1	11	0	1	1	1	0		0	0	0	0	0	0	0	0	2	2	30	0	AR	0.9	5.9	0.2	22.4	29.4
833	M.I.	2008-06-16	M	1978	29	25	0	0	41	0	91	98	0.928571	0						120/80	120	80	1	1	8	0	0	0	1	0						1	1		1	2	1	8	1	S	3.5	17.1	2.9	25.4	48.9
834	C.V.	2008-06-17	M	1955	53	31	1	1	47	1	108	113	0.955752	0	3		130/80	130	80	130/80	130	80		1	15	1	1	1	1			0	0	0	0	1	0	0	0	4	0		1	S	1	71.7	13.8	1.2	87.7
835	E.I.	2008-06-23	M	1954	54	41	1	3	48	1	134	123	1.08943	1	3	7	225/160	225	160	190/110	190	110	1	1	20	1	0	1	1	1		1	1	1	0	0	0	0	0	3	1	54	1	S	25	24.7	17.6	11.1	78.5
837	K.S.	2008-06-12	M	1970	38					0																																		AR	0.5	6	0.5	13.6	20.6
838	C.I.	2008-06-11	M	1939	68	32	1	1	45	1	112	108	1.03704	1	3	2	280/160	280	160	130/90	130	90		1	8	0	1	1	1	1		1	0		0	0	0	0	0	3	0		1	S	0.9	4.2	0	19.2	24.3
841	M.V.	2008-06-11	M	1958	50	41	1	3	51	1	125	120	1.04167	0						120/90	120	90		1	20	1	1	1	1			0				0	0	1		3	2	30		S	9.5	40.7	15	2.5	67.6
842	N.M.	2008-07-07	M	1956	51	31	1	1	44	1	103	104	0.990385	1	3	2	150/100	150	100	170/105	170	105	1	1	10	0	0	0	0	0		0	0	0	0	1	0	0	0	2	2	9	1	AR	4.1	21	3.7	16.4	45.2
843	S.I.	2008-07-03	M	1958	49	38	1	2	57	1	137	127	1.07874	1	3	0.75	190/110	190	110	120/90	120	90	1	1	13	1	0					0	0	0	0	0	0			3	1	15	1	S	6.5	68.2	3.6	40.2	118.5
844	R.G.	2008-07-03	M	1950	57	34	1	1	43	1	116	114	1.01754	1	3	0.25	160/100	160	100	140/90	140	90	1	0		1	0	1	1	0		0	0	0	0	0	0	1	0	3	2	95	0	S	2	3.6	0	44.5	50.1
847	B.G.	2008-07-03	M	1968	40	39	1	2	47	1	125	120	1.04167	0						140/85	140	85	1	0	16	1	1	0	0	0		0	0	0	0	1	0	1	0	2	2	10	0	S	2.8	56.4	9.7	2.2	71.1
851	P.S.	2008-06-25	M	1947	60	29	0	0	42	1	112	117	0.957265	1	3	3	150/105	150	105	150/105	150	105	1	1	5	0	0	1	1	0		0	0	0	0	1	0	1	1	3	0		1	S	23.9	37.5	5.7	2	69.1
852	D.R.	2008-07-10	M	1952	56	36	1	2	47	1	125	117	1.06838	1	3	1	200/100	200	100	130/80	130	80	1	0	3	0	1	1	1			0	0	0	0	0	0	0	0	2	0		1	S	8.1	44.5	8.8	11.6	73
853	R.D.	2008-06-26	M	1949	58	46	1	3	52	1	142	134	1.0597	1	3	3	200/95	200	95	160/90	160	90	1	0	7	0	1	1	1	0		0				0	0	0	0	2	0			S	29.8	58.9	2	11.7	102.4
861	W.T.	2008-06-23	M	1970	38	33	1	1	45	1	124	110	1.12727	1	3	0.08	200/110	200	110	120/90	120	90	1	1		0	1	1		0		0	0	0	0	0	0	0	0		0			AR	1.4	37.8	4.6	26.9	70.7
862	U.M	2008-07-07	M	1947	61	39	1	2	45	1	125	111	1.12613	1	3	5	180/100	180	100	150/100	150	100	1	1	10	0	1	1	1	1		1	1	0	0	0	0	0	0	2	1	45	0	S	6.2	29	2.1	51.7	89
864	K.I.	2008-07-08	M	1963	44	26	0	0	41	0	100	108	0.925926	0	3		120/60	120	60	120/60	120	60		0	2	1	1	1	1			0	0	0	0	1					2	5	0	S	10.3	5.8	0.9	17.5	34.5
866	I.D.	2008-11-07	M	1954	53	33	1	1	50	1	116	118	0.983051	0						130/70	130	70	1	1	6	0	0	0	1							0		1	1	3	1	30		AR	7.6	20.5	13.4	29.8	71.3
870	D.I.	2008-07-28	M	1955	53	43	1	3	47	1	127	122	1.04098	1	3	3	190/110	190	110	145/95	145	95	1	1	20	0	1	1	1	0		1	1	0	0	1	0	1	0	3	1	24	1	AR	8	26.7	11.5	29	75.3
872	C.T.	2008-07-23	M	1938	70	31	1	1	45	1	114	113	1.00885	0	3		135/70	135	70	115/65	115	65	1	0	6	0	0	1	1	0		1	0		0	0	0	0	0	2	0		1	S	3.2	9.1	1.6	15.1	29
873	G.S.	2008-07-16	M	1974	33	28	0	0	39	0	101	94	1.07447	0									1	1	15	1	1	0	0	0		0	0		0	1	1	0	0	3	1	40		AR	1.7	55.6	8	5.5	70.9
874	I.R.	2008-07-17	M	1967	40	41	1	3	48	1	127	120	1.05833	1		0.5				130/80	130	80	1	1	13	0	0	1	1	1		1			0	0	1		1	2	0			S	5.9	11.4	0.3	28.3	45.9
875	V.M.	2008-07-23	M	1976	32	35	1	2	44	1	121	117	1.03419	1	3	2	150/100	150	100	130/80	130	80	1	1	15	1	1	1	1	0		0	0	0	0	0	0	1	1	1	1	32	1	AR	3.4	16.1	2.6	17.6	39.8
877	V.S.	2008-07-23	M	1957	50	33	1	1	47	1	116	113	1.02655	1	3	2	150/110	150	110	125/80	125	80	1	1	12	0	1	0	0	0		1	0	1	0	1	0	0	0	3	2	15	1	S	0.5	11.1	1	24.5	37.1
878	T.N.	2008-07-28	M	1942	66	39	1	2	50	1	129	123	1.04878	1	3	7	180/110	180	110	140/100	140	100	1	1	20	1	1	1	1	1		0	0	0	0	1	0	1	0	3	2		1	S	2.2	56.9	4.6	7.4	71.1
879	V.S.	2008-07-22	M	1971	37	28	0	0	38	0	107	101	1.05941	1	3	1	130/100	130	100	130/100	130	100		1	12	0	1	0	0	0		0	0	0	0	1			1	3	1	40	0	AR	0.1	2.4	0.1	7.5	10.1
880	N.I.	2008-08-04	M	1950	58	38	1	2	50	1	126	120	1.05	1	3	22	280/170	280	170	180/110	180	110	1	1	16	1	1	1	1			1	1	1	0	0	0	0	0	3	0		1	S	2	4.3	2.3	25.2	33.7
881	G.M.	2008-07-30	M	1946	62	32	1	1	43	1	119	112	1.0625	1	3	2	140/95	140	95	140/90	140	90	1	1	13	0	1	1	1	0		0	0	0	0	1	1	0	0	2	0		0	AR	1.8	50.6	11.2	4.5	68.2
884	C.S.	2008-08-04	M	1972	36	21	0	0	34	0	89	110	0.809091	1	3		120/90	120	90	120/90	120	90	1	0	8	0	1	1	1	0		0	0	0		1	0	0	0	1	1	15	1	AR	0.1	2.4	0.3	6.4	9.2
885	T.I.	2008-07-31	M	1950	58	31	1	1	42	1	116	115	1.0087	1	3	0.08	165/95	165	95	160/90	160	90	1	0	9	0	1	1	1	1		0	0	0	0	0	0	0	0	2	2	40	1	S	0.6	14	1	23.6	39.2
886	R.G.	2008-07-31	M	1947	60	34	1	1	44	1	108	107	1.00935	1	3	3	190/100	190	100	150/95	150	95	1	1	13	1	1	1	1	1		1	1	1	0	0	0	1	0	3	1	40	1	S	5.8	28.2	3	16.6	53.6
887	S.M.	2008-08-05	M	1978	29	22	0	0	42	1	105	108	0.972222	0						120/70	120	70	1	0	2	0	1	1	0	0		0	0	0	0	1	0	1	0	1	0		1	S	1.1	16.5	3.8	11.9	33.2
888	P.C.	2008-09-02	M	1976	31	32	1	1	44	1	113	118	0.957627	1	3		165/95	165	95	120/80	120	80	1	0	2	0	1	0	0			0	0	0	0	0	0	0	0	2	0		1	AR	0.2	4	0.4	14	18.7
889	D.D.	2008-08-08	M	1939	68	50	1	3	40	0	148	140	1.05714	1	3	10	180/120	180	120	160/100	160	100	1	1	20	1	1	1	1	1		1	1	1	0	0	0	1	0	3	1	20	0	S	1.5	32.5	1.1	19.9	55.1
890	R.I.	2008-08-06	M	1947	61	34	1	1	52	1	139	138	1.00725	0									1	0	6	0	0	1	1	0		1	0	0	0	0	0	0	0	3	1	10		S	2.3	23.1	2.4	33.8	61.7
891	S.S.	2008-08-06	M	1969	39	33	1	1	44	1	108	123	0.878049	1	3	0.02	145/75	145	75	130/80	130	80	1	1	9	0	0	0	1	0		0	0	0	0	0	0	0	1	2	1	30	1	S	2	23	2.1	26.3	53.3
892	K.R.	2008-08-07	M	1944	64	32	1	1	45	1	118	115	1.02609	1	3	10	190/100	190	100	160/95	160	95	1	1	12	1	1	1	1	0		1	1	1	0	0	0	0	0	2	2		1	AR	11.8	13.9	8.9	43.5	78.2
899	I.V.	2008-09-01	M	1954	54	61	1	3	52	1	160	170	0.941176	1	3	15	240/130	240	130	150/90	150	90	1	1	14	0	1	1	1	1		1	1	1	0	0	0	0	0	3	2	130	0	S	9.1	18.1	11.6	17.9	56.7
900	H.I.	2008-09-03	M	1938	70	35	1	2	46	1	98	95	1.03158	1	3	15	180/100	180	100	150/90	150	90	1	0	14	0	1	1	1	1		1	1	0	0	0	0	1	1	2	1		0	S	1.3	5.1	0.4	9.5	16.3
904	O.D.	2008-09-04	M	1939	69	30	0	0		0				0	3	3	160/100	160	100	140/90	140	90	1	1	10	1	1	1	1	1		1	1	0	0	0	0	0	0	2	1	45	1	S	0.2	20.1	0.4	10.1	30.9
905	L.I.	2008-09-04	M	1956	52	32	1	1	48	1	118	104	1.13462	1	3		160/100	160	100	130/80	130	80	1	1	18	0	1	1	1	0		0	1	0	0	0	0	1	1	3	0			S	15.3	48.7	26.3	4.9	95.2
907	S.L.	2008-09-08	M	1974	33	22	0	0	39	0	81	89	0.910112	0									1	1	8	1	1	0	0	0		0	0	0	0	0	0	0	0	1	0		0	AR	0.6	2.4	0.5	14.7	18.3
909	F.F.	2008-09-17	M	1971	36	47	1	3	48	1	138	122	1.13115	1	3	5	180/110	180	110	140/90	140	90	1	1	8	1	0	0	0	0		0	0	0	0	0	1	0	0		1	4		AR	1.7	20.6	3.6	20.7	46.6
913	P.L.	2008-09-18	M	1950	57	43	1	3	47	1	137	118	1.16102	1	3	12	200/120	200	120	160/80	160	80	1	1	16	1	1	1	1	1		1	1	0	0	0	0	0	0	3	1	20	1	S	1.6	37.5	2.2	25.8	67.1
915	B.I.	2008-09-23	M	1970	38	36	1	2	49	1	133	132	1.00758	1	3	2	160/100	160	100	140/70	140	70	1	0	8	1	1	0	1			0	0	0	0	0	0	0	0	2	0		0	AR	0	3.6	0	10	13.6
916	C.G.	2008-09-23	M	1956	52	32	1	1	54	1	122	126	0.968254	1	3	6	180/90	180	90	120/80	120	80				1	1	1	1			1	1	1	0	0	0	0	0	2	2		1	S	12.7	9.3	1.3	34.6	57.9
917	P.L.	2008-09-23	M	1962	46	31	1	1	49	1	110	111	0.990991	1	3	1	150/95	150	95	120/70	120	70	1	0	5	0	1	1	1			0	0	0	0	0	0	0	1		2	18	1	S	1.3	2.6	0.3	10.6	14.8
920	B.M.	2009-09-24	M	1933	75	36	1	2	47	1	123	118	1.04237	1	3	10	200/120	200	120	140/100	140	100	1	1	12	1	1	1	1	1		1	1	1	0	0	0	0	0	3	2		0	S	0.1	26.3	0.4	9.9	36.7
921	T.L.	2008-09-25	M	1957	51	43	1	3	42	1	107	103	1.03883	1	3	10	200/110	200	110	140/100	140	100	1	1	10	1	1	1	1	1		0	0	0	0	0	0	0	0	3	1	40	1	S	0.2	3.9	0	22.1	26.2
922	I.D.	2008-10-01	M	1967	41	43	1	3	43	1	122	116	1.05172	1	3	5	170/100	170	100	150/100	150	100		0	9	1	1	1	1	0		1	0	0	0	1	0	1	1	3	1	20	1	AR	3.4	81	3.4	8.4	96.3
923	C.N.	2008-10-01	M	1954	54	28	0	0	46	1	107	110	0.972727	1	3	10	150/110	150	110	140/90	140	90		1	14	1	1	1	1			0	0	0	0	0	0	1	0	3	1	34		S	9.1	29.4	3.4	21.6	63.4
925	P.G.	2009-10-02	M	1951	57	33	1	1	44	1	118	111	1.06306	1	3	5	190/110	190	110	160/90	160	90	1	1	10	1	1	1	1	1		0	0	1	0	0	0	0	0	3	1	40	1	S	0	1.9	0.3	25	27.2
926	M.M.	2008-10-13	M	1969	38	46	1	3	46	1	123	126	0.97619	1	3	1	170/110	170	110	110/80	110	80	1	1	18	1	1	1	1	0		0	0	1	0	0	1	0	0	2	1	20	0	AR	3.2	100	14.3	3.3	120.8
927	C.I.	2008-10-09	M	1955	53	34	1	1	46	1	113	112	1.00893	1	3	4	170/110	170	110	140/100	140	100	1	1	13	0	1	1	1	0		0	0	0	1	0	1	0	0	2	0		1	S	13.7	49.4	8.6	21.3	93
928	C.A.	2008-10-09	M	1956	52	34	1	1	45	1	122	120	1.01667	1	3	20	160/100	160	100	130/75	130	75	1	0	10	0	0	0	0	0		0	0	1	0	0	0	0	0	3	2	5	1	S	3.9	26.2	2.5	14	46.6
929	S.L.	2008-10-14	M	1973	34	29	0	0	44	1	111	116	0.956897	0	3		130/80	130	80	120/70	120	70	1	0	4	0	1	0	0	0		0	0	1	0	0	1	0	0	2	1	15		S	2.7	5.2	0.1	11.3	19.4
931	I.C.	2008-10-14	M	1960	48	35	1	2	50	1	120	116	1.03448	1	3	3	160/100	160	100	150/90	150	90	1	0	2	1	1	1	1	0		0	0	0	0	0	0	0	0	1	0		1	S	0.8	13.8	0.4	19.3	34.4
932	S.S.	2008-10-20	M	1965	43	39	1	2	49	1	129	116	1.11207	1	3	4	200/120	200	120	180/120	180	120	1	1	20	0	0	1	1	0		0	0	0	0	0	0	1	1	2	1	36	1	AR	1.3	16.9	2.5	18.1	38.8
934	G.L.	2008-10-15	M	2002	5	32	1	1	33	0	84	92	0.913043	0									1	0		0	1	0	0	0		0	0	0	0	0	0	0	0	2	1		0	AR	3.5	2.4	1.1	12.6	19.7
935	J.T.	2008-10-18	M	1959	49	36	1	2		0																																		S	11.4	34	7	9.3	61.6
937	T.A.	2008-10-22	M	1956	52	30	0	0	42	1	112	119	0.941176	1	3	5	170/100	170	100	160/100	160	100	1	0	3	1	0	0	1	0		0	0	0	0	0	0	0	0	2	0		1	S	3	11.7	1.7	21	37.5
938	H.T.	2008-10-16	M	1953	54	33	1	1	43	1	106	103	1.02913	1	3	2	190/100	190	100	140/90	140	90	1	1	7	1	1	0	1	0		0	1	0	0	0	0	0	0	2	0		1	AR	0.5	0.7	0.7	15.3	17.2
942	H.I.	2008-10-22	M	1943	65	33	1	1	45	1	115	111	1.03604	1	3	30	200/110	200	110	160/90	160	90	1	1	15	1	1	1	1	0		1	1	1	0	0	0	0	0	1	0		1	S	3.2	21.5	2.6	9.4	36.7
944	M.I.	2008-10-27	M	1968	40	32	1	1	42	1	108	107	1.00935	1	3	1	130/100	130	100	120/80	120	80	1	1	10	0	0	0	0	0		0	0	0	0	1	0	0	0	2	1	20	1	S	5.1	46.2	1.8	5	58.1
945	S.C.	2008-10-23	M	1948	60	30	0	0	44	1	105	100	1.05	0						120/80	120	80	1	0	8	1	1	1	1	0		0	0	0	0	1	0	1	1	3	2	8	1	AR	2	11.3	0.5	19.3	33.1
947	C.P.	2008-11-19	M	1965	43	42	1	3	47	1	127	123	1.03252	0	3		150/90	150	90	150/90	150	90	1	1	15	1	1	1	1	1			1			1	1	1	1	4	1	20	1	S	0.5	29.8	1.1	25.6	57
948	F.I.	2008-11-10	M	1947	61	31	1	1	45	1	126	120	1.05	1	3	2	220/100	220	100	150/90	150	90	1	1	6	0	0	0	0	0		0	0	0	0	0	0	0	0	2	2	5	1	S	7.3	61.3	7	15	90.6
950	R.I.	2008-11-19	M	1972	36	46	1	3	47	1	147	132	1.11364	1	3	5	200/125	200	125	135/90	135	90	1	1	19	1	1	1	1	0		0	1	0	0	1	0	0	0	2	0		0	S	5.3	79.4	5.4	19	109.1
951	D.I.	2008-11-07	M	1938	70	36	1	2	48	1	138	122	1.13115	1	3	25	200/120	200	120	130/80	130	80	1	0	5	0	1	1	1	0		1	1	1	0	0	1	0	0	1	0		0	S	4.6	23.2	1.8	27.1	56.7
954	M.A.	2008-11-17	M	1940	68	47	1	3		0	128	122	1.04918	1	3		140/90	140	90	130/80	130	80	1	1	8	0	0	1	1	0		0	0	0	0	0	1	0	0	4	2	3	1	S	2.3	22.3	1.8	12.6	39
959	S.S.	2008-11-03	M	1962	45	34	1	1	48	1	138	121	1.1405	0						140/85	140	85	1	1	4	0	0						0	0	0	0	0	0	0	1	1		1	S	29.7	32.4	11.4	12	85.6
960	L.G.	2008-11-03	M	1960	48	40	1	2	45	1	123	119	1.03361	0									1	0	10	1	1	1	1	0		0	0	0	0	0	0	0	0	3	2	30	1	S	2.6	51.4	4.7	10.2	68.9
964	M.V.	2008-10-29	M	1952	56	35	1	2	45	1	105	111	0.945946	1	3	2	160/100	160	100	140/90	140	90	1	0	10	0	1	0	1			0	0	0	0	1	0	0	0	1	0		1	S	1.2	6.9	0.4	6.6	15.1
965	T.I.	2008-10-31	M	1949	58	36	1	2	50	1	135	122	1.10656	1	3	8	150/110	150	110	140/95	140	95	1	1	10	0	1	1	1			0	1	0	0	1	0	0	0	2	2	25	1	S	8.7	60.2	15.7	7.2	91.9
966	P.I.	2008-10-28	M	1961	46	32	1	1	44	1	117	108	1.08333	0									0	0	2	0	0	0	0	1		0	0	0	0	0	0	0	0	2	2		0	AR	1	2.9	0.4	13.3	17.7
967	T.P.	2008-10-29	M	1942	66	44	1	3	50	1	140	133	1.05263	1	3	20	240/160	240	160	180/100	180	100	1	1	16	1	1	1	1	0		0	1	1	0	1	1	1	0	4	0		1	AR	13	7.9	3.5	10.4	34.8
968	H.D.	2008-10-27	M	1953	55	38	1	2	56	1	129	128	1.00781	1	3	10	200/120	200	120	140/90	140	90	1	1	11	0	0	1	1	0		1	1	0	0	0	1	1	1	4	1	40	0	S	8.6	51.6	10.1	1.3	71.6
971	I.D.	2008-08-25	M	1947	61	39	1	2	51	1	138	116	1.18966	1	3	15	190/110	190	110	140/70	140	70	1	1	14	1	1	1	1	1		1	1	1	0	1	0	0	0	3	0		1	S	7.3	63.5	6.8	8.6	86.2
972	M.C	2008-11-24	M	1959	48	35	1	2	45	1	128	117	1.09402	1	3	5	140/100	140	100	130/90	130	90	1	1	11	0	0	1	1	0		0	1	0	0	0	0	0	0	1	0		1	S	1.2	26.2	2.2	25.1	54.8
973	D.M	2008-11-11	M	1958	50	34	1	1	45	1	113	108	1.0463	1	3	2	170/90	170	90	140/90	140	90	1	1	15	1	1	1	0	1		0	0	0	0	1	1	1	0	3	2	20	1	S	16.3	14	29.2	9.6	69
974	P.M	2008-11-27	M	1939	69	31	1	1	43	1	123	118	1.04237	1	3	30	210/120	210	120	140/70	140	70	1	0	8	1	0	1	1	1		1	1	0	1	1	0	0	0	2	2	30	1	S	7.1	41.5	18.3	3.4	70.3
976	B.D	2008-11-12	M	1956	52	39	1	2	47	1	130	123	1.05691	1	3	7	180/120	180	120	150/80	150	80	1	0	8	0	0	1	1	0		1	0	0	0	0	0	1	0	2	1	30	0	AR	2	15.3	3.3	22.2	42.8
977	D.G	2008-11-12	M	1952	56	24	0	0	40	0	91	93	0.978495	1	3	10	160/110	160	110	130/80	130	80	1	1	12	1	1	1	1	0		1	0	0	0	1	0	0	1	3	2	45	1	S	3.6	43.3	4.3	6.9	58.1
979	I.I	2008-12-03	M	1957	51	38	1	2	43	1	127	117	1.08547	0	3		135/85	135	85	130/80	130	80	1	1	8	0	1	1	1	0		1	0	0	0	1	0	0	0	2	0		0	S	0.9	21.4	0.5	21	43.9
982	S.M	2008-11-18	M	1957	52	32	1	1	44	1	119	111	1.07207	1	3	2	240/180	240	180	150/80	150	80	1	1	15	1	1	1	1	0		1	0	0	0	0	0	0	0		1	30	1	AR	0.7	84.5	0.6	5.6	91.4
983	T.G.	2008-12-10	M	1936	72	26	0	0	42	1	98	104	0.942308	1	3	1	160/100	160	100	130/70	130	70	1	1	14	0	0	0	0	0		1	0	0	0	1	1	0	1	2	0		1	S	11.8	9	18.3	7.7	46.7
985	Z.F.	2008-12-22	M	1952	56	40	1	2	48	1	130	130	1	1	3	2		190	90		140	90	1	1	18	0	1	0	0	0		0	0	0	0	0	0	0	0	3	0		1	S	7.8	71.7	10.7	10	100.1
986	M.I.	2008-08-29	M	1963	44	67	1	3	51	1	180	170	1.05882	1	3	4	190/130	190	130	130/70	130	70		1	21	1	1	1	1	1		1	1	0	0	0	0	0	1	3	1	40		S	11.2	61.8	12.1	41.5	126.6
990	R.N.	2009-01-13	M	1961	47	35	1	2	50	1	130	123	1.05691	1	3	2		180	100		145	90	1	1	20	0	1	0	1	0		1	1	0	0	0	0	1	0	4	2	25	0	AR	1.2	68.2	1.5	3.8	74.7
991	S.S	2008-12-15	M	1945	63	30	0	0	47	1	117	110	1.06364	1	3	16		200	110		160	90	1	1	12	0	1	1	1	1		1	0	0	0	1	0	0	1	1	1	40	1	S	1.1	13.1	0.7	17.3	32.2
994	P.I.	2008-11-24	M	1960	47	31	1	1	45	1	128	112	1.14286	1	3	2		145	105		140	90	1	1	15	0	1	1	1			0	1	0	0	1	1	0	1	1	1	25	1	AR	30.1	63.1	3.7	0.6	97.5
995	R.C.	2008-11-26	M	1959	49	32	1	1	46	1	106	105	1.00952	1	3	2		150	105		135	90	1	1	12	0	0	0	1	0		0	0	0	0	1	0	0	1	1	2	11		S	1.5	32.3	4	20.1	57.8
997	B.F	2008-11-29	M	1979	29	26	0	0	43	1	110	108	1.01852	1	3	1		140	80		125	80		0	5	0	1	0	0	0		0	0	0	0	0	0	0	0	1	1	15	0	S	2.1	20.9	2.1	16.6	41.6
999	A.M.	2008-11-28	M	1974	34	28	0	0	40	0	102	106	0.962264	0									1	1	7	0	1	1	1	0		0	0	0	0	0	0	0	0	2	0		0	S	1.8	10.8	1.8	12.9	27.3
1000	S.B.	2008-12-17	M	1986	22	23	0	0	37	0	96	106	0.90566	0									1	1	12	0	1	0	1	0		0	0	0	0	0	0	0	0	1	1	7	1	S	0.6	3.3	1.6	7.8	13.3
1001	L.M.	2008-12-11	M	1960	48	34	1	1	45	1	121	111	1.09009	1	3	2		150	100		140	95	1	1	11	0	1	0	0	0		0	0	0	0	0	0	0	0	2	1	56	1	S	0.5	7.6	1.6	38.1	47.7
1002	S.N.	2008-12-10	M	1949	59	39	1	2	43	1	120	128	0.9375	1	3	4		220	110		180	110	1	1	16	1	1	1	1	0		0	1	1	0	1	0	0	0	2				S	5	29.8	2.1	21.3	58.2
1004	B.I.	2008-12-17	M	1976	31	37	1	2	52	1	128	117	1.09402	1	3	7		190	110		150	100	1	0	10	0	1	1	1			0	0	0	0	0	0	1	0	4	1	5	0	AR	0.8	7.2	0.4	27.1	35.6
1007	N.N.	2008-12-31	M	1944	64	32	1	1	50	1	110	108	1.01852	1	3	8		130	85		120	80	0	0		0	0	1	1	1		0	1	0	0	1	1	0	1	4	0		1	AR	1.3	41.2	0.3	19.6	62.4
1011	P.C.	2009-01-07	M	1979	29	32	1	1	38	0	113	113	1	1	3	2		190	100		150	85	0	0	2	1	1	1	0	0		1	0	1	0	1	0	0	1	1	0		0	AR	0.5	2.3	0.5	3.2	10.6
1013	B.I	2008-12-19	M	1975	33	41	1	3	49	1	124	122	1.01639	1	3	0.08		145	100		140	95	1	1	10	1	1	1	1	0		0	0	1	0	0	1	0	1	4	1	23	1	S	6.1	28.6	7.4	20.1	62.1
1027	H.R.	2008-12-23	M	1982	26	34	1	1	44	1	115	131	0.877863	0							130	70	1	1	7	0	1	0	1	0		0	0	0	0	1	0	0	0	2	2		0	S	2.9	3.9	1	14.1	21.8
1029	U.M	2009-01-12	M	1972	36	33	1	1	47	1	118	109	1.08257	0							130	80	1	0	3	0	0	0	0	0		0	0	0	0	0	0	1	0	1				S	2.6	23.5	5.6	8.9	40.7
1030	F.T.S	2009-01-13	M	1968	40	30	0	0	45	1	108	111	0.972973	1	3	1		140	90		140	90	1	0	3	0	0	1	1	0		0	0	0	0	0	1	1	1	1	2	15	1	S	0.2	5.9	0.7	11.6	18.4
1031	S.M.	2009-01-06	M	1979	29	27	0	0	42	1	100	104	0.961538	0	3			120	70		100	70	1	1	15	0	0	0	0	0		0	0	0	0	1	1	0	0	1	1	14	1	S	0.4	10.2	1.5	23.8	35.8
1035	C.L	2009-01-07	M	1960	48	46	1	3	56	1	148	125	1.184	1	3	5		150	110		140	100	1	1	20	0	1	1	1			0	0	0	0	0	0	1	0	4	2		1	S	5.7	93.2	6	2.9	107.8
1036	N.G.	2009-01-12	M	1963	45	34	1	1	50	1	132	131	1.00763	1	3	15		260	125		160	105	1	0	3	0	0	1	1	0		0	0	0	0	1	0	0	0	2	0		1	AR	1.5	64.1	3.2	27.9	96.8
1037	Z.G.	2009-01-28	M	1954	54	33	1	1	51	1	116	109	1.06422	1	3	14		240	110		180	85	1	1	13	0	0	1	1	0		1	1	1	0	1	0	1	0	2	1	43	1	AR	12.9	44.3	9.4	9	75.5
1038	F.F.	2009-01-21	M	1938	70	29	0	0	42	1	104	109	0.954128	1	3	7		170	120		110	80	1	1	8	1	1	1	1	1		1	1	1	0	0	1	0	1	2	2	13	0	S	3.1	25.2	3.8	14.6	46.7
1039	P.P.	2009-01-14	M	1952	56	28	0	0	43	1	102	112	0.910714	0	3			130	85		130	90	1	0	5	0	0	1	0	0		0	0	1	0	0	0	0	0	3	2	25	0	S	1.1	1.1	0.2	5.4	7.8
1040	K.M.	2009-01-16	M	1950	59	40	1	2	53	1	148	138	1.07246	1	3	15		170	110		160	100	1	0	12	0	0	1	1			1	1	0	1	0	0	0	0	4	1	60	1	S	0	30.9	2.1	21	54
1041	A.S.	2009-01-21	M	1978	30	28	0	0	40	0	106	103	1.02913	1	3	2		160	110		120	90	1	1	11	0	0	1	1	0		0		0	0	0	1	0	1	2	0		1	S	1.5	43.4	3.3	7.4	55.5
1042	D.M.	2009-01-15	M	1952	56					0				0																														AR	0.5	24.3	0.8	7.8	33.5
1043	C.M	2009-01-26	M	1962	46	35	1	2	49	1	122	123	0.99187	1	3	1		140	80		140	80	1	1	14	0	1	1	0	0		0	0	0	0	0	0	1	0	2	0		1	S	4.2	69.8	10.4	6.6	91
1044	P.A.	2009-01-20	M	1975	33	20	0	0	36	0	75	90	0.833333	0							120	70	0	1	5	0	0	1	1	0		0	0	0	0	0	0	0	0	2	1	14	1	S	0.2	4	1	5	10.2
1046	S.V.	2009-01-28	M	1959	49	27	0	0	45	1	100	107	0.934579	1	3			140	80		125	80	1	1	16	1	1	1	1	0		0	0	0	0	1	0	1	0	2	0		1	S	5.4	33.1	12.7	1.8	53.1
1047	Z.N.	2009-01-23	M	1958	50	50	1	3	51	1	137	133	1.03008	1	3	12		200	110		140	90	1	1		1	0	1	1	1		0	0	0	0	0	0	0	0	4	0		0	S	1	21.5	2.4	15.2	40.1
1048	P.I.	2009-01-23	M	1927	82	39	1	2	48	1	130	140	0.928571	1	3	7		170	110		120	80	1	1	10	0	1	1	1	1		1	0	0	0	0	0	0	0	3	2	28		S	6.4	21.3	3.3	21.5	52.6
1049	M.D.	2009-01-26	M	1959	49	30	0	0	46	1	114	107	1.06542	1	3	12		220	140		150	90	1	0	2	0	1	1	1	0		1	0	1	0	0	0	0	0	2	2	40	1	AR	3.3	11.7	1.4	8.1	24.6
1051	C.F.	2009-02-09	M	1968	40	29	0	0	42	1	112	117	0.957265	1	3	2		160	110		140	80	1	0	5	0	0	0	0	0		0	0	0	0	0	0	0	0	2	0		0	AR	1.7	15.3	1.4	23.9	42.3
1052	B.M.	2009-02-09	M	1971	37	40	1	2	53	1	135	125	1.08	0	3			130	70		130	70	1	0	5	0	0	1	1	0		0	0	0	0	1	0	1	0	4	0		1	S	1.8	13.4	1	11.2	27.3
1053	C.B.	2009-01-28	M	1958	50	27	0	0	47	1	96	107	0.897196	0							130	80	0	0	3	0	0	0	0	1		0	0	0	0	0	0	0	0	3	1	35	1	S	1.7	3.3	1.9	7	13.9
1054	T.B.	2009-01-29	M	1984	24	25	0	0	39	0	89	100	0.89	0							120	70	1	0	1	0	0	0	0	0		0	0	0	0	0	0	0	0	1	0		1	S	7.1	11.8	0.5	4	23.4
1055	I.I.	2009-02-02	M	1956	52	35	1	2	46	1	124	120	1.03333	1	3	2		210	110		150	89	1	1	20	1	1	1	1			0	0	0	0	0	1	0	0	2	1	64	0	AR	4.7	62.6	19.3	3.2	89.8
1058	B.S.	2009-02-03	M	1958	50	41	1	3	51	1	122	166	0.73494	1	3	10		150	90		140	90	1	1	12	0	1	1	1	0		1	0	0	0	1	0	1	1	4	1	15		S	0.6	26.8	2.7	13.7	43.8
1061	B.G.	2009-02-05	M	1954	54	30	0	0	45	1	105	104	1.00962	0	3		120/80	120	80	120/80	120	80	1	1	15	1	1	1	1	0		0	0	0	0	1	0	0	0	3				S	10.9	18.6	6	32.3	67.9
1062	O.I.	2009-02-06	M	1960	48	32	1	1	43	1	105	108	0.972222	1	3	1	150/100	150	100	130/80	130	80	1	1	17	1	1	1	1	0		0	0	0	0	1	0	0	0	3	0			S	10.5	20.2	5.2	25.3	61.2
1063	T.P.	2009-02-08	M	1945	63	39	1	2	58	1	143	121	1.18182	0						150/70	150	70	1	1	18	1	1	1	1	1		1	1	1	0	0	0	1	1	3	1	40		S	1.2	34.6	2.5	9.3	47.7
1065	C.I.	2009-02-23	M	1976	33	35	1	2	45	1	118	114	1.03509	0						130/80	130	80	1	1	12	0	1	0	0	0		0	0	0	0	1	0	1	1	3	2	17	0	S	2.4	68.6	8.5	15	94.5
1067	S.L.	2009-02-11	M	1953	55	21	0	0	39	0	82	92	0.891304	0	3		120/60	120	60	110/60	110	60	1	0	2	0	0	1	1	0		0	0	1	0	0	0	1	0	1	0		1	AR	1.7	3.7	0.7	3.6	9.8
1068	H.C.	2009-02-19	M	1951	57	31	1	1	42	1	112	112	1	1	3	10	200/100	200	100	140/80	140	80	1	1	13	0	0	1	1	0		1	0	1	0	1	0	0	0	3	0		0	S	2.4	41.9	15.3	8	67.7
1072	B.F.	2009-02-13	M	1964	44	40	1	2	44	1	125	119	1.05042	0						120/75	120	75	1	1	16	0	1	0	1	0		0	0	0	0	1	0	0	0	4	1	7	1	AR	5.3	30.2	21.9	24.9	82.4
1073	R.L.	2009-02-25	M	1978	30	32	1	1	45	1	119	124	0.959677	0	3		130/70	130	70	120/70	120	70	1	0	6	0	0	1	1	0		0	0	0	0	0	0	0	0	1	2	10	1	AR	0.1	0.4	0.2	11.9	12.7
1074	M.C.	2009-02-17	M	1952	56	30	0	0	43	1	116	104	1.11538	0	3		120/70	120	70	120/70	120	70	1	1	11	0	1	1	1	0		0	0	0	0	0	0	0	0	2	0		1	S	2	15	1	15	34
1075	L.V.	2009-02-18	M	1968	40	33	1	1		0				1	3	2	150/100	150	100	130/80	130	80	1	0	3	0	1	0	0	0		0	0	0	0	1	1	0	1	2	1	25	0	S	0	9.6	0.3	12.8	22.7
1076	T.L.	2009-02-18	M	1972	36	30	0	0	46	1	105	107	0.981308	0						130/80	130	80	1	0	7	0	0	0	1	0		0	0	0	0	0	0	0	0	2	0		1	S	2.7	13.7	2.3	17.8	36.5
1077	L.C.	2009-02-19	M	1943	65	29	0	0	43	1	107	100	1.07	1	3	1	200/110	200	110	180/90	180	90	1	1		0	1	1	1	0		0	0			0	0	0	0	3	0		1	S	1.1	34.1	4.1	9.1	48.5
1078	V.G.	2009-02-27	M	1939	69	30	0	0	45	1	117	114	1.02632	1	3	4	160/100	160	100	130/95	130	95	1	0	8	0	0	1	1	1		0	0	0	0	0	0	1	0	3	1	15	1	S	0.5	10.5	0	27	38
1080	I.O.I	2009-02-25	M	1953	55	36	1	2	41	0	123	141	0.87234	1	3	6	170/90	170	90	157/80	157	80	1	1	8	0	1	1	1	0		1	1	0		0	1	0	0	4	0		1	S	2.4	31.4	2.9	20.6	57.3
1084	D.D.	2009-02-20	M	1971	37	25	0	0		0	91	103	0.883495	0	3		130/90	130	90	120/90	120	90	0	0		0	0	0	0	0		0	0	0	0	0	0	0	0	1	0		1	S	1.7	0.6	0.4	4.4	7.1
1085	G.P.	2009-03-04	M	1953	55	29	0	0	43	1	112	105	1.06667	1	3	8		200	140		130	70	1	0	4	1	0	0	1	1		1	0	0	0	0	1	1	1	3	2	28	1	S	16.7	22.4	6.9	2.6	48.6
1089	B.I.	2009-02-26	M	1941	67	26	0	0	42	1	108	95	1.13684	0							130	75	1	1	12	1	1	1	1	0		0	0	0	0	0	0	0	0	3	1	15		S	3.9	17.8	2.8	25.3	49.8
1092	B.D.	2009-03-06	M	1947	61	39	1	2	48	1	126	119	1.05882	1	3	15		150	100		146	80	1	1	9	0	1	1	1	1		1	1	0	0	0	0	0	0	4	2	20	1	S	4.5	57.4	8	16.4	86.3
1093	C.A.	2009-03-09	M	1968	40	26	0	0	40	0	96	98	0.979592	0							150	95	1	1	7	1	1	1	1	0		0	0	0	0	0	0	0	0	2	2	3	1	S	2.3	23.5	1	23.7	50.6
1096	M.I.	2009-03-24	M	1948	61	29	0	0	42	1	109	105	1.0381	0							150	80	1	1	9	1	1	1	1	0		0	0	1	0	0	0	0	0	3	0		1	S	2	7.8	0.8	43.1	53.6
1097	D.N	2009-03-11	M	1948	60	32	1	1	49	1	130	107	1.21495	1	3	7		240	120		110	80	1	1	8	1	1	1	1	0		1	1	0	0	0	0	0	0	1	0		0	S	0.3	13.3	0.3	23.5	37.4
1101	V.S.	2009-03-25	M	1956	52	32	1	1	41	0	126	101	1.24752	1	3	4		180	100		130	80	1	0	3	0	1	1	1	0		0	0	0	0	0	0	0	0	2	2	15	1	S	0.9	9.2	0.5	7.1	17.8
1103	V.D.	2009-04-01	M	1944	65	38	1	2	52	1	133	131	1.01527	1	3	2		200	110		150	100	1	1	5	0	0	1	1	1		0	0	0	0	0	0	0	0	3	0		1	S	22.3	26.5	25.4	3.8	77.9
1104	S.V.	2009-03-31	M	1962	46	34	1	1	49	1	126	120	1.05	1	3	2		220	110		140	70	1	1	14	0	0	1	1	0		0	0	1	0	0	0	0	1	3	1	20	1	S	2.1	55.9	13	0	71
1105	S.C.	2009-04-07	M	1959	49	27	0	0	41	0	98	105	0.933333	0							100	60	1	1	7	0	1	0	1	0		0	0	0	0	0	0	0	1	2	1	30	1	S	0.2	27.1	0.5	3.9	31.8
1106	P.I.	2009-04-06	M	1956	52	33	1	1	44	1	118	115	1.02609	0							120	70	1	1	12	0	1	0	1	0		0	0	0	0	0	0	0	1	3	2	60	1	AR	1.9	56.5	5.2	6	69.6
1107	O.S.	2009-04-09	M	1959	49	37	1	2	47	1	136	116	1.17241	1	3	12		220	120		115	110	1	1	12	1	1	1	1	0		1	1	0	0	1	0	0	0	3	1	100	1	S	1	3.8	1	26.2	32
1109	J.S.	2009-03-30	M	1945	64	22	0	0	38	0	94	102	0.921569	0							120	80	0	1	9	0	1	0	1	1		0	0	0	0	0	0	0	0	2	0		0	S	6.4	17.7	5.2	26.2	55.5
1110	V.N	2009-03-31	M	1930	78					0				0																														S	0.6	1.7	0.1	0.4	2.8
1111	R.P.	2009-04-07	M	1961	48	29	0	0		0				1	3	5		140	90		130	80	1	1	12	0	0	0	0	0		0	0	0	0	0	0	0	0	2	0		0	S	0.1	8.1	0.4	9.1	17.7
1113	N.C.	2009-04-10	M	1968	41	41	1	3	47	1	131	125	1.048	1	3	3		170	110		130	80	1	0	5	0	0	0	1	0		0	0	0	0	0	0	0	0	4	2		1	S	0.6	11.8	0.6	21.2	34.2
1114	P.N.	2009-04-09	M	1965	43	49	1	3	44	1	137	123	1.11382	1	3	0.08		180	120		180	120	1	1	8	0	0	1	0	1		0	1	0	0	0	0	0	0	3	1	40		S	5.4	51.1	18.8	16.2	91.5
1116	B.I.	2009-04-10	M	1960	48	36	1	2	43	1	130	127	1.02362	1		5							1	0	8	0	1	1	1	0		0	0	0	0	0	0	0	0	3	0		0	AR	0.7	3.4	0.5	7.1	11.7
1119	I.C.	2009-04-15	M	1939	69	20	0	0	42	1	101	100	1.01	1	3	7		200	100		145	85	1	1	7	0	1	1	1	0		1	1	0	1	0	0	0	0	3	2	50	0	AR	4.7	5.6	2.5	28.2	41
1121	O.P.	2009-04-22	M	1937	71	36	1	2	41	0	106	102	1.03922	1	3	0.5		210	120				0		4	0	0	1	1	0		0	0	0	0	0	0	0	0		2	10	1	S	4.2	29.4	3.1	20.9	57.7
1122	T.N.	2009-04-23	M	1970	38	30	0	0	41	0	108	106	1.01887	1	3	3		170	110		130	90	1	0	8	0	0	1	1									1	0	2	2	13	1	S	4.4	16.8	2.7	6.4	30.3
1124	C.D.	2009-04-27	M	1931	78	25	0	0	41	0	96	102	0.941176	0	3			140	80		130	80	1	0	6	1	0	1	1	1		1	1	0	0	0	0	0	0	4	0		0	S	1.6	22.9	2.8	8.9	36.3
1125	K.I.	2009-04-27	M	1931	77	26	0	0	40	0	104	101	1.0297	1	3			150	90		130	60		1	2	0	1	1	1	1		1	1	0	0	0	0	1	0	3	2	50	1	S	0.1	2.6	0.1	6.2	9
1126	F.I.	2009-04-27	M	1951	57	42	1	3	49	1	133	122	1.09016	1	3	8		180	140		160	90	1	1	12	1	1	0	1	1		1	1	1	0	0	0	1	0	4	2	50	0	AR	0.7	8.9	0.9	18.3	28.9
1127	S.M.	2009-04-28	M	1947	62	37	1	2	49	1	125	128	0.976562	1	3			160	90		140	70	1	1	7	0	0	1	1	1		1	1	1	0	0	0	1	0	4	2	30	1	S	25.1	45.4	16.7	7.3	94.5
1128	G.M.	2009-04-29	M	1972	36	29	0	0	45	1	119	116	1.02586	0	3			130	80		120	80	1	1	17	1	0	0	0	0		0	0	0	0	0	0	0	0	1	0		1	AR	0	62.6	0.4	5.5	68.4
1132	T.I.	2009-04-30	M	1958	50				47	1	117	120	0.975	0							120	80		0		0	0	1	1	0		0	0	0	0	0	0	0	0	2	2	20		AR	24.5	6.9	2.2	4.6	38.2
1133	T.M.	2009-05-05	M	1949	60	45	1	3	56	1	140	129	1.08527	1	3	4		170	120		120	80	1	1	15	0	0	1	1	1		1	1	0	0	0	0	0	0	3	1	40	0	S	3.7	34.2	5.7	10.1	53.6
1134	V.E.	2009-05-11	M	1931	77	37	1	2	57	1	130	126	1.03175	1	3	25		200	100		160	80	1	1	16	1	1	0	1	1		1	1	1	0	0	0	0	0	1	2	30	0	S	3.4	28.8	0.8	1.6	34.6
1136	B.I.	2009-05-07	M	1977	31					0																																		AR	6.9	8	4	11.7	30.6
1137	M.M.	2009-05-05	M	1953	55	32	1	1	47	1	125	122	1.02459	1	3			140	80		115	60		1	13	1	1	1	1	0		1	0	1	0	0	0	0	1	2	1	10	0	S	0.7	19.5	3.7	11.9	35.8
1138	I.D.	2009-05-06	M	1959	50	32	1	1	46	1	130	120	1.08333	0							120	70	1	1	16	0	1	1	1	0		0	0	0	0	1	0	0	0	3	1		1	AR	1.4	53.4	7.8	3.5	66.2
1139	M.I.	2009-05-06	M	1961	47	36	1	2	45	1	123	105	1.17143	1	3			160	110		140	80	1	0	12	1	1	1	1	0		1	1	1		0	0	1	0	2	1	20	0	AR	0.1	5.4	0.9	19.4	25.9
1141	T.S.	2009-05-14	M	1956	52	34	1	1	46	1	127	126	1.00794	1	3	5		170	120		190	85	1	1	12	0	1	1	1	0		1	0	0	0	1	0	1	0	2	0		1	AR	0.8	42.9	1.4	23.5	68.6
1142	C.G.	2009-05-11	M	1949	59	31	1	1	44	1	109	110	0.990909	1	3	4		180	100		135	80	1			0	0	1	1			1	0	0		0	0	1	0	4	2	18	1	S	1.1	21	0.7	7.4	30.3
1143	D.A.	2009-05-18	M	1940	69	33	1	1	52	1	118	116	1.01724	1	3	7		180	120		120	70	1	1	12	0	1	1	1	1		1	1	0	0	0	0	0	0	2	0		1	S	10.6	23.9	2.7	24.7	61.9
1144	D.N.	2009-05-11	M	1948	60	28	0	0	41	0	106	104	1.01923	1	3	1		170	100		120	80	1	1	9	0	0	1	0	1		0	0	0	0	0	0	1	0	4	1		1	AR	0.5	6.5	0.1	16.2	23.3
1145	A.I.	2009-05-19	M	1943	65	31	1	1	47	1	123	128	0.960938	1	3	3		180	90		140	70	1	1	6	1	1	1	1	0		0	1	0	0	0	0	0	0	3	0		1	S	0.4	6.9	0	15.2	22.6
1147	P.M.	2009-05-12	M	1952	57	38	1	2	48	1	134	136	0.985294	1	3			180	110		165	90	1	1	11	0	1	1	1	0		0	0	0	0	0	0	0	1	3	1	35	1	AR	2.4	2.9	1.3	3.8	10.4
1152	B.S.	2009-05-28	M	1964	45	25	0	0	38	0	110	114	0.964912	1	3	5		130	110		120	100	1	1	10	1	1	1	1	0		0	0	0	0	0	0	1	0		0		1	S	4.8	34.7	4.6	1.8	45.9
1154	P.R.	2009-06-08	M	1932	76	28	0	0	47	1	110	117	0.940171	1	3	20		180	120		120	70	1	1	12	1	0	1	1	0		1	0	1	0	1	0	1	0	2	1	10	1	AR	3.8	4.4	1.5	8.8	18.5
1156	P.F.	2009-05-20	M	1970	38	30	0	0	39	0	88	104	0.846154	1	3	4		160	120		120	80	0	1	5	1	1	0	1	0		0	0	1	0	0	0	1	0	1	0		1	AR	1.8	4	1.7	14.9	22.3
1157	M.D.	2009-06-03	M	1969	39	35	1	2	47	1	117	119	0.983193	1	3	2		150	110		125	80	1	1	22	1	1	0	1	0		0	0	0	0	1	0	0	0	3	0		0	S	5	73.9	11.7	14.1	104.7
1162	C.S.	2009-05-18	M	1941	67					0																																		AR	2.7	26.3	1.1	6.9	37
1164	R.C.	2009-05-26	M	1946	63	38	1	2	51	1	140	115	1.21739	1	3	19		210	180				1	1	15	1	1	1	1	1		1	1	0	0	0	0	1	1	4	0		1	S	3.3	41.7	1.5	11	57.4
1166	S.T.	2009-05-28	M	1944	65	35	1	2	45	1	111	109	1.01835	1	3	5		190	110		135	80	1	1	16	1	1	1	1	0		1	1	0	0	0	0	0	0		2		1	S	0.1	12.3	0.1	5.2	17.8
1167	D.M.	2009-05-28	M	1963	46					0																																		S	0.8	33.7	3.3	2.6	40.4
1168	R.I	2009-05-27	M	1947	61	32	1	1	46	1	117	106	1.10377	1	3	3		240	130		120	80	1	0	14	0	1	1	1	1		0	0	0	0	0	0	1	1	4	2	30	1	AR	2.6	52.2	4.8	28.3	87.9
1169	S.A	2009-05-29	M	1958	50	30	0	0	43	1	112	110	1.01818	1	3	0.08		160	100		135	90	1	1	7	0	1	1	1	0		0	0	1	0	1	0	1	0	4	2	20	1	S	3.2	54.8	1.9	1.1	61.1
1170	B.N.	2009-06-01	M	1949	60	32	1	1	45	1	126	112	1.125	0							140	95	1	0	10	0	0	1	0	0		1	0	0	0	0	0	0	1	3	2	30	1	S	5.7	39	2	1.6	48.3
1173	P.S.	2009-06-04	M	1961	47	28	0	0	43	1	104	103	1.00971	1	3	1		140	90		120	75	1	1	11	0	1	0	0	1		0	0	0	0	0	0	0	0	3	0		0	S	6.4	19.7	2.4	10.6	39.1
1177	L.C.	2009-06-09	M	1977	31	26	0	0	38	0	95	101	0.940594	0	3			120	70		108	80	1	1	10	0	1	0	0	0		0	0	0	0	0	0	0	0	1	0		1	S	1.4	3.4	1.1	12.4	18.3
1181	T.A.	2009-06-10	M	1948	61	33	1	1	50	1	116	107	1.08411	1	3	1		150	80		130	70	1	0	6	0	0	1	1	1		1	0	1	0	0	1	1	0	4	2	60	1	AR	1.4	12.8	0.9	29.8	45
1182	C.V.	2009-06-10	M	1957	51	41	1	3	49	1	128	114	1.12281	1	3	3		165	100		145	80	1	1	12	1	1	1	1	0		1	1	0	1	0	0	0	0	4	2	10	0	S	2.5	5.9	0.4	19.5	28.4
1185	R.G.	2009-07-07	M	1944	64	35	1	2	48	1	132	120	1.1	1	3	40		250	110		160	80	1	1	14	0	1	1	1	1		0	0	0	1	0	0	0	0	4	1	40	1	AR	2.8	27.9	2.9	26.6	60.2
1190	F.V.	2009-07-20	M	1998	11	22	0	0	31	0	84	93	0.903226	0									0	1	10	0	1	0	1	0		0	0	0	0	0	0	0	0	1	0		1	AR	1.2	1.7	0.3	3	6.1
1191	T.S.	2009-06-19	M	1986	22	25	0	0	45	1	92	105	0.87619	0	3			130	70		130	70	1	1	8	0	1	0	1	0		0	0	0	0	1	0	0	0	1	1	12	1	S	1	19.2	0.4	3.7	24.3
1195	K.W.	2009-06-24	M	1950	58	34	1	1	50	1	116	113	1.02655	0	3			135	70		125	69	1	1	12	0	0	1	1	1		1	1	0	0	0	0	1	0	4	2	70	1	S	0.2	3.2	0.2	22.8	26.4
1194	U.M.	2009-06-24	M	1961	47	37	1	2	49	1	127	114	1.11404	1	3	2		210	150		170	80	1	1	16	1	1	1	1	1		1	1	0	0	1	0	0	0	3	1	30	0	AR	6.7	23.5	5.5	3.3	39
1196	T.F.	2009-07-16	M	1972	36	46	1	3	50	1	133	132	1.00758	1	3	0.08		150	110		120	70	1	1	16	0	0	1	1	0		1	0	0	0	0	1	1	1	2	2		1	S	56.1	8.5	0	1.3	65.9
1197	S.C.	2009-07-16	M	1945	63	25	0	0	40	0	94	99	0.949495	0	3			140	80		140	70	1	1	9	1	0	1	1	1		0	0	0	0	1	0	1	0	2	1	30	1	S	2.2	6.3	0.7	19.5	28.7
1198	L.A.	2009-06-25	M	1976	33	32	1	1	44	1	111	106	1.04717	0							120	80	1	1	8	0	0	0	0	0		0	0	0	0	1	0	0	0	3	1	21	0	S	15.5	21.7	10.6	2.9	50.7
1201	L.B.	2009-06-29	M	1994	15	31	1	1	40	0	109	112	0.973214	0									1	0	6	0	0	1	1	0		0	0	0		0	1	0	1	2	0			S	1.8	8.6	1.5	25.6	37.5
1202	H.M.	2009-06-29	M	1957	51	23	0	0	40	0	90	96	0.9375	0							150	80	1	0	10	0	0	1	0	0		0	1	0	0	0	0	0	0	2	1	33		AR	1.7	17.3	0.8	19.5	39.3
1205	V.L.	2009-07-02	M	1952	57	38	1	2	47	1	122	123	0.99187	1	3	7		230	130		140	90	1	1	7	0	1	1	1	0		1	1	0	0	0	0	0	0	4	0		0	S	0.8	22.3	1	40.1	64.1
1209	G.E.	2009-07-01	M	1955	53	37	1	2	45	1	120	117	1.02564	1	3	10		190	100		145	95	1	1	12	1	1	1	1	0		1	0	1	0	0	0	0	0		0		1	S	0.4	22.3	0.9	35.6	59.1
1210	B.C.	2009-07-21	M	1957	52	45	1	3	53	1	150	146	1.0274	1	3	7	190/120	190	120	160/110	160	110	1	1	14	1	1	1	1			0	1	0	1	1	0	0	0	3	0		1	S	50.8	27.4	0.3	4.9	83.4
1211	Z.G.	2009-07-21	M	1957	52	34	1	1	45	1	123	118	1.04237	1	3	4	180/120	180	120	160/100	160	100	1	0	7	1	1	1	1	0		0	0	0	0	1	0	0	0	2	1	40	1	S	17.3	20.4	6.5	11.2	55.4
1212	V.I.	2009-07-08	M	1957	51	34	1	1	45	1	111	110	1.00909	1	3	2	150/110	150	110	110/75	110	75	1	0	6	0	1	1	1			1	1	1		0	0	1	1	1	1		0	S	2.2	21.9	1.3	15.7	41.2
1215	S.H.	2009-07-14	M	1972	37	30	0	0	42	1	106	109	0.972477	0	3		130/90	130	90	120/80	120	80	1	1	17	0	1	0	1	0		0	0	0	0	1	0	1	0	3	1	15	1	S	8.8	2.7	0.5	7.9	19.9
1217	V.D.	2009-07-13	M	1960	48	30	0	0	44	1	102	103	0.990291	1	3	1	200/100	200	100	140/70	140	70	1	0	3	0	1	1	1	0		0	0	0	0	0	1	0	0	4	2	10	1	AR	4.6	14.9	2.1	11.6	33.2
1218	M.M.	2009-07-14	M	1940	69	33	1	1	44	1	118	120	0.983333	1	3	10	200/120	200	120	130/75	130	75	1	1	6	1	1	1	1	0		1	1	1	0	0	0				2	1		S	0.9	11.4	1.1	23.6	37
1221	T.S.	2009-07-20	M	1960	48	26	0	0	42	1	92	98	0.938776	0						130/70	130	70	1	1	3	0	1	1	1			0	0	0	0	0	0	0	0	1	2	20	0	S	3.2	1.9	0.8	6.8	12.6
1224	B.I.	2009-07-23	M	1956	53	34	1	1	44	1	106	107	0.990654	0	3		130/70	130	70	120/70	120	70	1	1	10	0	0	0	0	0		0	0	0	0	1	1	0	0	1	0		1	AR	1.5	8.7	0.5	19.5	30.2
1226	C.T.	2009-07-27	M	1938	71	28	0	0	43	1	114	105	1.08571	1	3	8	190/100	190	100	160/85	160	85	1	1	14	0	1	1	1	0		0	0	1	0	0	0	0	0	2	0		1	S	0.1	3.9	0.3	7.8	12.1
1228	S.D.	2009-07-29	M	1968	41	38	1	2	51	1	138	129	1.06977	1	3	7	230/120	230	120	160/100	160	100	1	1	20	1	1	1	1	0		1	1	1	0	0	0	0	0	3	1	30	0	S	14.5	47.8	22.4	5.1	89.8
1230	M.L.N	2009-08-06	M	1955	54	37	1	2	55	1	135	118	1.14407	1	3	20	200/120	200	120	140/85	140	85	1	1	18	0	1	1	1	1		1	1	1	0	0	0	0	0	4	1	70	0	S	19.8	45.2	2.3	33.3	100.5
1234	F.C.	2009-08-06	M	1953	55	30	0	0	41	0	110	108	1.01852	0	3		115/85	115	85	110/80	111	80	1	1	11	0	1	1	1	0		0	1	0	0	0	0	1	0	4	1	20	1	S	1.7	2.8	0.3	25	29.8
1235	B.C.	2009-08-11	M	1948	61	27	0	0	43	1	106	102	1.03922	1	3	1	160/85	160	85	100/80	100	80	1	0	14	1	1	1	1	0		0	0	1	0	0	1	1	0	4	2	25	1	S	2	14.8	0.9	17.3	35
1237	A.C.	2009-08-11	M	1977	32	25	0	0	40	0	112	108	1.03704	0	3		130/80	130	80	120/80	120	80	1	0	4	0	0	0	0	0		0	0	0	0	0	0	1	0	1	0		1	AR	4	3.6	2.1	20.8	30.5
1239	S.C.	2009-08-24	M	1949	60	30	0	0	45	1	117	114	1.02632	1	3	2	180/90	180	90	170/110	170	110	1	1	18	0	1	1	1	0		0	0	0	0	0	0	0	0	2	2			S	14.8	30.1	4	11.7	60.5
1241	S.A.	2009-08-24	M	1949	59	30	0	0	43	1	107	106	1.00943	1	3	3	190/110	190	110	150/95	150	95	1	1	15	1	1	1	1			1	1	0	0	0	0	0	0	2	1	34		AR	3.7	8.9	1.3	19	33
1243	T.D.	2009-08-25	M	1960	49	29	0	0	45	1	116	113	1.02655	1	3	16	140/90	140	90	130/90	130	90	1	0	8	0	0	1	1			1	0	0	0	0	0	0	0	1	0		1	S	0.3	0.5	0.2	2.6	3.7
1244	D.E.	2009-08-26	M	1941	68	27	0	0	41	0	111	108	1.02778	1	3	20	200/110	200	110	180/110	180	110	1	0	8	0	1	1	1			1	1	1	0	0	0	1	0	2	2	20	1	S	3.6	6.5	1.2	6.8	18.1
1245	H.V.	2009-09-01	M	1986	23	45	1	3	48	1	151	138	1.0942	1	3	1	140/80	140	80	115/60	115	60	1	1	5	0	0	1	1	0		0	0	0	0	1	0	1	0	2	0			AR	1	2.5	0.9	8.3	12.7
1246	M.T.	2009-08-28	M	1959	50	34	1	1	49	1	130	121	1.07438	0	3		120/70	120	70	120/70	120	70	1	0	3	0	1	1	1	0		0	0	0	0	1	0	0	0	3	0		1	S	10.5	38.9	6.4	6	61.8
1247	Z.N.	2009-08-31	M	1947	62	26	0	0	46	1	108	105	1.02857	0	3		140/80	140	80	120/80	120	80	1	1	9	1	1	0	1	1		0	0	0	0	0	0	0		3	2	40	1	S	0.3	9.7	0.1	3.1	13.3
1251	V.M.	2009-09-11	M	1941	67	35	1	2	47	1	122	114	1.07018	1	3	25	220/120	220	120	120/80	120	80	1	1	11	1	1	1	1	1		1	1	1	1	0		1	1	3	1	30	1	AR	16	4.1	0.8	20.3	41.2
1256	S.C.	2009-09-11	M	1969	40	39	1	2	54	1	143	138	1.03623	0	3		130/80	130	80	130/80	130	80	1	1	14	1	0	1	1	0		0	0	0	0	1	0	1	1	4	2	11	1	S	0.4	32.5	2.1	26.4	61.5
1258	V.C.	2009-09-17	M	1937	72	24	0	0	38	0	85	83	1.0241	0						138/80	138	80	1		7	1	0	1	0	0		0		1	0	0	0	0	0		0		0	AR	3.5	17.8	0.1	22.4	43.8
1259	R.L.	2009-09-18	M	1982	27	27	0	0	41	0	95	97	0.979381	0									1	1	1	1		0	0	0		0				1	0		1		0		0	S	1	6.3	1	13.5	21.9
1262	C.I.	2009-09-22	M	1951	58	33	1	1	48	1	126	114	1.10526	1	3	10	180/110	180	110	130/70	130	70	1	1	10	0	0	1	1	0		0	0	1	0	0	0	1	0	4	2	50	1	S	1.6	20.7	0.5	31.9	54.7
1264	M.M.	2009-09-22	M	1957	52	26	0	0	40	0	102	99	1.0303	1	3	3.5	190/130	190	130	150/100	150	100	1	0	3	0	1	1	1	1		1	0	0	0	1	0	0	0	3	1	30	1	AR	0.6	5.1	0.4	7.3	13.3
1270	P.M.	2009-09-29	M	1964	45	38	1	2	43	1	121	116	1.0431	1	3	7	240/110	240	110	120/80	120	80	1	1	16	1	1	1	1	0		1	0	0	0	0	0	1	0	4	0		1	AR	15.8	42.3	5.6	8.1	71.7
1272	T.I.	2009-10-01	M	1946	63	25	0	0	40	0	89	96	0.927083	0						120/80	120	80	1	0	3	0	1	1	1	0		0	0	0	0	0	0	1	1	4	0		1	S	1.2	5	0.6	6.2	13
1273	C.N.	2009-10-01	M	1946	62	39	1	2	47	1	139	122	1.13934	0	3		140/80	140	80	125/65	125	65		1	7	1	0	1	1	1		1	1	0	0	1	0	1	0	4	2	40	0	AR	3.4	13.9	1.8	12.2	31.4
1275	S.A.	2009-10-26	M	1953	56	30	0	0	40	0	117	110	1.06364	1	3	2	150/80	150	80	140/80	140	80	1	1	12	0	1	0	1	0		0	0	0	0	1	0	0	0	3	0		0	S	3.6	7	0.1	6.2	17
1276	T.V.	2009-10-05	M	1951	58	28	0	0	46	1	112	108	1.03704	1	3	6	210/115	210	115	150/100	150	100	1	1	12	1	1	1	1			1	1	0	0	0	0	0	0	2	2	5	0	AR	8.7	48.6	2.4	22.3	82
1277	R.G.	2009-10-07	M	1956	53	38	1	2	48	1	122	110	1.10909	1	3	5	260/120	260	120	180/110	180	110	1	1	9	1	1	1	1	0		1	1	0	1	0	0	0	0	4	0		0	S	1.4	58.1	1	0.7	61.2
1279	M.P.	2009-10-07	M	1935	74	34	1	1	47	1	120	115	1.04348	1	3	30	190/110	190	110	150/70	150	70	1		10	0	0	1	1			1	1	1		0	0	1	1	3	2	15	0	S	2.6	19.8	3.3	14.3	40
1281	B.V.	2009-10-12	M	1961	48	29	0	0	39	0	109	111	0.981982	0						120/70	120	70	1	1	12	1	1	1	1	0		0	0	1	0	0	0	0	0	2	2	18	1	S	0.1	30.7	3.8	9.9	44.5
1285	R.L.	2009-10-11	M	1954	55	29	0	0	44	1	125	116	1.07759	1	3	5	200/110	200	110	160/90	160	90	1	1	18	1	1	1	1	0		0	0	0	0	1	0	0	0	3	0		0	S	7.6	47.5	20.8	4.2	80.1
1286	B.P.	2009-10-15	M	1944	64	39	1	2	45	1	125	120	1.04167	1	3	9	190/100	190	100	130/80	130	80	1	0	7	1	1	1	1	0		1	1	1	0	0	0	0	0	2	2	5	1	S	0.2	2.6	0	12.1	14.8
1287	B.M.	2009-10-19	M	1958	51	37	1	2	46	1	137	135	1.01481	1	3	0.17	160/100	160	100	140/85	140	85	1	1	11	0	1	1	1	0		0	0	0	0	1	0	0	0	1	0		1	S	1.5	16.2	2.2	34.4	54.3
1288	L.V.	2009-10-20	M	1942	67	37	1	2	47	1	137	143	0.958042	1	3	22	190	190		140/70	140	70	1	0	8		1	1	1	0		1	1	0	1	0	0	0	0	2	2	14		AR	4.4	27.8	0.7	22.4	55.4
1290	C.D.	2009-11-05	M	1959	50	29	0	0	41	0	111	110	1.00909	0									1	0	9	0	1	1	1	0		0	0	0	0	1	0	0	1	1	1	30	1	S	1	29.1	1	13.9	45
1291	H.V.	2009-10-22	M	1958	51	34	1	1	45	1	117	116	1.00862	1	3	20	180/115	180	115	150/90	150	90	1	1	2	0	1	0	1	0		0	0	0	0	0	0		0	2	0		1	S	0	1.6	0	5.7	7.2
1292	F.C.	2009-10-23	M	1959	49	37	1	2	47	1	122	116	1.05172	1	3	4	180/110	180	110	130/85	130	85	1	1	18	0	1	1	1	0		1	0	0	0	0	0	1	1	4	1	30	1	S	1.2	76	2.5	4.5	84.2
1293	B.I.	2009-11-09	M	1952	57	45	1	3	54	1	150	148	1.01351	1	3	1	170/120	170	120	120/85	120	85	1	1	21	0	0	1	1	1		1	1	0	0	1	0	0	1	2	2	10	1	AR	2.3	7.1	0.3	22.5	32.1
1295	P.S.	2009-10-27	M	1972	37	30	0	0	43	1	105	106	0.990566	1	3		155/100	155	100	135/95	135	95	1		6	0	0	1	1			0	0	0	0	0	0	1		2	0		1	S	3.6	2.2	0.2	13.6	19.5
1301	G.L.	2009-11-03	M	1961	48	36	1	2	47	1	119	121	0.983471	0						130/80	130	80	1	1	13	0	1	1	1	0		0	0	0	0	0	0	0	0	3	1		1	S	0.7	57.8	0	2.6	61.1
1302	B.D.	2009-11-03	M	1955	54	32	1	1	45	1	111	116	0.956897	0						120/80	120	80	1	0	10	0	0	0	0	0		0	0	0	0	0	0	0	0	3	1	7	1	S	0.3	6.5	0.3	16.7	23.8
1303	S.N.	2009-11-03	M	1941	68	28	0	0	40	0	103	107	0.962617	1		12				130/90	130	90		1	5	1	1	1	1	0				1		0	0	0		3	2	15	1	AR	0.7	1.9	0.1	9.1	11.8
1305	B.I.	2009-11-05	M	1947	62	36	1	2	43	1	123	122	1.0082	1	3	30	180/110	180	110	120/80	120	80	1	1	9	0	1	1	1	0		1	1	1	0	0	0	1	0	4	0		1	AR	4.1	70	1	6.5	81.6
1307	M.D.	2009-11-09	M	1972	37	39	1	2	43	1	143	127	1.12598	1	3	0.17	140/115	140	115	130/90	130	90	1	1	18	1	1	1	1	0		0	0	0	0	0	0	0	0	4	1	30	1	S	14	24.5	16.1	5.8	60.5
1309	S.V.	2009-11-11	M	1948	61	39	1	2	48	1	120	105	1.14286	1	3	10	240/120	240	120	140/100	140	100	1		12	0		1	1							1	0	1	0	4	2	10	1	AR	11.6	18.1	0.5	3.8	33.9
1310	R.S.	2009-11-12	M	1954	55	28	0	0	41	0	92	105	0.87619	1	3	2	160/95	160	95	120/80	120	80	1		8	1	0	1	1	1			0			1		0	0	1	2	18	1	S	2.1	5.2	2.1	0.9	10.2
1313	O.V.	2009-11-16	M	1939	70	27	0	0	42	1	106	102	1.03922	1		3				120/80	120	80	1		10	0	1	1	1			1						1	0	2	2	17	1	S	10.7	19.1	3.8	0.8	34.3
1316	I.M.	2009-11-18	M	1947	62	31	1	1	45	1	115	117	0.982906	0	3		130/80	130	80	120/70	120	70	1	1	7	0	1	1	1	0		0	0	0	0	0	0	0	0	3	2	40	1	AR	1.3	13.4	2.7	15.7	33.1
1317	N.A.	2009-11-19	M	1947	62	30	0	0	44	1	121	113	1.0708	1	3	2	140/100	140	100	130/90	130	90	1	1	11	0	1	1	1	0		0	0	0	0	0	0				2	15	1	AR	4.9	24	0.3	23.1	52.3
1320	D.I.	2009-12-10	M	1952	57	33	1	1	43	1	112	113	0.99115	1	3	8	200/120	200	120	145/95	145	95	1	0	8	1	1	1	1	0		1	1	0	1	0	0	1	0	3	2	45	0	AR	0	0.9	0.2	4.8	5.8
1321	G.T.	2009-11-23	M	1957	52	36	1	2	47	1	120	115	1.04348	1	3	15	200/140	200	140	140/95	140	95	1	1	12	1	1	1	1	0		0	0	1	1	0	0	0	0	3	1	40	0	AR	1.5	18.4	0.4	40.1	60.4
1323	G.M.	2009-11-24	M	1968	41	28	0	0	41	0	105	105	1	0						160/100	160	100	1	0	2	0	0	1	1	0		0	0	0	0	0	0	0	0	2	0		1	S	0.4	22.5	1.4	22.8	47
1324	L.C.	2009-11-25	M	1947	62	36	1	2	45	1	121	114	1.0614	1	3	1	180/140	180	140	120/70	120	70	1	1	4	0	1	1	1	0		1	1	1	0	0	0	1	0	2	0		0	AR	3.8	29.2	1.7	18.3	53
1325	D.V.	2009-11-26	M	1968	41	37	1	2	48	1	138	118	1.16949	1		10				160/100	160	100	1		20	0	0	1	1							0	0	1	1	3	0		0	AR	3.2	58.3	2.3	9.4	73.2
1326	D.D.	2009-11-26	M	1953	56	40	1	2	52	1	131	126	1.03968	1	3	5	240/130	240	130	160/100	160	100	1		20	1	1	1	1	1		1	1				0	1	0	3	2	30	0	S	1.5	37.3	0	2.1	40.9
1327	J.N.	2009-12-02	M	1963	46	41	1	3	47	1	125	110	1.13636	0						130/85	130	85	1		8	0	1	1	1										0	4	2	23		AR	0.5	1.5	0.3	30.3	32.6
1328	V.C.	2009-12-02	M	1980	29	35	1	2	43	1	115	105	1.09524							140/95	140	95				0	0	0	0							0	0	0	0	3	1	24	0	S	4.9	48.4	1.8	18.5	73.5
1329	R.E.	2009-12-07	M	1960	49	35	1	2	47	1	117	112	1.04464	1	3	1.5	170/115	170	115	120/80	120	80		0	6	0	0	0	0	0		0	0	0	0	0	0	1	0	4	0			AR	4.7	37	0.8	25.1	67.5
1330	D.T.	2009-12-07	M	1947	62	38	1	2	47	1	132	136	0.970588	1	3		130/80	130	80	120/70	120	70		0	2	0	0	1	1	0		0	0	1	0	0	0	0	1	3				S	3.1	2.7	1.5	3.4	10.8
1331	J.A.	2009-12-07	M	1948	61	36	1	2	42	1	116	122	0.95082	1	3	10	230/130	230	130	130/80	130	80			16	0	1	1	1			1			1			1	0	3	2	10		S	7	14.1	1.9	18.3	41.3
1332	C.M.	2009-12-07	M	1944	65	36	1	2	49	1	128	138	0.927536	1	3	12	180/110	180	110	130/70	130	70		0	7	0	1	1	1	0		1	1	0	0	0	0	0	1	4	2	7		AR	2.9	5.1	0.7	34.5	43.3
1333	M.D.	2009-12-08	M	1964	45	30	0	0	43	1	107	106	1.00943	0						130/75	130	75		1	8	0	0	0	0	0		0	0	0	0	0	0	0	1	1	0			S	0.3	31.9	1.9	11.7	45.8
1335	M.D.	2009-12-10	M	1947	62	35	1	2	46	1	118	110	1.07273	1	3	9	170/100	170	100	120/80	120	80		1	7	1	1	1	1	1		0	0	1	0	1	0	1	0	4	2	13		S	1.5	15.7	3.4	25.4	46
1336	C.C.	2009-12-14	M	1942	67	46	1	3	54	1	144	147	0.979592	1	3	7	175/120	175	120	145/75	145	75		1	16	0	1	1	1	0		1	1	0	0	0	0	0	1	4	0			S	1.3	35.2	1.3	27.1	64.8
1338	D.I.	2009-12-15	M	1961	48	41	1	3	41	0	140	143	0.979021	1	3	5	200/160	200	160	120/100	120	100		0	8	1	1	1						0	0	0	0	0	0	3	0			AR	2	19.4	0.4	9.9	31.6
1339	W.F.	2009-12-17	M	1941	68	28	0	0	40	0	111	106	1.04717	1	3	20	200/120	200	120	100/60	100	60		1	12	1	1	0	0	0		1	1	1	1	1	0	0	0	2	2			S	11.6	14.6	1.5	4.1	31.7
1341	R.V.	2009-12-29	M	1956	53	36	1	2	47	1	119	117	1.01709	1	3	12	150/90	150	90	140/90	140	90		1	12	1	1	1	1	0		0	0	0	0	0	0	0	1	3	0			S	0.9	18.2	3.2	6.2	28.5
1343	N.F.	2010-01-11	M	1970	39	32	1	1	47	1	118	115	1.02609	1	3	2	160/100	160	100	140/100	140	100		1	18	1	1	1	1	0		0	0	0		1	0	1	0	2	0			AR	0.6	71.7	2	2.8	77
1344	D.I.	2010-01-12	M	1950	59	35	1	2	48	1	128	120	1.06667	1	3	2	160/90	160	90	150/80	150	80		0	8	0	0	1	0	0		0	0	0	0	0	0	1		3	2	10		S	1.3	8.2	0.9	5	15.4
1345	B.P.	2010-01-14	M	1957	52	47	1	3	49	1	153	136	1.125	1	3	1	220/160	220	160	160/110	160	110		1	12	0	1	1	1			0	1	0	0	1	0	1	1	3	0			S	6.5	63.2	18.4	3.3	91.4
1347	D.M.	2010-01-18	M	1957	52	31	1	1	45	1	112	111	1.00901	1	3	15	210/110	210	110	130/80	130	80		0	6	1	1	1	1	0		1	1	0	1	0	0	0	0	3	2	17		S	0.4	4.2	0.6	7.3	12.5
1350	B.D.	2010-01-26	M	1958	51	33	1	1	49	1	119	116	1.02586	1	3	6	200/120	200	120	130/80	130	80	0	1	15	1	1	1	1			1	0	0	0	1	0	0	0	2	1	20	1	S	11.1	34.8	11.5	2.7	60.1
1351	S.D.	2010-01-26	M	1964	45	34	1	1		0				0										1	12	0	0	1	1									1	1		0			AR	0.9	42.6	8.8	3.4	55.8
1355	M.C.	2010-02-03	M	1946	63	32	1	1	39	0	105	103	1.01942	1	3	1	160/110	160	110	155/100	155	100		1	11	1	1	1	1	1		0	0	0	0	1	0	1	1	4	1	30		S	2.5	30.7	4.2	6.9	44.4
1356	B.A.	2010-02-04	M	1941	68	26	0	0	42	1	103	99	1.0404	0	3		145/85	145	85	140/80	140	80		1	12	0	0	1	1	1		1	0	0	0	0	0	0	0	4	1	30		AR	1.6	5.3	0.3	9.4	16.6
1357	M.V.	2010-02-04	M	1972	37	34	1	1	47	1	120	112	1.07143	1	3	1	160/80	160	80	130/60	130	60		1	19	1	1	1	1	1		1	0	0	0	1	0	1	1	4	2	15		S	2.7	69.1	7	3.9	82.6
1358	P.I.	2010-02-05	M	1940	69	27	0	0	48	1	104	99	1.05051	1	3	30	260/140	260	140	135/85	135	85		1	14	1	1	1	1	1		1	0	1	0	0	0	0	0	4	1			S	14.4	5.1	4.2	8.6	32.3
1359	D.T.	2010-02-08	M	1952	57	44	1	3	47	1	152	142	1.07042	1	3	7	200/160	200	160	150/96	150	96		1	19	1	1	1	1	1		1	1	0	0	1	0	1	0	4	2	10		AR	16.8	40.9	5.5	28.5	91.8
1360	B.E.	2010-02-09	M	1965	45	40	1	2	51	1	140	130	1.07692	1	3	9	200/130	200	130	160/100	160	100		1	18	0	1	0	0			0	0	1	0	0	0	0	0	3	0			AR	3	41	0.8	9.6	54.4
1362	C.C.	2010-02-10	M	1956	54	30	0	0	43	1	106	107	0.990654	1	3	2	160/90	160	90	130/75	130	75		1	1	1	1	0	1	0		0	0	0	0	1	0	1	0	4	0			S	0	2	0	2.8	4.8
1364	M.I.	2010-02-12	M	1949	60	38	1	2	43	1	125			1	3	4	240/160	240	160	140/75	140	75		0	3	0	0	0	0	1			0	0	0	0	0	0	0	3	1	40		S	11.3	22.7	6.5	14.2	54.7
1367	M.S.	2010-02-16	M	1951	59	41	1	3	55	1	136	141	0.964539	0										1	11	1	1	1		1						1				3	2	45		AR	1.9	9.3	0.5	13.7	25.5
1370	S.N.	2010-02-23	M	1943	66	35	1	2	50	1	132	112	1.17857	0						130/80	130	80		1	14	0	1	1	1	1		0	1	0	0	0	0	1	0	4	2	20		S	0.4	16.8	0.4	45	62.6
1372	C.G.	2010-02-24	M	1953	56	32	1	1	43	1	121	117	1.03419	1	3	10	220/120	220	120	150/90	150	90		1	19	0	1	1	1	1		0	0	0	0	0	0	1	1	2	2	35		S	0.1	15.5	0.1	28.3	44.1
1373	B.V.	2010-02-25	M	1960	50	44	1	3	53	1	150			1	3		170/100	170	100	135/70	135	70		1	13	0	1	0	0	1		0	0	0	0	0	0	0	0	3	1	60		S	5.8	83	20	8.8	117.8
1374	A.N.	2010-03-01	M	1954	55	38	1	2	52	1	120	125	0.96	1	3	12	170/110	170	110	140/90	140	90		1	10	1	0	1	1	0		0	0	0	0	0	0	0	0	3	2	5		S	6.1	47.5	4.6	2.1	60.3
1376	P.D.	2010-03-03	M	1964	45				46	1	129	130	0.992308	0										1	16	0	1	1	1	1		0				0	1	0	0	1	1	20		S	0	81.4	3.1	17.3	101.7
1378	B.A.	2010-03-10	M	1979	31	28	0	0	40	0	95	99	0.959596	0										1	10	0	0	0	0	0		0	0	0	0	0	0	0	0	1	1	17		S	0.1	5.7	0.4	14.5	20.7
[truncated: 1,230 more rows]
[truncated: 23 more columns]

## Sheet: F
ID	Name initials	Date	Gender	Year of birth	Age	BMI	Obesity	Obesity grade	Neck circumference	NC group	Waist circumference	Hip circumference	Waist/hip ratio	Hypertension	HT stage	HT duration	BP max value	BP max value (sys)	BP max value (dia)	BP current value	BP current value (sys)	BP current value (dia)	Snoring	Somnolence	Epworth Sleepiness Scale	Morning headache	Agitated sleepiness	Nocturia	Awakenings	COPD	Diabetes mellitus	Coronary disease	Cardiac insuffience	Arhythmias	Stroke	Nasal septal deviation	Polyposis	Uvula hypertrophy	Amygdala hypertrophy	Mallamati score	Smoking	Packet X year	Alcohol	Polysomnograph type	Index central apneas /h	Index obstructive apneas /h	Index mixed apneas /h	Index hypopneas /h	Total index Apneas-Hypopneas (AHI/REI) /h
[truncated: 848 more rows]
[truncated: 23 more columns]
